# Supplementary material for: Improved reference genome of the arboviral vector Aedes albopictus
Source: Genome Biol. 2020 Aug 26;21:215. doi: 10.1186/s13059-020-02141-w (PMC7448346; doi:10.1186/s13059-020-02141-w)
Supplement: Supplementary file 6 — Additional file 6: Database of miRNAs in the Aedes albopictus genome (AalbF2). [file 13059_2020_2141_MOESM6_ESM.csv]

Name	Chr	Start	End	#nrEVEs	#piRNAs germline [rpm]	#unique piRNAs germline [rpm]	#piRNAs soma [rpm]	#unique piRNAs soma [rpm]	#piRNAs C6/36 cells [rpm]	#unique piRNAs C6/36 cells [rpm]	#piRNAs U4.4 cells [rpm]	#unique piRNAs U4.4 cells [rpm]
cluster1	NW_021837045.1	527344	529207	0	1.8442	0	212.6	6.5593	0	0	0	0
cluster2	NW_021837045.1	631986	640958	0	0.47593	0.29746	42.365	13.196	1.156	0.17	1.4168	0.2099
cluster3	NW_021837045.1	1855131	1869769	0	3.9264	0.47593	381.13	41.439	1.36	0	0.57722	0
cluster4	NW_021837045.1	2145521	2159996	0	2.9151	1.1898	214.53	66.442	0.374	0	0.15742	0
cluster5	NW_021837045.1	5750024	5756395	0	2.2607	1.7252	72.615	72.538	3.23	3.196	13.066	13.066
cluster6	NW_021837045.1	5776182	5782306	0	0.89237	0.71389	44.603	24.385	1.326	0	0.94454	0
cluster7	NW_021837045.1	7326465	7339328	0	62.763	40.276	147.55	60.268	1488.3	444.96	801.97	281.53
cluster8	NW_021837045.1	8017661	8018701	0	0.83288	0.83288	6.6365	3.0867	0	0	0.26237	0.052474
cluster9	NW_021837045.1	8735188	8749964	0	103.28	78.945	168.15	85.657	1925.2	799.1	1291.3	617.99
cluster10	NW_021837045.1	10470565	10472835	0	1.4873	1.4873	13.119	13.119	5.168	5.168	5.2474	5.2474
cluster11	NW_021837045.1	13283557	13287256	0	2.6176	0.77339	35.266	6.4821	0.544	0.34	0.10495	0
cluster12	NW_021837045.1	14602572	14604489	0	0.77339	0.35695	70.995	23.845	0	0	0	0
cluster13	NW_021837045.1	15885003	15892322	0	5.1162	1.6063	61.117	25.774	0.272	0.136	0.052474	0
cluster14	NW_021837045.1	18896190	18899408	0	2.0227	1.5468	230.27	152.18	0.204	0.068	0.2099	0.052474
cluster15	NW_021837045.1	18910922	18914337	0	0.23796	0.17847	48.23	47.999	0.034	0.034	0	0
cluster16	NW_021837045.1	19066273	19068863	0	0.35695	0.11898	14.199	4.4758	0.034	0	0.15742	0
cluster17	NW_021837045.1	19151205	19159572	0	0.77339	0.23796	42.906	16.128	0	0	0.31485	0.052474
cluster18	NW_021837045.1	28476259	28479946	0	0.23796	0.23796	18.057	12.887	0	0	0	0
cluster19	NW_021837045.1	28930112	28932358	0	0.35695	0.35695	10.649	10.649	0.306	0.306	0.10495	0.10495
cluster20	NW_021837045.1	32110282	32117941	0	637.39	57.052	8395.8	213.37	10326	254.18	2595.2	325.08
cluster21	NW_021837045.1	32560777	32569687	0	156.28	39.145	1.6977	0.2315	0	0	0.15742	0.052474
cluster22	NW_021837045.1	36335106	36339487	0	170.09	169.19	0.54018	0.54018	0	0	0	0
cluster23	NW_021837045.1	36662787	36664967	0	57.469	45.57	0.54018	0.54018	0	0	0	0
cluster24	NW_021837045.1	37001533	37007902	0	254.86	248.79	2.2379	2.2379	0	0	1.102	1.102
cluster25	NW_021837045.1	39604859	39606128	0	3.3315	3.3315	24.231	24.231	0.748	0.748	3.096	3.096
cluster26	NW_021837045.1	39630278	39634890	0	8.5072	5.4732	112.97	111.2	3.162	2.55	2.991	1.3643
cluster27	NW_021837045.1	39646748	39648775	0	29.389	29.389	55.484	55.484	32.13	32.13	54.416	54.364
cluster28	NW_021837045.1	40395091	40398922	0	1.0708	0.23796	10.186	2.4694	43.554	0.068	15.06	0.15742
cluster29	NW_021837045.1	52795407	52798036	0	0.23796	0.23796	8.7972	8.7972	0.068	0.068	0.26237	0.26237
cluster30	NW_021837045.1	52844933	52848501	0	12.553	11.303	397.49	391.01	8.908	8.806	16.215	16.215
cluster31	NW_021837045.1	52908204	52919813	0	4.5213	2.8556	171.78	171.78	6.324	6.29	6.7692	6.5068
cluster32	NW_021837045.1	53900008	53908252	1	127.55	6.4845	44.526	1.852	360.02	8.194	272.5	8.7108
cluster33	NW_021837045.1	54253596	54254846	0	0.83288	0.71389	66.596	50.005	0	0	0	0
cluster34	NW_021837045.1	54300403	54308736	0	3.272	1.0708	127.33	86.12	0.17	0.034	0.4198	0.052474
cluster35	NW_021837045.1	54441867	54443613	0	2.4986	0	154.18	8.4885	1.632	0	1.0495	0
cluster36	NW_021837045.1	54790249	54802403	0	1.5468	0.11898	208.66	14.662	0.51	0	0	0
cluster37	NW_021837045.1	54818149	54821429	0	0.53542	0.059491	21.376	5.2474	0.102	0	0.052474	0
cluster38	NW_021837045.1	54840920	54847378	0	1.0708	0.95186	31.253	31.253	0	0	0	0
cluster39	NW_021837045.1	55243903	55245704	0	8.2693	1.1898	507.84	68.834	5.542	0.68	5.7197	2.5188
cluster40	NW_021837045.1	57657908	57659964	0	0.95186	0.95186	29.015	29.015	0.612	0.612	1.8891	1.8891
cluster41	NW_021837045.1	62412272	62414620	0	0.17847	0	9.5689	5.2474	0.204	0	0.26237	0
cluster42	NW_021837045.1	68710062	68714857	0	218.45	50.924	3.7812	1.0032	0.068	0	0.52474	0
cluster43	NW_021837045.1	68762136	68763760	0	113.27	30.281	1.7749	0.2315	0	0	0.052474	0
cluster44	NW_021837045.1	72780341	72789728	0	362.36	59.789	4.0899	0.77168	0.068	0	0.52474	0
cluster45	NW_021837045.1	79355957	79357435	0	0.29746	0.29746	7.0995	7.0995	0.068	0.068	0.10495	0.10495
cluster46	NW_021837045.1	80220064	80230720	0	1.2493	1.0114	106.72	106.72	0.816	0.816	3.4108	3.4108
cluster47	NW_021837045.1	80282455	80283991	0	0.23796	0.23796	17.363	17.363	1.326	1.326	11.649	11.649
cluster48	NW_021837045.1	80300617	80304466	0	0.95186	0.95186	69.066	69.066	0.204	0.204	0.4198	0.4198
cluster49	NW_021837045.1	92034348	92038474	0	78.112	28.437	0.46301	0.30867	0.034	0	0.052474	0
cluster50	NW_021837045.1	92975631	92989999	0	42.893	0.95186	428.44	2.8552	528.77	0.034	371.05	0.10495
cluster51	NW_021837045.1	95779040	95793126	0	1.9037	0.17847	248.71	21.376	1.326	0.068	1.6792	0
cluster52	NW_021837045.1	95810760	95814610	0	0.35695	0	80.255	8.6428	0.374	0	0.4198	0
cluster53	NW_021837045.1	96895008	96904810	0	505.73	350.94	120.15	6.9451	33.286	0	6.2969	0
cluster54	NW_021837045.1	98823126	98824853	0	15.289	5.3542	0.38584	0.30867	0.034	0	0.052474	0
cluster55	NW_021837045.1	100560254	100562042	0	20.108	20.108	3.2411	3.2411	0.034	0.034	0.10495	0.10495
cluster56	NW_021837045.1	106135373	106139587	1	89.772	8.4478	1.2347	0.077168	9.35	0.136	0.68217	0.052474
cluster57	NW_021837045.1	107030016	107034998	1	167.71	88.225	2.5466	1.4662	0	0	0	0
cluster58	NW_021837045.1	107085714	107094996	0	334.16	257	2.5466	1.7749	0.612	0	0	0
cluster59	NW_021837045.1	109730455	109734326	0	2.6771	0.59491	157.89	40.127	4.386	0	0.94454	0
cluster60	NW_021837045.1	113661641	113674325	0	8.4478	2.3796	73.001	8.0255	15.742	0.272	8.186	0
cluster61	NW_021837045.1	119817990	119826085	0	2.2012	2.2012	64.898	64.898	8.738	8.738	38.201	38.201
cluster62	NW_021837045.1	120152630	120159313	0	93.104	10.054	2.0835	0.15434	0	0	0	0
cluster63	NW_021837045.1	120814296	120816843	0	2.2607	2.2607	124.78	124.78	9.078	9.078	1.7841	1.7841
cluster64	NW_021837045.1	121542098	121549621	0	115.47	77.934	1.9292	1.389	0	0	0	0
cluster65	NW_021837045.1	123461505	123469261	0	103.04	54.494	1.0032	0.54018	0	0	0.2099	0
cluster66	NW_021837045.1	124825081	124828236	0	0.35695	0.17847	18.906	2.2379	0	0	0	0
cluster67	NW_021837045.1	124849733	124851353	0	3.391	0.41644	117.53	6.5593	34.85	8.398	4.5128	0.83959
cluster68	NW_021837045.1	125217561	125219993	0	0.059491	0.059491	15.202	2.8552	0	0	0	0
cluster69	NW_021837045.1	125233080	125234918	0	4.4024	0	108.04	1.7749	30.328	0	4.0405	0
cluster70	NW_021837045.1	126548648	126549652	0	9.0427	8.2693	0.077168	0.077168	0	0	0	0
cluster71	NW_021837045.1	130278077	130279819	0	3.0341	0.17847	139.21	26.7	10.03	0.442	14.116	0.36732
cluster72	NW_021837045.1	130506800	130509084	0	3.4505	0.23796	125.86	10.726	8.738	0.408	12.751	0.36732
cluster73	NW_021837045.1	132940831	132949450	0	2.7961	2.4391	88.512	88.28	6.97	6.936	2.5712	2.5712
cluster74	NW_021837045.1	133371553	133379327	0	87.988	85.727	0.92602	0.84885	0	0	0.052474	0
cluster75	NW_021837045.1	133391068	133399342	0	2608.7	2234.8	30.173	25.157	0.034	0	0.052474	0
cluster76	NW_021837045.1	133410116	133422605	0	694.08	344.28	9.8004	5.3246	0.068	0	0	0
cluster77	NW_021837045.1	133447633	133449978	0	48.961	48.902	1.389	1.389	0	0	0	0
cluster78	NW_021837045.1	133496743	133499864	0	19.751	19.632	0.15434	0.077168	0	0	0.052474	0
cluster79	NW_021837045.1	133510122	133519759	0	2081.5	1824.9	23.999	21.144	0	0	0	0
cluster80	NW_021837045.1	133545079	133549851	0	97.982	49.913	1.2347	0.61735	0	0	0	0
cluster81	NW_021837045.1	133660186	133664948	0	39.026	33.851	0.46301	0.38584	0	0	0	0
cluster82	NW_021837045.1	135121891	135254985	4	1175.2	652.98	163.37	49.928	719.06	173.57	422.89	82.7
cluster83	NW_021837045.1	135300103	135402499	4	3508.7	1500	1411.9	348.8	1087.9	383.04	2292.2	537.5
cluster84	NW_021837045.1	136050278	136064540	0	1.4873	0.23796	70.995	10.958	6.528	2.788	2.4138	0.4198
cluster85	NW_021837045.1	136900234	136914076	0	0.95186	0.35695	46.069	23.845	2.142	0.952	0.73464	0.26237
cluster86	NW_021837045.1	137115003	137202974	0	3322	1270	1877.6	592.73	1628.6	865.47	4520.5	2305.5
cluster87	NW_021837045.1	137290449	137382641	5	1896.5	1008.3	435.92	272.64	550.73	178.57	415.96	254.97
cluster88	NW_021837045.1	138970274	138977522	0	75.732	75.673	460.85	459.31	383.55	359.89	147.09	142.89
cluster89	NW_021837045.1	142071284	142074867	0	0.83288	0.71389	16.437	16.437	0.204	0.204	0.4198	0.4198
cluster90	NW_021837045.1	142104328	142114534	0	1.3088	1.1303	45.992	45.915	2.652	2.652	1.102	1.102
cluster91	NW_021837045.1	146815021	146818829	0	294.36	280.44	6.2506	6.0191	0	0	0	0
cluster92	NW_021837045.1	149806168	149809709	0	36.171	36.171	0.61735	0.61735	0.612	0.612	0	0
cluster93	NW_021837045.1	150422368	150423907	0	2.1417	0.11898	400.43	20.141	0.17	0	0.15742	0.10495
cluster94	NW_021837045.1	150490154	150523787	0	6.2466	0.41644	739.58	41.98	7.514	3.808	10.6	1.2069
cluster95	NW_021837045.1	151622533	151632049	0	33.672	31.59	493.88	424.89	367.16	253.33	68.217	67.062
cluster96	NW_021837045.1	152637278	152679949	0	3.629	1.9037	387.31	151.64	2.312	1.054	4.6702	0.62969
cluster97	NW_021837045.1	152705021	152709682	0	1.7252	0.89237	346.95	218.31	0.408	0.34	0	0
cluster98	NW_021837045.1	153443493	153444946	0	0.6544	0.6544	5.0931	5.0159	0.068	0.068	0.10495	0.10495
cluster99	NW_021837045.1	153811495	153813664	0	5.8896	0.95186	248.17	27.935	1.802	0.17	15.847	0.99701
cluster100	NW_021837045.1	154122090	154124957	0	20.584	16.003	0.15434	0.077168	0	0	0	0
cluster101	NW_021837045.1	155725177	155734891	1	318.69	262.42	6.4821	4.7844	2.142	0.408	1.3643	0.2099
cluster102	NW_021837045.1	155770047	155784866	0	132.25	132.19	1.6205	1.4662	0	0	0.052474	0
cluster103	NW_021837045.1	156465394	156467433	0	0.41644	0.23796	14.971	10.958	0.068	0	0.052474	0
cluster104	NW_021837045.1	157240579	157242433	0	2.7366	0	100.94	3.7041	2.89	0.782	12.279	4.7227
cluster105	NW_021837045.1	161392561	161393761	0	2.2012	2.2012	145.23	145.23	4.08	4.08	3.3059	3.3059
cluster106	NW_021837045.1	161740044	161746320	0	4.2239	0	177.49	4.0127	2.21	0	7.3464	0.052474
cluster107	NW_021837045.1	167242683	167243922	0	55.505	5.7706	0.61735	0.077168	0	0	0	0
cluster108	NW_021837045.1	182352564	182354997	0	0.77339	0.77339	33.414	33.414	2.482	2.482	6.0346	6.0346
cluster109	NW_021837045.1	186127373	186129375	0	31.411	15.349	0.46301	0.15434	0	0	0	0
cluster110	NW_021837045.1	186406027	186407311	0	1.6063	1.6063	29.633	29.633	3.06	3.06	2.099	2.099
cluster111	NW_021837046.1	5305084	5317390	0	304.95	140.28	3.5497	1.2347	0	0	0	0
cluster112	NW_021837046.1	5371569	5379992	0	85.846	84.834	0.77168	0.69451	0	0	0.052474	0
cluster113	NW_021837046.1	5552249	5553391	0	0.059491	0.059491	6.5593	2.7781	5.27	0.068	0.62969	0.052474
cluster114	NW_021837046.1	5835949	5844852	1	230.23	224.22	111.59	3.0096	33.456	0	4.8801	0
cluster115	NW_021837046.1	6267004	6293794	0	7.5554	2.9151	185.67	185.36	0.204	0.136	2.6237	2.5712
cluster116	NW_021837046.1	6401318	6409985	0	1.8442	1.7252	53.4	53.4	3.23	3.23	3.1485	3.096
cluster117	NW_021837046.1	6466576	6479590	0	2.6176	0.77339	77.863	30.018	7.548	6.664	5.6672	4.3029
cluster118	NW_021837046.1	8849999	8854722	0	92.568	8.2693	0.77168	0	0	0	0	0
cluster119	NW_021837046.1	14266722	14275372	0	4.5213	0.71389	51.317	12.887	0.204	0	0.31485	0.2099
cluster120	NW_021837046.1	14465682	14467816	0	0.41644	0	48.384	10.726	1.02	0	0.73464	0
cluster121	NW_021837046.1	14495019	14498490	0	0	0	18.675	7.8712	0	0	0.052474	0
cluster122	NW_021837046.1	16142893	16149808	0	0.71389	0.11898	67.908	5.0931	1.224	0.952	0.36732	0
cluster123	NW_021837046.1	16333443	16336258	0	1.3088	0.53542	56.333	17.363	0.85	0	0.52474	0.052474
cluster124	NW_021837046.1	17782071	17784935	0	0.59491	0.059491	12.347	2.2379	2.89	0	0.99701	0
cluster125	NW_021837046.1	23835116	23849854	0	2.0822	1.8442	52.86	52.166	0	0	0.052474	0
cluster126	NW_021837046.1	23865232	23867487	0	0.89237	0.89237	54.635	54.635	0	0	0	0
cluster127	NW_021837046.1	23891544	23984980	10	1167.1	731.98	540.72	367.01	3625.5	2670	1862.4	1285.4
cluster128	NW_021837046.1	24030002	24039699	0	3.0935	3.0935	43.677	43.677	8.024	8.024	11.807	11.807
cluster129	NW_021837046.1	24051024	24053665	0	1.4278	1.4278	49.233	49.233	0.34	0.34	1.9416	1.9416
cluster130	NW_021837046.1	24747418	24749351	0	0.83288	0.83288	17.672	17.672	17.306	17.306	4.8801	4.8801
cluster131	NW_021837046.1	25095011	25099991	1	349.21	340.59	5.2474	5.2474	0.17	0	0.10495	0
cluster132	NW_021837046.1	33875200	33939884	0	888.5	82.276	333.37	47.69	1472.6	122.33	485.28	25.87
cluster133	NW_021837046.1	34905712	34910541	0	0.059491	0.059491	19.987	19.987	0.136	0.136	0	0
cluster134	NW_021837046.1	34926309	34928003	0	1.0114	1.0114	13.89	13.89	1.36	1.36	1.4693	1.4693
cluster135	NW_021837046.1	35610268	35612882	0	20.287	16.122	0.15434	0.15434	0	0	0	0
cluster136	NW_021837046.1	35790043	35879909	0	1993.6	1253.4	32.333	22.996	1.054	0.136	0.57722	0
cluster137	NW_021837046.1	35930038	35994984	1	828.83	705.98	13.582	11.267	0.306	0	0.4198	0.2099
cluster138	NW_021837046.1	36055075	36064963	0	141.41	93.282	3.1639	1.6977	0.068	0	0.15742	0
cluster139	NW_021837046.1	37578599	37594044	0	11.125	9.4591	251.72	251.41	19.312	19.244	9.9701	9.9701
cluster140	NW_021837046.1	37648031	37651202	0	1.3088	1.0708	11.807	11.73	0.306	0.306	1.6267	1.5742
cluster141	NW_021837046.1	37672065	37674981	0	0.59491	0.59491	24.231	24.231	0.068	0.068	0	0
cluster142	NW_021837046.1	38240025	38269540	0	403.41	337.67	8.257	5.4789	0.17	0	0.10495	0
cluster143	NW_021837046.1	38287030	38304502	0	632.87	540.3	7.0223	5.1703	0.204	0.204	0	0
cluster144	NW_021837046.1	39430044	39439802	0	318.99	28.318	4.3214	0.38584	2.142	0	5.3524	0.052474
cluster145	NW_021837046.1	42185237	42187012	0	33.077	25.879	0.2315	0.2315	0	0	0	0
cluster146	NW_021837046.1	44580390	44599287	0	8.7452	4.8188	535.24	534.78	4.114	2.244	6.087	4.5653
cluster147	NW_021837046.1	46290701	46314913	0	391.04	156.05	10.495	5.942	0.952	0	0.26237	0
cluster148	NW_021837046.1	47235122	47239615	0	47.177	38.431	0.77168	0.61735	0	0	0	0
cluster149	NW_021837046.1	47250217	47254286	0	31.173	6.6035	0.54018	0.30867	0	0	0.10495	0
cluster150	NW_021837046.1	47515960	47524938	0	173.6	41.287	2.9324	0.46301	0	0	0	0
cluster151	NW_021837046.1	47785063	47789745	0	205.24	165.15	7.794	6.7908	0.17	0	0.052474	0
cluster152	NW_021837046.1	48560518	48564699	0	67.106	38.312	1.5434	0.61735	0	0	0	0
cluster153	NW_021837046.1	50565151	50577173	0	2.0227	0.59491	75.548	5.0931	3.094	0	5.8771	0.2099
cluster154	NW_021837046.1	52870299	52899433	0	734.72	274.85	15.511	9.8004	0.17	0	1.3119	0
cluster155	NW_021837046.1	52910024	52929998	0	200.31	55.565	4.1671	1.9292	0	0	0.99701	0
cluster156	NW_021837046.1	54807990	54812610	0	4.1644	4.1644	290.92	290.69	2.822	2.822	4.7227	4.6702
cluster157	NW_021837046.1	61500825	61519968	0	426.08	254.68	12.424	8.0255	0.442	0	0.052474	0
cluster158	NW_021837058.1	15004	129416	6	20157	10662	2101.5	1232.5	2674.3	1562.6	843.37	523.07
cluster159	NW_021837058.1	1210297	1217574	0	1.2493	0.47593	116.14	36.038	0	0	0	0
cluster160	NW_021837058.1	1300166	1302127	0	0.6544	0	47.767	4.7844	0	0	0	0
cluster161	NW_021837058.1	1730879	1739069	0	399.9	11.184	6.4821	0.2315	0.034	0	0	0
cluster162	NW_021837066.1	10020	48786	0	654.94	355.64	8.4885	4.6301	0	0	0.15742	0
cluster163	NW_021837069.1	665276	669221	0	0.53542	0.41644	17.363	10.032	0.034	0	0	0
cluster164	NW_021837080.1	565531	569815	0	27.366	16.301	1.3119	0.92602	0	0	0	0
cluster165	NW_021837080.1	580172	594373	0	153.55	113.27	2.2379	1.6977	0	0	0.10495	0
cluster166	NW_021837080.1	730692	734055	0	43.31	37.896	0.92602	0.84885	0	0	0	0
cluster167	NW_021837080.1	745021	759940	0	325.36	77.16	5.3246	2.0835	0.204	0	0.47227	0
cluster168	NW_021837080.1	905042	929091	0	349.69	240.58	5.4789	3.7812	0.102	0.034	0.83959	0
cluster169	NW_021837080.1	1120034	1129234	0	76.506	25.641	2.2379	0.92602	0.952	0	1.9416	0
cluster170	NW_021837095.1	2421	18863	0	206.85	73.472	3.1639	0.84885	0	0	0.052474	0
cluster171	NW_021837123.1	1766128	1767988	0	0.6544	0.29746	37.118	9.3374	0.408	0.374	0.052474	0
cluster172	NW_021837124.1	93456	96385	0	3.6885	3.6885	222.78	222.78	2.142	2.142	1.2594	1.2594
cluster173	NW_021837127.1	85306	88966	0	74.721	47.474	2.0064	0.77168	0	0	0.052474	0.052474
cluster174	NW_021837134.1	530729	541839	0	181.09	41.703	2.7009	0.30867	0.85	0	0.10495	0
cluster175	NW_021837141.1	1159	14870	0	119.93	99.707	2.4694	1.9292	0	0	0.052474	0
cluster176	NW_021837156.1	2706996	2720475	0	2.3202	1.2493	105.03	82.107	4.318	0.714	5.5623	0.62969
cluster177	NW_021837156.1	4684072	4694500	0	204.83	139.51	2.0835	1.2347	0.034	0	0.2099	0
cluster178	NW_021837156.1	5685525	5687766	0	31.59	18.68	0.2315	0.077168	0	0	0	0
cluster179	NW_021837156.1	7595173	7599989	0	41.346	24.748	0.69451	0.46301	0	0	0.052474	0
cluster180	NW_021837156.1	7665323	7679990	0	164.97	28.496	2.0064	0.61735	0	0	0.31485	0
cluster181	NW_021837156.1	8397386	8399854	0	1.3683	1.3683	13.427	13.427	5.542	5.542	7.8712	7.8712
cluster182	NW_021837156.1	8927258	8944867	0	175.38	39.74	2.3922	0.30867	0.272	0	0.052474	0
cluster183	NW_021837156.1	9015255	9019784	0	67.879	26.117	0.84885	0.54018	0.102	0.034	0.052474	0
cluster184	NW_021837156.1	9046469	9054479	0	165.74	142.07	1.2347	0.92602	0	0	0.052474	0
cluster185	NW_021837156.1	13646045	13649989	0	60.086	4.6998	1.0032	0.077168	0	0	0	0
cluster186	NW_021837156.1	14480105	14509854	0	535.42	461	7.2538	6.0963	1.122	0.034	0.31485	0
cluster187	NW_021837156.1	14742730	14744462	0	62.942	28.675	0.84885	0.46301	1.496	0.034	0.2099	0
cluster188	NW_021837156.1	15428131	15434458	0	65.5	7.7339	0.92602	0.077168	0	0	0	0
cluster189	NW_021837156.1	15772636	15779266	0	63.358	23.856	1.0804	0.69451	0	0	0	0
cluster190	NW_021837156.1	21531089	21542153	0	2.1417	0.11898	130.72	5.942	3.706	0.136	1.994	0.052474
cluster191	NW_021837156.1	22270046	22277757	0	97.804	91.319	1.6205	1.4662	0	0	0	0
cluster192	NW_021837156.1	23695057	23719626	0	313.28	171.69	8.9515	4.1671	0.272	0	0.4198	0
cluster193	NW_021837156.1	23865126	23869571	0	49.735	30.281	1.2347	0.92602	0	0	0.052474	0
cluster194	NW_021837156.1	23950869	24009998	0	750.01	248.97	14.353	5.3246	3.094	0	1.9416	0.052474
cluster195	NW_021837156.1	24025040	24034025	0	127.01	79.956	2.3922	0.92602	0.102	0	0	0
cluster196	NW_021837156.1	28095313	28104811	0	3.153	0	125.63	3.3182	3.196	0	2.2039	0
cluster197	NW_021837156.1	30720703	30748936	0	31.649	16.717	386.3	53.555	21.114	5.848	56.725	28.913
cluster198	NW_021837156.1	30771671	30772941	0	4.2834	0.29746	11.884	8.4885	5.44	0.442	1144.1	41.56
cluster199	NW_021837156.1	31793884	31796480	0	40.811	18.145	0.46301	0.2315	0	0	0	0
cluster200	NW_021837156.1	34224800	34228595	0	2.7961	0.47593	50.777	11.73	4.25	0.374	4.2504	1.1544
cluster201	NW_021837156.1	36957746	36979925	0	517.1	348.02	3.3954	1.6977	0.748	0	0.26237	0.052474
cluster202	NW_021837156.1	40420102	40424063	0	5.6517	2.9151	68.448	31.253	4.692	0.17	4.6702	0.78712
cluster203	NW_021837156.1	42630063	42634949	0	34.564	20.465	0.92602	0.54018	0	0	0	0
cluster204	NW_021837156.1	51078616	51079984	0	0.11898	0.059491	14.585	5.3246	17.748	0	0.73464	0.052474
cluster205	NW_021837156.1	53205115	53206575	0	0.11898	0	12.501	0.69451	1.122	0.068	1.4168	0.4198
cluster206	NW_021837156.1	53601790	53604296	0	0.59491	0.17847	15.356	5.4018	2.04	0.816	1.4693	1.2069
cluster207	NW_021837156.1	54260390	54294109	2	566.59	274.14	52.552	24.925	295.59	147.59	91.148	57.145
cluster208	NW_021837156.1	54312506	54324250	0	16.36	3.6885	129.8	9.183	25.806	0	38.096	0
cluster209	NW_021837156.1	54440009	54529644	1	2605.2	1359	325.8	159.66	820.89	321.37	216.98	41.035
cluster210	NW_021837156.1	56115023	56117032	0	0.53542	0.53542	8.4885	8.4885	1.53	1.53	2.3089	2.3089
cluster211	NW_021837156.1	57185028	57269978	2	2054.7	875.95	230.04	55.793	892.6	327.52	287.87	108.52
cluster212	NW_021837156.1	59020025	59023971	0	1.1898	1.1898	32.719	32.719	2.686	2.686	2.0465	2.0465
cluster213	NW_021837156.1	59353389	59354951	0	16.36	16.36	0.38584	0.38584	1.156	1.156	0.10495	0.10495
cluster214	NW_021837156.1	60440004	60448381	0	10.114	9.8755	46.147	46.147	19.482	19.482	6.7692	6.7167
cluster215	NW_021837156.1	62116929	62144956	2	1246.9	448.33	242.08	47.15	760.2	157.05	292.91	28.284
cluster216	NW_021837161.1	2	4138	0	71.687	61.454	1.2347	0.77168	0	0	0	0
cluster217	NW_021837161.1	40970	44791	0	58.004	12.672	0.38584	0.077168	0	0	0	0
cluster218	NW_021837161.1	82219	93977	0	135.82	61.514	2.7781	1.0804	0.034	0	0	0
cluster219	NW_021837190.1	1525032	1528106	0	0.41644	0.41644	11.189	11.189	3.774	3.774	0.4198	0.4198
cluster220	NW_021837190.1	1654617	1672473	0	7.1389	7.0795	420.18	419.26	3.638	3.536	7.5563	7.084
cluster221	NW_021837190.1	1710573	1719701	0	1.3088	1.0708	36.578	36.501	0.51	0.51	0.99701	0.99701
cluster222	NW_021837190.1	1755565	1759944	0	0.6544	0.6544	58.571	58.339	24.752	24.752	28.389	28.336
cluster223	NW_021837212.1	765443	769079	0	93.461	44.499	2.2379	0.77168	0.034	0	0.36732	0
cluster224	NW_021837212.1	940435	959348	0	199.24	5.9491	2.5466	0.15434	0.646	0.578	0.52474	0
cluster225	NW_021837223.1	460129	474987	0	183.29	92.509	2.7009	0.92602	0.034	0	0.052474	0
cluster226	NW_021837245.1	735161	741743	0	257.89	66.452	3.5497	0.92602	0	0	0	0
cluster227	NW_021837245.1	1226065	1239985	0	447.91	130.94	7.0223	1.852	0.442	0	0.57722	0
cluster228	NW_021837261.1	67619	71763	0	60.622	54.256	1.9292	1.6977	0	0	0	0
cluster229	NW_021837267.1	156779	159455	0	202.45	193.29	3.3182	3.3182	0.034	0	0	0
cluster230	NW_021837267.1	1715119	1794981	0	1747.8	25.938	6388.7	47.15	19320	31.62	9337.8	18.314
cluster231	NW_021837267.1	2320022	2336855	0	341.9	66.749	1071.4	85.425	2987.1	6.358	1451.9	2.6762
cluster232	NW_021837267.1	2401875	2419824	0	182.22	2.7366	754.55	15.279	2356.3	45.73	1067.7	17.369
cluster233	NW_021837267.1	5233297	5238515	0	1.0114	1.0114	39.279	39.279	2.108	2.108	4.7227	4.7227
cluster234	NW_021837267.1	5260582	5292420	0	12.731	8.6262	234.9	234.59	73.338	72.726	4.0405	3.3059
cluster235	NW_021837267.1	6035068	6114557	0	1480	1336.3	22.456	20.064	1.258	0.136	0.52474	0.052474
cluster236	NW_021837267.1	6145485	6179201	0	763.75	622.1	10.495	9.0287	0.034	0	0.57722	0
cluster237	NW_021837267.1	8846570	8848372	0	0.53542	0.53542	9.9547	9.9547	5.474	5.474	3.1485	3.1485
cluster238	NW_021837267.1	11486279	11487534	0	1.6063	1.0114	13.35	12.964	6.97	6.732	3.3584	3.096
cluster239	NW_021837267.1	14631683	14636224	0	221.01	108.75	30.944	15.048	32.98	22.202	6.9791	3.5683
cluster240	NW_021837267.1	17316330	17318468	0	1.0114	0.71389	11.884	5.8648	0.544	0.136	0.89207	0.15742
cluster241	NW_021837267.1	17756904	17761062	0	1.0708	0.41644	15.279	5.942	1.7	0.442	1.2069	0.47227
cluster242	NW_021837267.1	18065819	18129634	0	879.16	308.64	140.83	4.3214	12.138	0.068	7.5038	0.052474
cluster243	NW_021837267.1	22073334	22075913	0	0.47593	0.29746	24.694	10.341	0.068	0	0.2099	0.15742
cluster244	NW_021837267.1	23900018	23904323	0	0.6544	0.29746	26.16	14.199	0.306	0.238	0.52474	0.26237
cluster245	NW_021837267.1	24687286	24714903	0	15.884	1.0708	189.22	36.578	17.476	1.156	13.276	0.99701
cluster246	NW_021837267.1	25140532	25144305	0	564.1	158.43	7.5625	2.0835	0.136	0	0.47227	0
cluster247	NW_021837267.1	25446246	25454802	0	125.11	99.707	0.77168	0.69451	3.876	0	0.31485	0
cluster248	NW_021837267.1	26285453	26289972	0	76.208	21	1.5434	0.54018	0	0	0	0
cluster249	NW_021837267.1	28291486	28294631	0	1.9632	0.41644	32.796	10.572	0.884	0.034	0.62969	0
cluster250	NW_021837267.1	28305081	28309997	0	4.4024	0.35695	138.67	9.4145	16.932	1.53	13.958	1.8891
cluster251	NW_021837267.1	28722374	28724856	0	408.35	10.351	5.5561	0.15434	0	0	0	0
cluster252	NW_021837267.1	29825174	29834233	0	223.87	161.58	2.4694	1.7749	0.034	0	0.10495	0
cluster253	NW_021837267.1	34462042	34464272	0	0.47593	0.059491	21.607	2.9324	1.19	0	1.2069	0
cluster254	NW_021837267.1	36090324	36092790	0	0.35695	0.11898	15.819	6.4821	0.306	0.034	0	0
cluster255	NW_021837267.1	36993905	36995516	0	0.47593	0.11898	49.542	6.9451	0.68	0	0.052474	0
cluster256	NW_021837267.1	37771742	37773901	0	0.11898	0	22.842	3.7041	0.272	0.068	0.26237	0
cluster257	NW_021837267.1	38435006	38459916	0	519.54	375.33	10.186	7.7168	0.17	0	0.4198	0
cluster258	NW_021837267.1	38654370	38656090	0	0.35695	0.11898	16.051	7.794	0.51	0	0.15742	0
cluster259	NW_021837267.1	39644038	39649808	0	5.1162	0.23796	158.97	4.4758	8.636	0.034	7.3464	0
cluster260	NW_021837267.1	39775068	39784999	0	99.291	77.339	0.77168	0.69451	0	0	0.10495	0.052474
cluster261	NW_021837267.1	40160042	40189366	0	314.53	112.85	6.0191	1.6205	2.244	0	1.4168	0
cluster262	NW_021837267.1	40525740	40529986	0	38.788	7.7339	0.30867	0.077168	0	0	0	0
cluster263	NW_021837267.1	40765063	40904983	0	1699.4	740.07	31.793	11.575	0.51	0	1.0495	0.052474
cluster264	NW_021837267.1	41055004	41062876	0	120.05	98.22	1.6205	1.3119	0	0	0	0
cluster265	NW_021837267.1	41075077	41119351	0	495.92	187.64	8.1027	4.0899	0.51	0	0.57722	0
cluster266	NW_021837267.1	42085400	42114175	0	749.83	425.6	11.421	6.5593	0.17	0.102	0.2099	0
cluster267	NW_021837267.1	42500039	42501863	0	20.762	13.207	0.38584	0.2315	0	0	0	0
cluster268	NW_021837267.1	42597035	42614306	0	243.2	115	2.7009	1.852	0	0	0.15742	0
cluster269	NW_021837267.1	43215569	43224786	0	194.77	184.18	1.0032	0.92602	0	0	0.052474	0.052474
cluster270	NW_021837267.1	43835064	43837480	0	23.261	22.19	0.077168	0.077168	0	0	0.052474	0
cluster271	NW_021837267.1	44175545	44179357	0	4.4024	0.11898	170.23	9.9547	8.466	0	7.3989	0.052474
cluster272	NW_021837267.1	45478372	45482583	0	2.3796	0.23796	151.02	7.9483	1.292	0	0.4198	0
cluster273	NW_021837267.1	46571421	46584384	0	1.8442	0.059491	156.11	4.2443	1.734	0.034	0.62969	0.15742
cluster274	NW_021837267.1	47414056	47417795	0	40.751	15.111	0.30867	0.15434	0	0	0	0
cluster275	NW_021837267.1	47585037	47587505	0	1.1898	1.1303	11.73	11.73	0.136	0.136	0.26237	0.26237
cluster276	NW_021837267.1	47886584	47889812	0	30.876	12.91	0.15434	0.077168	0	0	0	0
cluster277	NW_021837267.1	47910111	47919979	0	98.161	85.786	1.6977	1.3119	0	0	0	0
cluster278	NW_021837267.1	50010482	50020529	0	1.3088	0.35695	70.686	9.4145	0.714	0.068	0.2099	0.052474
cluster279	NW_021837267.1	51958288	51959727	0	0.41644	0.11898	8.6428	2.7781	0.714	0.17	0.15742	0.052474
cluster280	NW_021837267.1	53005958	53009792	0	0.35695	0.059491	25.466	2.8552	0.306	0	0.31485	0
cluster281	NW_021837267.1	53175608	53179888	0	2.0227	0.77339	18.829	6.4821	15.062	0.51	61.657	1.994
cluster282	NW_021837267.1	53500381	53509427	0	4.0454	0.17847	46.224	2.5466	49.028	0.544	183.87	1.0495
cluster283	NW_021837267.1	53721344	53723865	0	1.5468	0.17847	75.625	6.2506	1.088	0	0.68217	0.10495
cluster284	NW_021837290.1	1410037	1413237	0	0.35695	0.059491	20.99	3.9356	0	0	0	0
cluster285	NW_021837301.1	400029	413076	0	184.13	135.16	0.77168	0.15434	0	0	0	0
cluster286	NW_021837301.1	926681	934681	0	161.76	3.8074	0.61735	0	0.068	0	0.10495	0.052474
cluster287	NW_021837301.1	1005436	1018756	0	173.77	142.42	1.3119	1.1575	0	0	0	0
cluster288	NW_021837301.1	1120129	1124996	0	65.797	9.7566	0.54018	0.077168	0.034	0	0	0
cluster289	NW_021837301.1	1150857	1179977	0	379.02	11.601	6.0963	0.2315	0.068	0	0.052474	0
cluster290	NW_021837301.1	1335830	1348132	0	95.721	45.63	1.389	0.77168	0	0	0	0
cluster291	NW_021837301.1	1360006	1364980	0	50.389	1.2493	0.15434	0	0.068	0	0.62969	0
cluster292	NW_021837312.1	485329	489955	1	444.4	208.99	116.14	2.3922	27.88	0	3.8306	0
cluster293	NW_021837315.1	17421	22740	0	2.9151	0	98.158	8.0255	3.808	0.034	3.9881	0
cluster294	NW_021837334.1	530637	542342	0	7.0795	2.4391	247.48	116.52	10.608	8.5	0.73464	0.26237
cluster295	NW_021837334.1	1330120	1339586	0	271.99	17.371	6.0191	0.54018	1.088	0	1.7841	0
cluster296	NW_021837356.1	203717	214490	0	1.4873	0.17847	54.635	14.508	0	0	0	0
cluster297	NW_021837378.1	3021935	3023074	0	5.3542	0.71389	369.4	38.584	3.298	0.204	0.99701	0.052474
cluster298	NW_021837378.1	3148468	3150602	0	1.4873	0.17847	28.166	5.0159	0	0	0	0
cluster299	NW_021837378.1	3657430	3659934	0	0.11898	0.059491	14.43	6.405	0	0	0	0
cluster300	NW_021837378.1	8085050	8089587	0	31.649	13.505	0.2315	0.15434	0	0	0	0
cluster301	NW_021837378.1	8158202	8177822	0	26.057	25.938	101.78	101.71	2.788	2.788	4.9326	4.9326
cluster302	NW_021837378.1	8411745	8423121	0	13.564	2.2012	745.99	130.88	47.498	6.834	70.316	7.6088
cluster303	NW_021837378.1	14759295	14763447	0	6.3656	0.17847	499.9	1.4662	0.646	0	0.4198	0
cluster304	NW_021837378.1	15967350	15969502	0	1.1898	0.23796	29.633	3.1639	0	0	0	0
cluster305	NW_021837378.1	17365004	17367843	0	0.77339	0.77339	12.964	12.964	0.442	0.442	1.3119	1.3119
cluster306	NW_021837378.1	20541227	20542707	0	0.29746	0.29746	16.746	16.746	0	0	0	0
cluster307	NW_021837378.1	20637476	20639848	0	0.41644	0.41644	18.057	18.057	2.04	2.04	1.4168	1.4168
cluster308	NW_021837378.1	20672944	20674476	0	0.77339	0.77339	12.578	12.578	0.374	0.374	1.4168	1.4168
cluster309	NW_021837378.1	25322191	25324149	0	27.961	16.955	0.30867	0.077168	0	0	0	0
cluster310	NW_021837378.1	26853799	26859363	0	2.0227	2.0227	180.96	180.96	0.544	0.544	0.83959	0.83959
cluster311	NW_021837378.1	26877093	26879940	0	0.29746	0.29746	22.996	22.996	0.102	0.102	0.47227	0.47227
cluster312	NW_021837378.1	26901302	26907763	0	1.6063	1.6063	38.738	38.738	0.102	0.102	0.31485	0.31485
cluster313	NW_021837378.1	28237544	28239825	0	199.18	199.18	1.4662	1.4662	0	0	0	0
cluster314	NW_021837378.1	28730857	28747344	0	3.8074	3.153	109.66	109.5	0.918	0.51	0.94454	0.62969
cluster315	NW_021837378.1	28977395	29058520	2	1216.4	305.61	460.39	125.63	2821.8	1422.2	930.69	371.89
cluster316	NW_021837378.1	29246862	29247944	0	1.5468	1.5468	18.057	17.903	2.176	2.176	2.2039	2.2039
cluster317	NW_021837378.1	32302551	32304943	0	16.182	16.003	16.282	15.897	69.53	21.794	17.894	13.538
cluster318	NW_021837378.1	32447473	32489862	0	10.708	10.411	152.72	151.33	3.876	3.74	1.1544	1.1544
cluster319	NW_021837378.1	33282403	33288108	0	1.4278	1.4278	180.26	167.3	13.872	13.634	6.7692	6.6643
cluster320	NW_021837378.1	34076334	34077587	0	0.47593	0.47593	21.221	21.221	0.272	0.272	0.052474	0.052474
cluster321	NW_021837378.1	35822617	35824668	0	3.0341	3.0341	19.138	19.138	3.23	3.23	2.1515	2.1515
cluster322	NW_021837378.1	37077087	37078896	0	1.9632	1.0708	91.29	40.668	2.04	1.02	0.89207	0.31485
cluster323	NW_021837378.1	42788571	42790349	0	0.53542	0.059491	33.182	9.1059	0.51	0	0.2099	0
cluster324	NW_021837378.1	45980465	46024257	0	446.54	433.69	6.4821	6.3278	0.068	0	0.52474	0
cluster325	NW_021837378.1	46532177	46534571	0	22.785	22.726	0.2315	0.2315	0.034	0	0	0
cluster326	NW_021837378.1	46710010	46739864	0	2352.3	1797.8	24.539	18.829	0	0	0	0
cluster327	NW_021837378.1	46880024	46954978	0	1798.6	146.94	19.369	2.3922	0.034	0	0.78712	0
cluster328	NW_021837378.1	47235052	47284954	0	820.21	397.64	10.341	5.0159	4.862	0.034	2.2039	0.052474
cluster329	NW_021837378.1	47585348	47612886	0	1860.9	630.19	26.16	7.6397	1.19	0	0.89207	0.2099
cluster330	NW_021837378.1	47825221	47839965	0	699.2	283.83	7.5625	3.1639	0	0	0	0
cluster331	NW_021837378.1	48000077	48004894	1	58.182	51.043	0.77168	0.54018	0.068	0	0.052474	0
cluster332	NW_021837378.1	48110377	48138501	0	957.69	506.75	10.495	5.7876	0.476	0	0.4198	0
cluster333	NW_021837378.1	51875589	51893828	0	578.67	292.82	8.1798	2.3922	0	0	0.4198	0
cluster334	NW_021837378.1	54924547	54934539	0	2.2012	0	157.96	3.2411	2.414	0.068	6.8742	0.10495
cluster335	NW_021837379.1	506843	509996	0	79.123	79.123	0.46301	0.46301	0	0	0	0
cluster336	NW_021837393.1	5001	9595	0	30.697	9.935	31.33	7.9483	17.272	5.882	31.012	9.0781
cluster337	NW_021837401.1	1035390	1039640	0	62.525	12.553	0.69451	0.2315	0	0	0	0
cluster338	NW_021837423.1	305362	334838	0	366.47	237.31	4.6301	3.5497	0	0	0.31485	0.052474
cluster339	NW_021837434.1	1521377	1524142	0	5.1757	5.1757	70.146	69.992	8.874	8.874	214.46	214.46
cluster340	NW_021837434.1	1536046	1537957	0	1.1898	1.1898	22.302	22.302	0.782	0.782	1.2069	1.2069
cluster341	NW_021837445.1	896413	899987	0	54.434	41.287	6.0191	3.7812	25.636	21.522	11.282	8.0811
cluster342	NW_021837456.1	1356318	1364981	0	104.17	94.71	0.69451	0.61735	0.136	0.102	0.10495	0.10495
cluster343	NW_021837467.1	1171576	1181557	0	9.935	1.0708	62.275	61.966	2.074	2.074	1.7841	1.7841
cluster344	NW_021837467.1	1276497	1277964	0	6.3656	5.4137	142.07	139.75	0.442	0.408	0.2099	0.2099
cluster345	NW_021837478.1	20107	29967	0	123.21	118.92	3.5497	3.1639	1.428	0	0.47227	0
cluster346	NW_021837489.1	315288	319950	0	49.437	43.25	0.46301	0.46301	0	0	0	0
cluster347	NW_021837489.1	1670020	1759967	2	3270.9	2527.2	592.5	454.29	3299.3	1897.9	814.19	526.42
cluster348	NW_021837489.1	1983673	1984905	0	0.17847	0	9.183	3.6269	0.646	0.204	0.15742	0
cluster349	NW_021837489.1	2315819	2364855	7	9093.3	7694.6	11572	10542	21748	17623	10688	8659.7
cluster350	NW_021837489.1	3350692	3353908	0	4.3429	3.9264	185.67	185.59	5.032	5.032	1.4693	1.4693
cluster351	NW_021837489.1	3838673	3839692	0	1.0114	1.0114	3.2411	3.1639	7.956	7.956	6.5593	6.5593
cluster352	NW_021837489.1	3854314	3871996	1	121.3	111.78	200.02	184.9	1895.6	1743	1071.7	1017.9
cluster353	NW_021837489.1	4755123	4758734	0	0.47593	0.41644	29.71	24.308	3.638	3.638	13.276	13.276
cluster354	NW_021837489.1	6215127	6218474	0	28.199	15.349	0.54018	0.2315	0	0	0.57722	0.052474
cluster355	NW_021837489.1	11310307	11314727	0	55.743	27.247	0.61735	0.077168	0	0	0	0
cluster356	NW_021837489.1	11335614	11339912	0	44.44	5.3542	0.46301	0	0	0	0	0
cluster357	NW_021837489.1	12125127	12127515	0	0	0	16.823	11.112	0.102	0.034	0	0
cluster358	NW_021837489.1	12673490	12674845	0	5.8301	5.8301	302.73	302.73	28.458	28.458	16.005	16.005
cluster359	NW_021837489.1	13150358	13154887	0	0.89237	0.89237	18.52	18.443	1.19	1.19	1.5742	1.5742
cluster360	NW_021837489.1	14248769	14249983	0	0.11898	0.059491	20.99	5.7876	0.51	0.136	0.15742	0.10495
cluster361	NW_021837489.1	14260807	14263238	0	0.29746	0.059491	18.983	5.942	0.238	0.034	0.10495	0.052474
cluster362	NW_021837489.1	14330595	14334997	0	0.29746	0.11898	31.87	11.267	0.272	0	0.62969	0.10495
cluster363	NW_021837489.1	16145532	16148542	0	31.768	28.972	0.30867	0.2315	0	0	0	0
cluster364	NW_021837489.1	16956146	16957399	0	0.59491	0.59491	6.9451	6.868	0.102	0.102	0	0
cluster365	NW_021837489.1	17640043	17694833	0	823.54	621.62	15.665	10.804	2.278	0	0.15742	0
cluster366	NW_021837489.1	28080010	28081506	0	0.059491	0.059491	6.7908	6.7908	0	0	0	0
cluster367	NW_021837489.1	32340717	32344317	0	1.0114	0.77339	8.0255	6.9451	0.102	0.068	0.26237	0.052474
cluster368	NW_021837489.1	33461836	33464615	0	0.47593	0.17847	48.693	2.5466	0.136	0	0.2099	0
cluster369	NW_021837489.1	37260724	37271688	0	2.3202	0.41644	193.77	67.677	0.68	0.204	1.3119	0
cluster370	NW_021837489.1	39887066	39888764	0	0.059491	0	14.199	5.2474	0	0	0	0
cluster371	NW_021837489.1	40420046	40423741	0	1.4278	0	143.15	4.3986	0.51	0	1.4693	0
cluster372	NW_021837489.1	40947260	40949631	0	1.1303	1.1303	122.47	122.47	2.142	2.142	0.15742	0.15742
cluster373	NW_021837489.1	41315627	41349850	0	5.7112	1.1303	232.51	54.944	3.332	0	2.2039	0
cluster374	NW_021837489.1	42515132	42529619	0	390.68	56.041	4.0127	0.38584	0	0	0.052474	0.052474
cluster375	NW_021837489.1	42680492	42699957	1	268.6	222.85	3.8584	2.7781	0	0	0.62969	0.57722
cluster376	NW_021837489.1	42710326	42712768	0	32.006	8.8047	0.69451	0.38584	0	0	0	0
cluster377	NW_021837489.1	45290508	45313583	0	1047.9	592.83	12.27	7.794	0.102	0	0.052474	0
cluster378	NW_021837489.1	45611794	45614644	0	1.1898	1.0708	15.742	15.742	1.02	1.02	1.102	1.102
cluster379	NW_021837489.1	45709277	45712405	0	1.0114	1.0114	17.363	17.363	0.884	0.884	0.15742	0.15742
cluster380	NW_021837489.1	50295017	50296250	0	25.819	21	0.38584	0.38584	0	0	0	0
cluster381	NW_021837489.1	52004262	52005433	0	3.391	3.391	92.756	92.756	21.59	21.59	14.011	14.011
cluster382	NW_021837516.1	30047	34282	0	7.3174	3.153	17.98	12.964	4.964	0	26.027	15.637
cluster383	NW_021837523.1	655130	667789	0	1.9037	0.11898	62.506	3.6269	5.372	0.034	1.7317	0.10495
cluster384	NW_021837556.1	1120554	1129998	0	80.551	65.976	0.38584	0.15434	0.034	0	0	0
cluster385	NW_021837563.1	0	19841	0	821.28	186.8	34.494	4.2443	0.612	0	0.78712	0
cluster386	NW_021837585.1	5634	6864	0	0.23796	0.059491	18.212	11.112	3.4	2.55	2.0465	1.5742
cluster387	NW_021837600.1	235038	248370	0	16.955	0.23796	74.39	13.967	1.054	0.102	1.8891	0.26237
cluster388	NW_021837600.1	1497450	1500325	0	2.2012	0.41644	73.31	15.819	1.972	0.748	1.5218	0.2099
cluster389	NW_021837600.1	4252688	4254982	0	0.89237	0.11898	29.633	8.7972	0	0	0	0
cluster390	NW_021837600.1	6175561	6179993	0	1.3683	0.83288	27.781	3.6269	0	0	0	0
cluster391	NW_021837600.1	14580023	14582525	0	37.182	37.063	0.2315	0.2315	0.068	0	0	0
cluster392	NW_021837600.1	16443273	16444998	0	0.35695	0.17847	7.794	4.3214	3.774	0.136	1.102	0.10495
cluster393	NW_021837600.1	22038042	22040095	0	1.6658	1.6658	169.92	169.77	0.034	0	0	0
cluster394	NW_021837600.1	22055823	22057413	0	0.23796	0.23796	38.97	38.97	0	0	0	0
cluster395	NW_021837600.1	25746197	25747693	0	12.731	5.8896	0.077168	0.077168	0	0	0	0
cluster396	NW_021837600.1	31186012	31187507	0	0.059491	0	6.868	1.852	0	0	0	0
cluster397	NW_021837600.1	31201349	31204777	0	0.23796	0	15.125	3.9356	0	0	0	0
cluster398	NW_021837600.1	31958793	31964278	0	0.77339	0.059491	67.136	6.868	1.632	0	1.0495	0
cluster399	NW_021837600.1	35550373	35555791	0	1.3088	0	69.683	4.0899	1.904	0	0.94454	0
cluster400	NW_021837600.1	37637405	37649870	0	0.41644	0	58.957	3.0867	0	0	0	0
cluster401	NW_021837600.1	41461633	41464184	0	0.23796	0.059491	47.69	17.749	0	0	0	0
cluster402	NW_021837600.1	41682040	41754702	0	13261	9564.2	441.94	297.33	3905.2	3009.9	1050	730.65
cluster403	NW_021837600.1	42796441	42798745	0	0.17847	0.11898	17.054	4.8616	0	0	0	0
cluster404	NW_021837600.1	46490493	46496884	0	2.1417	0.11898	53.246	9.646	0.748	0.272	0.78712	0.52474
cluster405	NW_021837600.1	46640086	46644705	0	2.7961	2.7961	97.618	96.692	5.066	4.488	11.912	8.4484
cluster406	NW_021837600.1	46672433	46679716	0	2.9746	0.53542	175.87	47.227	1.258	0.136	1.0495	0.26237
cluster407	NW_021837600.1	49050578	49052316	0	0.23796	0	16.437	4.0127	0.374	0.034	0.52474	0.15742
cluster408	NW_021837600.1	49320397	49344995	0	2157.4	810.75	70.532	30.327	1543.6	194.17	241.64	56.725
cluster409	NW_021837601.1	465183	494522	0	359.21	267.71	5.4018	3.3954	0.068	0	0	0
cluster410	NW_021837601.1	690057	699976	0	121.24	29.984	1.9292	0.46301	0	0	0	0
cluster411	NW_021837601.1	1360140	1369401	1	387.05	6.663	6.4821	0.077168	0.884	0	0.15742	0
cluster412	NW_021837608.1	11751	13373	0	0.89237	0	52.552	12.27	4.216	0.034	3.6732	1.0495
cluster413	NW_021837612.1	1417602	1423344	0	0.41644	0	28.707	7.6397	0.068	0	2.9386	2.8861
cluster414	NW_021837623.1	24085	45161	0	1000.8	84.002	21.684	1.3119	0.102	0	0.4198	0
cluster415	NW_021837641.1	5200	9999	0	95.305	56.279	2.5466	1.0804	0.374	0.272	0	0
cluster416	NW_021837711.1	4076489	4078245	0	25.641	9.4591	0.54018	0.46301	0	0	0	0
cluster417	NW_021837711.1	7950095	7954917	0	83.704	47.593	2.1607	1.3119	0	0	0	0
cluster418	NW_021837711.1	8170065	8189761	0	493.78	129.45	10.186	4.6301	0.17	0	0.36732	0
cluster419	NW_021837711.1	8461764	8471401	0	193.41	117.08	4.7073	2.9324	0	0	0	0
cluster420	NW_021837711.1	9660870	9672371	0	21.357	0.11898	104.41	11.035	16.592	0	25.03	0
cluster421	NW_021837711.1	9685303	9687703	0	1.6063	1.6063	109.35	109.12	0	0	0	0
cluster422	NW_021837711.1	9945004	9947858	0	0.6544	0.6544	29.247	29.247	2.074	2.074	2.3613	2.3613
cluster423	NW_021837711.1	14520686	14539858	0	161.34	5.2947	4.7844	0.30867	0	0	0.26237	0
cluster424	NW_021837711.1	15413241	15414900	0	21	20.168	0.15434	0.15434	0	0	0	0
cluster425	NW_021837711.1	15925108	15934253	0	197.33	87.571	4.8616	1.852	0.714	0.034	0.10495	0
cluster426	NW_021837711.1	17246450	17249061	0	42.834	20.465	0.92602	0.30867	0	0	0	0
cluster427	NW_021837711.1	17974248	17984619	0	97.506	11.898	2.6237	0.2315	1.19	0	0.31485	0.10495
cluster428	NW_021837711.1	18080120	18084822	0	63.596	57.766	2.4694	1.0032	0	0	0	0
cluster429	NW_021837711.1	18155423	18184484	0	634	100.84	14.276	1.0032	1.734	0	14.116	1.3643
cluster430	NW_021837711.1	18210685	18258677	0	1119.1	470.58	24.925	7.794	1.632	0	1.4693	0
cluster431	NW_021837711.1	18627725	18629970	0	25.462	11.541	0.38584	0	0	0	0	0
cluster432	NW_021837711.1	18742492	18744441	0	33.434	11.006	0.84885	0.38584	0	0	0	0
cluster433	NW_021837711.1	19102612	19109988	0	128.68	40.93	2.1607	0.77168	0	0	0	0
cluster434	NW_021837711.1	19797529	19804005	0	4.1049	0.11898	113.82	3.7041	6.868	0.034	454.48	4.4603
cluster435	NW_021837711.1	20775667	20779950	0	38.253	10.589	0.84885	0.46301	0	0	0.052474	0
cluster436	NW_021837711.1	21832702	21836531	0	5.1757	1.3088	76.242	76.088	217.97	217.97	4.7227	4.7227
cluster437	NW_021837711.1	26150272	26174068	0	323.16	304.95	8.6428	7.8712	0	0	0	0
cluster438	NW_021837711.1	26240099	26263168	0	240.94	216.79	5.4789	4.7844	0.034	0	0.052474	0
cluster439	NW_021837711.1	27125205	27132867	0	98.339	69.605	1.2347	0.77168	0	0	0.2099	0.052474
cluster440	NW_021837711.1	28311592	28322625	0	1.4873	1.4873	74.313	74.313	14.688	14.688	7.2939	7.2939
cluster441	NW_021837711.1	28641337	28644995	0	30.281	6.544	2.7009	0.2315	0.034	0.034	0	0
cluster442	NW_021837711.1	30776738	30782723	0	87.512	34.743	2.2379	1.0032	0	0	0	0
cluster443	NW_021837711.1	30960114	30962593	0	30.638	8.5667	0.92602	0.46301	0	0	0	0
cluster444	NW_021837711.1	31176537	31179931	0	32.839	5.1757	0.61735	0	0	0	0	0
cluster445	NW_021837711.1	32610668	32644863	0	487	197.57	7.331	2.4694	2.55	0.034	2.3089	0
cluster446	NW_021837711.1	34625011	34629994	0	46.225	30.043	0.69451	0.38584	0	0	0.052474	0
cluster447	NW_021837711.1	34840273	34899926	0	646.55	367.36	14.585	9.1059	0.136	0	0.52474	0
cluster448	NW_021837711.1	34910156	34934560	0	279.73	173.65	4.0127	2.0064	0	0	0	0
cluster449	NW_021837711.1	34945857	34999887	0	634.3	391.75	13.504	8.9515	1.36	0.034	0.15742	0
cluster450	NW_021837711.1	35015381	35044994	0	391.1	210.54	8.0255	4.0899	0.204	0	0.2099	0
cluster451	NW_021837711.1	35110016	35149586	0	407.81	202.09	8.0255	4.7073	0	0	0	0
cluster452	NW_021837711.1	36610060	36624987	0	267.53	65.559	2.7781	1.0032	0	0	0.052474	0
cluster453	NW_021837711.1	36810546	36813882	0	30.519	10.946	0.84885	0.38584	0	0	0	0
cluster454	NW_021837711.1	40022718	40034731	0	113.15	100.54	2.4694	1.7749	0	0	0	0
cluster455	NW_021837711.1	42085060	42087963	0	30.222	30.222	23.536	23.536	0.034	0.034	0.10495	0.10495
cluster456	NW_021837711.1	42147268	42150286	0	9.1022	2.8556	60.809	26.314	45.322	5.406	12.384	3.5158
cluster457	NW_021837711.1	43250228	43269902	0	437.32	382.11	7.794	6.4821	0.034	0	0.2099	0.052474
cluster458	NW_021837711.1	43620049	43626568	0	48.961	5.2947	1.0032	0	0.034	0	0	0
cluster459	NW_021837712.1	1220011	1239909	0	262.3	186.68	4.5529	3.0867	0.238	0	0.4198	0
cluster460	NW_021837712.1	1335018	1344550	0	60.622	44.678	1.3119	0.69451	0	0	0	0
cluster461	NW_021837723.1	45277	64989	2	451.24	431.43	6.7136	5.8648	7.718	0	1.102	0.10495
cluster462	NW_021837767.1	1031693	1034992	0	1.0708	0.059491	23.382	8.1798	2.958	0.204	2.099	0.26237
cluster463	NW_021837778.1	1284999	1286802	0	23.38	18.323	0.15434	0.077168	0	0	0	0
cluster464	NW_021837789.1	115432	117887	0	68.891	39.978	1.6205	0.77168	0	0	0	0
cluster465	NW_021837789.1	555392	559857	0	54.97	8.7452	0.77168	0	0.034	0	0	0
cluster466	NW_021837789.1	579999	619215	0	590.45	142.78	7.8712	1.5434	0.986	0	2.7811	0
cluster467	NW_021837789.1	772067	804932	0	509.36	252.48	8.0255	3.6269	8.84	0	1.7317	0
cluster468	NW_021837822.1	1816720	1824096	0	96.019	10.887	2.3922	0.30867	0	0	0	0
cluster469	NW_021837822.1	2361531	2362559	0	12.969	5.5327	0.077168	0	0	0	0	0
cluster470	NW_021837822.1	10690043	10691086	0	8.4478	4.7593	0.30867	0.15434	0	0	0	0
cluster471	NW_021837822.1	32830769	32873887	0	1058.1	346.95	17.903	7.331	1.632	0	1.8366	0
cluster472	NW_021837822.1	33086478	33099983	0	348.08	123.5	5.8648	1.852	0	0	0.052474	0
cluster473	NW_021837822.1	33325267	33327940	0	1.8442	1.8442	65.053	65.053	0.68	0.68	0.26237	0.26237
cluster474	NW_021837822.1	33476113	33479632	0	1.8442	0.11898	309.29	42.828	0	0	0	0
cluster475	NW_021837822.1	34705664	34719565	0	550.06	344.16	19.832	15.819	0.034	0	0.15742	0
cluster476	NW_021837822.1	35891072	35893120	0	0.71389	0.35695	10.341	8.1027	1.02	0.34	0.68217	0.4198
cluster477	NW_021837822.1	37535658	37544523	0	3.51	1.3683	266.38	86.274	14.756	0	8.0811	0
cluster478	NW_021837822.1	37560148	37574814	0	3.153	3.0935	256.89	256.89	0	0	0.10495	0.10495
cluster479	NW_021837822.1	38075075	38084799	0	154.56	154.56	717.97	717.97	3076.3	3076.3	3655.1	3655.1
cluster480	NW_021837822.1	39180621	39181755	0	0.29746	0	4.7073	2.2379	0.068	0.034	1.3643	1.3119
cluster481	NW_021837823.1	51396	54096	0	25.343	18.561	0.2315	0.15434	3.128	0	1.5218	0
cluster482	NW_021837931.1	1875789	1914981	0	343.44	205.19	6.7136	4.3214	0.952	0.034	2.3613	1.4168
cluster483	NW_021837931.1	1925066	1989619	0	1002.7	634.47	16.823	9.8775	0.544	0	0.99701	0
cluster484	NW_021837931.1	2005757	2008426	0	356.95	331.07	4.6301	4.2443	0.034	0	0	0
cluster485	NW_021837931.1	7358232	7359512	0	0.35695	0.11898	14.893	6.3278	0	0	0.052474	0
cluster486	NW_021837931.1	8660095	8668890	0	2.0227	2.0227	26.855	26.855	12.036	12.036	29.805	29.805
cluster487	NW_021837931.1	8726078	8744909	0	2.9151	0.6544	105.33	40.668	11.968	2.754	5.2474	0.99701
cluster488	NW_021837931.1	12780928	12783869	0	23.202	20.108	0.2315	0.15434	0	0	0	0
cluster489	NW_021837931.1	13547331	13548339	0	0.77339	0.77339	17.98	17.98	2.788	2.788	1.4168	1.4168
cluster490	NW_021837931.1	21561610	21564210	0	76.565	20.881	1.3119	0.46301	0	0	0	0
cluster491	NW_021837931.1	24428067	24429749	0	0.53542	0.059491	15.974	2.5466	0.238	0	0.052474	0
cluster492	NW_021837931.1	24696931	24698591	0	0.23796	0	23.613	6.868	0.102	0	0.47227	0
cluster493	NW_021837931.1	24760223	24761664	0	0.53542	0.11898	4.3986	2.5466	0.272	0	1.2069	0
cluster494	NW_021837931.1	29102589	29104062	0	20.227	9.6376	0.2315	0.077168	0	0	0	0
cluster495	NW_021837931.1	30250278	30274427	0	277.11	70.616	4.4758	0.84885	0.17	0	0.68217	0.10495
cluster496	NW_021837931.1	31015164	31019916	0	42.298	42.298	0.077168	0.077168	0	0	0	0
cluster497	NW_021837931.1	33125809	33134668	0	266.82	21.476	4.3986	0.2315	0.544	0	0.68217	0
cluster498	NW_021837931.1	36365089	36366873	0	20.703	14.04	0.2315	0.15434	0.034	0.034	0	0
cluster499	NW_021837931.1	37090693	37114630	0	617.52	452.13	7.8712	4.6301	0	0	0	0
cluster500	NW_021837931.1	37140005	37154205	0	183	105.6	2.2379	1.0804	0.034	0	0.052474	0
cluster501	NW_021837931.1	37165490	37214330	0	650.54	407.93	9.1059	4.6301	0.17	0.136	0.31485	0
cluster502	NW_021837931.1	37315713	37334796	0	286.63	215.77	3.1639	1.9292	0	0	0	0
cluster503	NW_021837931.1	37820926	37834972	0	349.63	208.28	2.8552	1.4662	0.136	0	0.26237	0
cluster504	NW_021837931.1	38125587	38159053	0	976.01	843.76	18.829	12.733	0	0	0.2099	0
cluster505	NW_021837931.1	38200043	38204180	0	51.698	13.505	1.0032	0.38584	0	0	0	0
cluster506	NW_021837931.1	38285925	38288688	0	29.686	23.321	0.61735	0.30867	0.034	0	0	0
cluster507	NW_021837965.1	55138	59088	0	41.227	3.0935	0.2315	0.077168	0.034	0	0	0
cluster508	NW_021837965.1	104999	114454	0	112.14	77.934	2.2379	1.852	0.204	0	0.10495	0
cluster509	NW_021837976.1	190836	192635	0	1.8442	0.11898	323.95	52.474	0	0	0	0
cluster510	NW_021837987.1	3175	5378	0	0	0	9.8004	5.942	0	0	0	0
cluster511	NW_021837987.1	71119	102946	0	12.077	0.6544	366.01	76.242	40.834	2.04	16.372	5.2999
cluster512	NW_021837998.1	165990	176317	0	0.17847	0.11898	71.921	60.809	0.272	0.272	0.2099	0.15742
cluster513	NW_021837998.1	285265	339908	4	1261.3	115.53	1268.4	78.326	11022	514.66	4268.5	304.19
cluster514	NW_021837998.1	370008	479919	9	2850.6	763.27	1641.7	324.34	17425	3939.6	6961.3	1386.9
cluster515	NW_021838020.1	751637	772547	0	238.8	27.604	7.5625	0.077168	36.788	0.034	8.291	0
cluster516	NW_021838020.1	846879	859449	0	442.61	179.66	4.7073	2.6237	0.034	0	0.052474	0
cluster517	NW_021838031.1	30585	38782	0	9.4591	0.83288	656.86	43.677	45.22	7.48	66.17	3.2009
cluster518	NW_021838042.1	1130939	1134146	0	0.41644	0.41644	28.321	28.321	1.02	1.02	1.6792	1.6792
cluster519	NW_021838042.1	2747222	2758108	0	1.4873	1.3088	113.05	112.97	3.4	3.4	11.282	10.81
cluster520	NW_021838042.1	2814360	2824088	0	1.1898	1.1898	99.933	99.933	5.61	5.61	1.102	1.102
cluster521	NW_021838042.1	2855783	2857349	0	0.11898	0.059491	12.733	12.578	0.102	0.102	0.052474	0.052474
cluster522	NW_021838042.1	5845431	5854989	0	87.75	85.37	1.852	1.4662	0	0	0	0
cluster523	NW_021838042.1	7190373	7197867	0	1.1303	1.0708	95.843	94.84	0.34	0.34	1.5742	1.5218
cluster524	NW_021838042.1	7222666	7224480	0	0.23796	0.23796	6.6365	6.6365	0.408	0.408	0.26237	0.26237
cluster525	NW_021838042.1	8420667	8434771	0	528.34	480.81	5.3246	4.4758	0.102	0	0.052474	0
cluster526	NW_021838042.1	8555761	8574009	0	837.99	835.79	20.141	20.141	0.034	0	0	0
cluster527	NW_021838042.1	8651609	8659981	0	100.48	78.231	2.0835	1.5434	0.034	0	0.10495	0
cluster528	NW_021838042.1	8715079	8717838	0	38.134	28.972	0.30867	0.2315	0	0	0	0
cluster529	NW_021838042.1	8730684	8744376	0	172.64	144.39	2.5466	1.7749	0.034	0	0.78712	0
cluster530	NW_021838042.1	9091301	9094955	0	105.06	35.04	1.9292	0.69451	0	0	0	0
cluster531	NW_021838042.1	11815016	11816038	0	0	0	4.3214	4.3214	0.068	0.068	0.10495	0.10495
cluster532	NW_021838042.1	12230849	12234948	0	250.4	248.08	3.3182	3.2411	0.612	0.612	0.4198	0.36732
cluster533	NW_021838042.1	12246392	12267578	0	4.7593	4.2239	119.15	118.84	1.666	1.666	1.6792	1.6267
cluster534	NW_021838042.1	15590596	15592933	0	0.41644	0.059491	15.588	5.0931	3.298	0	4.5128	0.62969
cluster535	NW_021838042.1	16612593	16613996	0	17.371	10.53	0.30867	0.30867	0	0	0	0
cluster536	NW_021838042.1	19344300	19346552	0	0.59491	0.11898	14.045	3.4726	4.25	1.258	5.6148	2.5188
cluster537	NW_021838043.1	346801	348072	0	1.6063	0	77.168	1.1575	3.298	0	1.0495	0
cluster538	NW_021838043.1	966293	969800	0	32.899	3.272	8.4113	0.61735	138.14	4.012	92.303	0.15742
cluster539	NW_021838054.1	1030304	1034611	0	86.262	68.712	2.8552	2.0835	0	0	0	0
cluster540	NW_021838076.1	60547	78813	0	227.32	139.57	1.9292	1.6205	0	0	0	0
cluster541	NW_021838098.1	140848	174594	0	472.72	99.469	9.9547	4.0127	0.306	0	1.4168	0.36732
cluster542	NW_021838153.1	1417221	1419476	0	0.59491	0.59491	27.086	27.086	7.548	7.548	7.7137	7.7137
cluster543	NW_021838153.1	1562239	1564986	0	1.1303	1.1303	12.27	12.27	1.19	1.19	0.62969	0.62969
cluster544	NW_021838153.1	2938475	2944688	0	3.8669	3.8669	214.06	214.06	12.614	12.614	9.9177	9.9177
cluster545	NW_021838153.1	2962079	2968917	0	0.59491	0.59491	35.729	35.729	0	0	0.052474	0
cluster546	NW_021838153.1	5917204	5918814	0	0.77339	0.77339	24.462	24.462	0.374	0.374	0.2099	0.2099
cluster547	NW_021838153.1	6610383	6613941	0	2.7961	2.0822	115.21	73.85	0.646	0.442	0.52474	0.47227
cluster548	NW_021838153.1	8583005	8584684	0	0.77339	0.77339	24.076	24.076	0.136	0.136	0.052474	0.052474
cluster549	NW_021838153.1	11167322	11168743	0	7.2579	6.663	32.874	25.543	0	0	2.2564	1.3643
cluster550	NW_021838153.1	13677317	13678534	0	13.683	11.601	0.30867	0.2315	0	0	0	0
cluster551	NW_021838153.1	14465003	14469897	0	88.225	88.225	1.5434	1.5434	0.136	0.136	0	0
cluster552	NW_021838153.1	19335550	19338061	0	0.29746	0.29746	7.5625	7.5625	0.544	0.544	0.52474	0.52474
cluster553	NW_021838153.1	20076617	20077689	0	2.2012	2.2012	12.193	12.193	0.442	0.442	0.36732	0.36732
cluster554	NW_021838153.1	20247353	20254127	0	4.9378	4.9378	64.821	64.821	7.072	7.072	5.4573	5.4573
cluster555	NW_021838153.1	20300001	20303366	0	13.207	9.1616	1.0804	0.69451	0	0	0	0
cluster556	NW_021838153.1	20551670	20554949	0	0.71389	0.71389	143.92	143.92	0	0	0.2099	0.2099
cluster557	NW_021838153.1	20571014	20594494	0	19.216	18.561	2559.7	2559.4	4.148	4.148	42.242	42.242
cluster558	NW_021838153.1	20605095	20608318	0	4.5213	4.5213	651.76	651.76	2.448	2.448	9.4979	9.4979
cluster559	NW_021838153.1	24755348	24759250	0	35.1	28.377	0.30867	0.2315	0	0	0.052474	0
cluster560	NW_021838153.1	31990180	31993587	0	2.2012	2.2012	16.205	16.205	4.624	4.624	12.594	12.594
cluster561	NW_021838153.1	34165186	34168096	0	24.451	22.131	0.54018	0.54018	0	0	0	0
cluster562	NW_021838153.1	34541540	34544946	0	0.83288	0.71389	19.987	18.366	0.17	0.102	0.10495	0.10495
cluster563	NW_021838153.1	34742925	34744068	0	0.29746	0.17847	4.7073	2.7781	0.068	0	0	0
cluster564	NW_021838153.1	34755416	34769355	0	0.6544	0.29746	67.445	53.169	0.034	0.034	0	0
cluster565	NW_021838153.1	35432967	35436982	0	3.3315	0.53542	30.096	29.17	0.102	0.102	6.6118	6.6118
cluster566	NW_021838153.1	35441477	35444974	0	65.381	7.3174	0.77168	0.30867	0	0	0	0
cluster567	NW_021838153.1	35455057	35482809	0	1054.2	654.11	15.511	10.263	0.34	0.034	0.31485	0
cluster568	NW_021838153.1	35505022	35519271	0	189.84	87.571	2.7009	1.0804	0	0	0	0
cluster569	NW_021838153.1	35535032	35554783	0	141.47	52.769	1.7749	0.77168	0.068	0	0.15742	0
cluster570	NW_021838153.1	36410599	36414741	0	30.043	22.607	1.4662	1.3119	0	0	0	0
cluster571	NW_021838153.1	40195910	40208061	0	104.88	70.2	1.1575	0.54018	0	0	0.052474	0
cluster572	NW_021838153.1	40235100	40239396	0	97.923	69.01	1.4662	0.54018	0	0	0.052474	0
cluster573	NW_021838153.1	41239999	41244709	0	110.83	88.047	1.852	1.2347	0.238	0	0.052474	0
cluster574	NW_021838153.1	45528179	45529899	0	0.11898	0.059491	6.5593	2.2379	0	0	0.052474	0.052474
cluster575	NW_021838153.1	46365323	46379084	2	45.332	2.1417	129.41	104.02	65.246	1.224	32.219	2.3089
cluster576	NW_021838153.1	46492325	46494133	0	0.47593	0.059491	19.446	6.868	1.462	0	1.1544	0.15742
cluster577	NW_021838153.1	50951864	50953268	0	18.502	0.35695	2720.4	41.131	0.918	0.102	0.57722	0
cluster578	NW_021838153.1	51647891	51651547	0	2.0822	0.53542	20.141	7.4082	9.758	0	2.099	0
cluster579	NW_021838153.1	51671360	51673704	0	0.41644	0.17847	14.353	6.0191	0	0	0	0
cluster580	NW_021838153.1	52406829	52411745	0	3.51	0.77339	18.135	4.2443	0.408	0	0.31485	0.10495
cluster581	NW_021838153.1	52691463	52692865	0	19.156	0.17847	2655.7	26.546	1.122	0.17	0.57722	0.052474
cluster582	NW_021838153.1	53906286	53919946	0	2.4391	1.6658	153.95	95.689	0	0	0	0
cluster583	NW_021838153.1	54078493	54094341	0	2.2012	0.35695	256.43	75.779	0	0	0	0
cluster584	NW_021838153.1	59532570	59534249	0	0.83288	0.83288	46.069	46.069	0.408	0.408	0.78712	0.78712
cluster585	NW_021838153.1	59650034	59652946	0	6.0681	6.0681	35.034	35.034	60.112	60.112	130.03	130.03
cluster586	NW_021838153.1	60571203	60579984	0	401.92	352.31	6.5593	4.9388	0	0	0	0
cluster587	NW_021838153.1	61022629	61024988	0	2.2012	2.2012	13.196	13.196	4.93	4.93	4.9851	4.9851
cluster588	NW_021838153.1	69026787	69032605	0	1.3088	0.71389	36.578	36.501	0	0	0	0
cluster589	NW_021838153.1	69115033	69118619	0	0.23796	0.059491	21.993	21.993	0	0	0	0
cluster590	NW_021838153.1	69140003	69144950	0	0.89237	0.83288	149.32	149.32	2.312	0	0	0
cluster591	NW_021838153.1	69155229	69174695	0	1.9037	1.6063	184.82	184.28	0	0	0.10495	0
cluster592	NW_021838153.1	69261983	69264934	0	0.17847	0.17847	18.52	18.52	0	0	0	0
cluster593	NW_021838153.1	69355171	69359870	0	0.53542	0.53542	36.501	36.346	0	0	0	0
cluster594	NW_021838153.1	69437139	69439063	0	0.17847	0.17847	19.601	19.446	0	0	0	0
cluster595	NW_021838153.1	69483650	69486668	0	1.0114	1.0114	174.09	174.09	0	0	0	0
cluster596	NW_021838153.1	70647898	70656570	0	7.6744	7.6744	55.252	52.32	6.052	6.052	19.258	19.206
cluster597	NW_021838153.1	71681472	71682773	0	0.77339	0.77339	20.141	19.832	0.102	0.102	0.10495	0.10495
cluster598	NW_021838153.1	72075598	72078336	0	0.95186	0.95186	28.012	28.012	1.224	1.224	1.994	1.994
cluster599	NW_021838153.1	72435045	72437338	0	4.2239	0.89237	75.162	75.085	0.102	0.102	0.052474	0.052474
cluster600	NW_021838153.1	72460464	72484666	0	2.9746	2.6176	179.65	179.57	0.374	0.306	0.62969	0.47227
cluster601	NW_021838153.1	72499765	72517242	0	2.0822	2.0227	148.01	148.01	0.238	0.238	1.3643	1.3119
cluster602	NW_021838153.1	73142969	73144816	0	4.7593	4.7593	128.41	128.41	9.418	9.418	3.8306	3.8306
cluster603	NW_021838153.1	74631042	74632680	0	0.77339	0.35695	12.887	10.572	2.55	0.102	0.052474	0
cluster604	NW_021838153.1	75262428	75264851	0	1.6658	0.41644	29.787	9.183	1.972	1.36	1.8891	1.5742
cluster605	NW_021838153.1	78196654	78198482	0	1.3088	1.3088	55.175	55.175	0.238	0.238	0.36732	0.36732
cluster606	NW_021838153.1	78242736	78243832	0	0.11898	0.11898	14.43	14.43	0.204	0.204	0.10495	0.10495
cluster607	NW_021838153.1	81887525	81893271	0	0.95186	0	43.754	8.6428	0.34	0	0.52474	0
cluster608	NW_021838153.1	82884361	82894632	0	4.2834	4.1644	43.6	43.6	18.292	18.292	26.709	26.709
cluster609	NW_021838153.1	82907698	82914461	0	1.6063	1.6063	59.497	59.265	1.19	1.19	0.73464	0.68217
cluster610	NW_021838153.1	82966318	82968808	0	0.059491	0.059491	20.758	20.758	0.238	0.238	0.15742	0.15742
cluster611	NW_021838153.1	83001537	83009654	0	0.41644	0.41644	63.587	63.509	0.986	0.986	0.52474	0.15742
cluster612	NW_021838153.1	86006926	86019507	0	15.825	7.9123	222.32	222.24	0.646	0.646	0.31485	0.31485
cluster613	NW_021838153.1	86275431	86304962	0	3.6885	3.6885	215.76	215.76	0.646	0.646	1.5218	1.5218
cluster614	NW_021838153.1	89983252	89984999	0	32.066	8.9832	0.69451	0.077168	0	0	0	0
cluster615	NW_021838153.1	91630134	91652716	0	2.6771	2.6771	113.36	113.28	4.114	4.114	1.6267	1.5742
cluster616	NW_021838153.1	94290995	94294977	0	73.829	73.829	81.567	81.412	13.294	13.294	32.114	32.114
cluster617	NW_021838153.1	94858569	94864363	0	6.1276	3.8669	208.59	103.02	9.384	4.624	1.9416	0.99701
cluster618	NW_021838153.1	96575013	96579951	0	52.293	4.8783	1.0804	0.2315	0	0	0	0
cluster619	NW_021838153.1	97025661	97049548	0	924.02	10.946	21.221	0.77168	0.204	0	0.10495	0
cluster620	NW_021838153.1	98050003	98134745	0	1064	883.5	23.999	19.678	0.578	0	0.26237	0
cluster621	NW_021838153.1	98300927	98314929	0	658.21	651.79	9.8775	9.8004	0.034	0	0	0
cluster622	NW_021838153.1	98650008	98684994	0	1398.3	1018.3	27.703	12.964	0.238	0	0.83959	0.052474
cluster623	NW_021838153.1	98730099	98763812	0	498.77	395.08	7.6397	6.3278	0.238	0	0.57722	0
cluster624	NW_021838153.1	100193961	100197659	0	1.4278	0.11898	80.872	13.89	8.942	0.102	1.6792	0
cluster625	NW_021838153.1	100387711	100389854	0	0.47593	0.29746	7.4853	3.3182	0.68	0.068	2.7811	0.99701
cluster626	NW_021838153.1	102940814	102943677	0	5.7706	5.5327	272.87	260.91	7.344	7.208	3.5158	3.4108
cluster627	NW_021838153.1	104040038	104041061	0	0.29746	0.29746	6.2506	6.2506	0.068	0.068	1.994	1.994
cluster628	NW_021838153.1	104055716	104058292	0	1.5468	1.5468	13.273	13.273	13.498	13.498	8.0811	8.0811
cluster629	NW_021838153.1	104410591	104414660	0	14.754	14.099	143.3	130.18	40.63	39.61	20.098	19.678
cluster630	NW_021838153.1	111345845	111350636	0	2.0822	2.0822	144.15	144.15	3.094	3.094	395.81	395.81
cluster631	NW_021838153.1	113605153	113606478	0	0.23796	0.23796	8.3342	8.3342	0	0	0	0
cluster632	NW_021838153.1	114150126	114152715	0	2.4986	2.4986	59.96	59.96	153.71	153.71	142.73	142.73
cluster633	NW_021838153.1	114538095	114541765	0	0.41644	0.41644	73.696	73.696	0.034	0.034	0	0
cluster634	NW_021838153.1	114605001	114606336	0	0.23796	0.23796	12.733	12.733	0	0	0	0
cluster635	NW_021838153.1	119195212	119207868	0	5.8301	1.2493	373.34	114.44	0.544	0.204	0.73464	0
cluster636	NW_021838153.1	122288038	122289775	0	0.53542	0.53542	14.662	14.662	0.34	0.34	0.052474	0.052474
cluster637	NW_021838153.1	126161228	126164056	0	4.4618	1.3683	347.49	124.47	0.204	0.068	0.83959	0.15742
cluster638	NW_021838153.1	126186051	126189650	0	0.71389	0.11898	44.603	12.81	0.034	0	0.052474	0.052474
cluster639	NW_021838153.1	130589094	130590273	0	0.11898	0.11898	19.369	19.369	0.102	0.102	0	0
cluster640	NW_021838153.1	131590823	131599990	0	0.53542	0	45.606	2.2379	0.612	0	1.1544	0
cluster641	NW_021838153.1	138917515	138919590	0	0.6544	0.23796	15.742	4.6301	0.306	0.068	0.36732	0.052474
cluster642	NW_021838153.1	139742529	139743872	0	0.17847	0.17847	6.2506	6.2506	1.02	1.02	0.4198	0.4198
cluster643	NW_021838153.1	147707044	147708832	0	1.3683	1.3683	16.36	16.36	4.386	4.386	6.1395	6.1395
cluster644	NW_021838153.1	151416310	151419978	0	1.2493	0.35695	67.985	15.125	0.578	0.102	2.9386	1.3643
cluster645	NW_021838153.1	151442843	151444996	0	0.35695	0.29746	19.909	10.495	0.272	0.136	0.47227	0.15742
cluster646	NW_021838153.1	153247181	153249813	0	1.0114	0.29746	92.293	38.198	0.102	0	2.2564	0.57722
cluster647	NW_021838153.1	153268273	153269974	0	0.23796	0.11898	21.221	10.726	0.17	0	0.10495	0
cluster648	NW_021838153.1	155169737	155174330	0	2.2012	2.2012	50.237	50.237	7.65	7.65	0.83959	0.83959
cluster649	NW_021838153.1	163931868	163934773	0	0.71389	0.71389	20.835	20.758	12.07	12.07	3.8306	3.8306
cluster650	NW_021838153.1	164445013	164574004	11	962.27	162.05	687.95	67.368	5670.6	292.02	2366.3	114.34
cluster651	NW_021838153.1	165360130	165362524	0	8.5072	0.71389	14.816	2.5466	20.706	4.522	28.913	0.78712
cluster652	NW_021838153.1	167355170	167364599	0	159.73	8.1503	2.6237	0.15434	0	0	0.10495	0
cluster653	NW_021838153.1	167825173	167834068	0	117.73	31.173	2.0835	0	0	0	0	0
cluster654	NW_021838153.1	168042570	168156491	0	4534.7	46.701	40225	14.662	2248.3	34.816	1886.7	98.862
cluster655	NW_021838153.1	168175624	168194477	0	732.16	1.3088	2857.8	3.5497	130.02	0	130.66	0.10495
cluster656	NW_021838154.1	2522501	2524239	0	0.11898	0.11898	8.3342	2.8552	0.034	0	0.2099	0.052474
cluster657	NW_021838154.1	3001872	3003890	0	0.77339	0.77339	9.0287	9.0287	2.414	2.414	1.9416	1.9416
cluster658	NW_021838154.1	3017098	3018633	0	0.17847	0.17847	8.3342	8.3342	0.85	0.85	0.4198	0.4198
cluster659	NW_021838154.1	3035073	3036922	0	0.41644	0.41644	16.051	16.051	5.44	5.44	1.2069	1.2069
cluster660	NW_021838154.1	5138485	5139956	0	0.29746	0.059491	7.2538	2.5466	0.714	0.408	0	0
cluster661	NW_021838154.1	7146461	7153344	0	0.59491	0	35.343	11.189	1.122	0	0.68217	0.10495
cluster662	NW_021838154.1	12865292	12866949	0	18.026	12.91	0.30867	0.15434	0	0	0	0
cluster663	NW_021838154.1	14157460	14160648	0	1.0114	1.0114	39.973	39.973	5.61	5.61	4.8801	4.8801
cluster664	NW_021838154.1	14191742	14214944	0	16.063	7.4364	106.26	102.79	30.328	9.962	4.9326	3.3584
cluster665	NW_021838154.1	15015130	15029703	0	475.28	432.32	7.0223	6.0191	0	0	0	0
cluster666	NW_021838154.1	17620551	17622984	0	0.35695	0.11898	15.202	7.8712	0	0	0	0
cluster667	NW_021838154.1	18298118	18299620	0	2.1417	1.3088	98.775	52.243	1.36	0.442	0.99701	0.31485
cluster668	NW_021838154.1	18323478	18329977	0	2.8556	0.59491	54.944	17.363	1.428	0.782	4.7752	0.99701
cluster669	NW_021838154.1	18341434	18354253	0	3.8669	0.83288	155.03	45.684	5.848	4.42	6.2445	1.5742
cluster670	NW_021838154.1	18486305	18489820	0	0.059491	0	22.919	7.0995	0	0	0	0
cluster671	NW_021838154.1	19190820	19229930	0	415.43	94.829	200.33	51.085	559.2	100.03	129.93	51.792
cluster672	NW_021838154.1	21170115	21171645	0	0.29746	0.11898	14.276	12.347	0	0	0	0
cluster673	NW_021838154.1	22526242	22549935	0	669.04	294.24	9.3374	4.3214	0.442	0	0.15742	0
cluster674	NW_021838154.1	22940027	22949998	0	1096.4	770.23	19.446	13.89	0	0	0	0
cluster675	NW_021838184.1	785813	786879	0	0.83288	0.83288	18.752	18.752	1.088	1.088	0.31485	0.31485
cluster676	NW_021838190.1	936625	943611	0	73.948	27.425	1.3119	0.61735	0.238	0	0	0
cluster677	NW_021838200.1	207619	229969	0	241	211.37	2.9324	2.7009	0	0	0.31485	0
cluster678	NW_021838233.1	125573	132701	0	145.93	20.643	1.2347	0.2315	0	0	0	0
cluster679	NW_021838233.1	250899	263643	0	108.75	38.372	2.8552	1.3119	1.258	0	0	0
cluster680	NW_021838233.1	277593	279775	0	25.819	10.47	1.0032	0.61735	0	0	0	0
cluster681	NW_021838233.1	9625955	9629801	0	0.6544	0.11898	64.667	17.903	2.856	0.034	0.62969	0
cluster682	NW_021838233.1	10540225	10544723	0	77.993	51.46	0.61735	0.38584	0	0	0	0
cluster683	NW_021838233.1	10975017	10989933	0	272.59	168.72	4.7073	2.7009	0	0	0	0
cluster684	NW_021838233.1	11805332	11819975	0	170.26	14.337	2.7009	0.61735	0	0	0	0
cluster685	NW_021838233.1	13370029	13374742	0	47.296	4.5808	0.38584	0.077168	0.578	0.17	0.052474	0
cluster686	NW_021838233.1	14222428	14232962	0	1.0708	0.23796	40.05	2.7009	1.734	0	1.0495	0
cluster687	NW_021838233.1	14850502	14853190	0	0.41644	0.059491	38.893	4.0899	1.36	0	0.4198	0
cluster688	NW_021838234.1	481193	482563	0	2.3202	2.3202	17.286	17.286	0.34	0.34	0.57722	0.57722
cluster689	NW_021838245.1	992500	996779	0	44.024	7.3769	0.92602	0.38584	0	0	0.052474	0
cluster690	NW_021838245.1	1060533	1063702	0	28.318	15.23	0.46301	0.15434	0	0	0.052474	0
cluster691	NW_021838256.1	475417	486166	0	1.3683	1.3683	81.721	81.721	0.102	0.102	8.3434	8.3434
cluster692	NW_021838267.1	1025131	1028737	0	10.411	10.411	17.826	17.826	3.502	3.502	1.102	1.102
cluster693	NW_021838343.1	6050395	6052433	0	0.41644	0.059491	26.623	2.7781	0.306	0	0.26237	0.10495
cluster694	NW_021838343.1	6700470	6706637	0	3.3315	3.272	484.39	484.31	0.85	0.782	1.2069	1.2069
cluster695	NW_021838343.1	6720356	6722898	0	0.17847	0.17847	12.578	12.578	0	0	0	0
cluster696	NW_021838343.1	6736590	6748328	0	1.5468	1.2493	96.229	96.152	0.136	0.102	0	0
cluster697	NW_021838343.1	7316931	7326062	0	1.7252	0.59491	104.79	30.018	6.392	0.306	3.0435	0.26237
cluster698	NW_021838344.1	1055001	1059815	0	177.52	13.088	3.0867	0.2315	0	0	0	0
cluster699	NW_021838382.1	1015284	1029621	0	159.02	92.211	2.5466	1.4662	1.156	0	0.10495	0
cluster700	NW_021838386.1	991429	992846	0	0.17847	0.17847	16.823	16.823	0.748	0.748	0.62969	0.62969
cluster701	NW_021838388.1	3976304	3979893	0	55.446	28.437	0.69451	0.15434	0	0	0.052474	0
cluster702	NW_021838388.1	15746779	15754879	0	94.115	93.758	0.77168	0.69451	1.564	0	0.52474	0
cluster703	NW_021838389.1	770397	779135	0	602.53	8.2098	259.21	231.66	43.486	25.874	25.87	15.323
cluster704	NW_021838389.1	845161	854512	0	356.23	35.159	5.3246	0.46301	0.374	0	2.2039	0
cluster705	NW_021838398.1	523949	534995	0	0.89237	0.23796	149.71	58.648	0	0	0.10495	0
cluster706	NW_021838398.1	818201	827704	0	131.89	46.701	1.0032	0.15434	2.72	0	0	0
cluster707	NW_021838398.1	885216	913247	0	341.9	207.21	5.2474	2.7009	0.748	0	0.31485	0
cluster708	NW_021838398.1	956600	976616	0	187.87	142.12	4.3214	3.7812	0	0	0.10495	0
cluster709	NW_021838399.1	1596127	1613622	0	404.72	100.78	4.7073	1.7749	0	0	0	0
cluster710	NW_021838399.1	1625923	1648288	0	1375.7	268.42	23.228	4.4758	0.51	0	0.89207	0
cluster711	NW_021838399.1	1740321	1752327	0	210.18	177.28	11.344	10.958	0	0	0.31485	0
cluster712	NW_021838399.1	2307031	2309912	0	1.3683	1.3683	37.272	37.272	0.714	0.714	7.9236	7.9236
cluster713	NW_021838399.1	3430389	3432862	0	3.272	3.272	39.742	39.742	75.718	75.718	11.492	11.492
cluster714	NW_021838399.1	3695524	3703381	0	825.38	774.58	7.331	6.868	0	0	0	0
cluster715	NW_021838399.1	4457126	4474596	0	290.85	107.02	7.331	3.6269	0	0	0.052474	0
cluster716	NW_021838399.1	4485313	4499855	0	403.41	231.84	8.3342	4.8616	0.034	0	0.10495	0
cluster717	NW_021838399.1	4511928	4539589	0	380.15	180.38	5.4789	2.6237	0.578	0	0.89207	0
cluster718	NW_021838399.1	4652364	4654532	0	20.822	12.553	0.2315	0.2315	0	0	0	0
cluster719	NW_021838399.1	4670000	4679940	0	91.319	68.831	2.2379	1.6205	0	0	0	0
cluster720	NW_021838399.1	4710009	4714899	0	88.939	36.587	1.6205	0.92602	0	0	0.052474	0
cluster721	NW_021838399.1	4950000	4959962	0	183.53	146.82	2.7781	1.6205	0	0	0	0
cluster722	NW_021838399.1	6061629	6063187	0	0.11898	0.11898	10.958	10.881	0.102	0.102	0.31485	0.26237
cluster723	NW_021838399.1	6077904	6080287	0	1.7847	1.7847	61.426	61.426	2.21	2.21	5.1425	5.1425
cluster724	NW_021838399.1	6096733	6104155	0	8.6857	8.0313	402.36	402.28	51.238	51.238	59.034	59.034
cluster725	NW_021838399.1	6797088	6803884	0	86.143	8.2098	0.92602	0	0.068	0	0.89207	0.052474
cluster726	NW_021838399.1	10555094	10559122	0	0.77339	0.29746	23.382	11.035	7.65	0.986	5.2999	1.7841
cluster727	NW_021838400.1	288733	300784	0	2.3202	0.77339	150.71	54.635	2.856	0.544	2.8861	1.102
cluster728	NW_021838401.1	905510	923729	0	469.33	47.89	8.257	2.0064	0.102	0	0.2099	0
cluster729	NW_021838403.1	705006	709268	0	0.77339	0.059491	15.048	3.3954	1.088	0.068	0.78712	0
cluster730	NW_021838410.1	445861	447452	0	0.47593	0.47593	39.433	39.433	4.386	4.386	5.7197	5.7197
cluster731	NW_021838410.1	1275030	1279078	0	5.7112	5.7112	541.95	541.95	0.068	0.068	0	0
cluster732	NW_021838410.1	1595602	1644985	0	502.17	295.91	7.1766	4.1671	0.34	0	0.57722	0
cluster733	NW_021838410.1	2371256	2373561	0	71.746	35.814	1.1575	0.54018	0	0	0	0
cluster734	NW_021838410.1	2663100	2664639	0	15.884	7.7339	0	0	0	0	0	0
cluster735	NW_021838410.1	2869999	2878993	0	90.129	52.233	2.3922	1.1575	0	0	0	0
cluster736	NW_021838410.1	3350084	3379996	0	294.96	177.82	4.3214	2.4694	0.17	0	0.15742	0
cluster737	NW_021838410.1	3775185	3789774	0	146.47	67.523	2.4694	0.84885	1.7	0.748	0.26237	0.10495
cluster738	NW_021838410.1	4003398	4009205	0	77.934	36.409	2.4694	1.2347	0	0	0	0
cluster739	NW_021838410.1	5851999	5853535	0	17.49	4.8783	0.15434	0	0	0	0.052474	0.052474
cluster740	NW_021838410.1	6310014	6319958	0	120.71	64.191	2.3922	1.0804	0	0	0	0
cluster741	NW_021838410.1	6725507	6729671	0	102.44	3.5695	1.7749	0.2315	0	0	0	0
cluster742	NW_021838410.1	6808229	6814847	0	89.237	13.98	2.1607	0.2315	0	0	0.26237	0
cluster743	NW_021838410.1	7468693	7471420	0	1.9632	1.0708	77.554	34.649	0	0	0.2099	0.052474
cluster744	NW_021838410.1	8397194	8399422	0	0.6544	0.17847	52.474	7.9483	0	0	0.2099	0
cluster745	NW_021838410.1	8880120	8924892	0	894.93	100	40.745	2.315	6.188	0.17	9.4979	1.102
cluster746	NW_021838410.1	8945437	8949796	0	238.26	12.672	3.0867	0.2315	0	0	0	0
cluster747	NW_021838410.1	8971007	8973683	0	29.448	19.097	1.2347	0.77168	0	0	0	0
cluster748	NW_021838410.1	9275846	9298952	0	288.41	17.788	33.028	0.69451	1.972	0	2.4138	0
cluster749	NW_021838410.1	9310070	9344996	0	764.16	59.789	120	6.2506	7.888	0.476	6.2445	0.31485
cluster750	NW_021838410.1	9370517	9377674	0	365.22	255.57	4.6301	3.0096	0	0	0	0
cluster751	NW_021838410.1	9495857	9518147	0	296.39	103.75	5.5561	1.6205	4.76	0	3.4108	0.052474
cluster752	NW_021838410.1	9530132	9534993	0	46.403	26.236	0.77168	0.30867	0.034	0	0	0
cluster753	NW_021838410.1	9686313	9689587	0	31.173	31.114	0.54018	0.54018	0	0	0	0
cluster754	NW_021838410.1	9766329	9769486	0	32.72	3.3315	0.77168	0.2315	0	0	0	0
cluster755	NW_021838410.1	9785009	9794826	0	471.94	249.45	3.6269	1.5434	0	0	0	0
cluster756	NW_021838410.1	10288709	10290568	0	0.59491	0.59491	21.221	21.221	0	0	0.052474	0.052474
cluster757	NW_021838410.1	10338684	10354096	0	2.4391	2.1417	147.24	147.16	0.068	0	0.15742	0.052474
cluster758	NW_021838410.1	10456224	10459220	0	85.965	85.37	3.2411	3.1639	1.734	1.734	0.57722	0.57722
cluster759	NW_021838410.1	10470112	10474682	0	4.4618	4.4618	70.532	70.532	64.464	64.464	248.31	248.31
cluster760	NW_021838410.1	10755523	10759520	0	2.3202	1.0114	55.715	3.8584	7.752	0.306	4.093	0.15742
cluster761	NW_021838410.1	10816890	10818595	0	11.541	11.541	20.835	20.835	1.836	1.836	5.5623	5.5623
cluster762	NW_021838410.1	11965150	11979632	0	333.92	121.01	7.6397	3.5497	4.08	0.034	3.1485	0.2099
cluster763	NW_021838415.1	850770	864560	0	0.53542	0.059491	66.596	23.768	0.034	0	0.26237	0
cluster764	NW_021838415.1	875708	878711	0	0.23796	0	54.867	8.7972	0	0	0	0
cluster765	NW_021838415.1	896539	906877	0	0.77339	0	67.908	13.813	0	0	0	0
cluster766	NW_021838416.1	255192	259866	0	177.58	22.428	3.3954	0.84885	0	0	0	0
cluster767	NW_021838416.1	811651	819771	0	250.93	183.77	4.3986	3.3182	0	0	0	0
cluster768	NW_021838421.1	3965286	3974524	0	85.132	11.72	5.3246	0.15434	89.046	0.306	16.477	0
cluster769	NW_021838421.1	9840235	9849847	0	92.568	90.605	1.852	1.852	0	0	0	0
cluster770	NW_021838421.1	9860332	9889489	0	354.81	338.92	6.0191	5.4789	0.238	0.034	0.73464	0
cluster771	NW_021838421.1	10045503	10064533	0	348.5	196.26	7.7168	5.8648	0.034	0	0	0
cluster772	NW_021838421.1	10555002	10578765	0	314.35	112.26	4.5529	1.7749	0.034	0	0.052474	0
cluster773	NW_021838421.1	10630506	10659696	0	357.01	81.384	12.81	2.3922	52.054	0.068	14.588	0
cluster774	NW_021838421.1	11651171	11674286	0	196.92	80.016	3.4726	1.5434	1.054	0	1.8891	0
cluster775	NW_021838422.1	10117	14891	0	443.03	49.675	6.4821	0.54018	0.034	0	0.2099	0
cluster776	NW_021838425.1	65123	69120	0	91.616	13.802	1.389	0.077168	0	0	0	0
cluster777	NW_021838429.1	50983	64967	0	217.14	82.395	3.0096	1.1575	0	0	0	0
cluster778	NW_021838430.1	431769	439437	0	16.301	0.83288	86.428	5.3246	12.274	2.21	29.018	22.039
cluster779	NW_021838431.1	361558	382295	0	13.148	7.3769	152.87	152.56	13.056	12.852	3.7782	3.6732
cluster780	NW_021838432.1	325012	331762	0	75.554	63.061	1.7749	1.2347	0.068	0	0	0
cluster781	NW_021838432.1	5085362	5094583	0	28.02	24.034	57.027	52.166	6.834	3.23	8.6583	4.4603
cluster782	NW_021838436.1	126684	129250	0	46.046	28.675	0.92602	0.46301	0	0	0	0
cluster783	NW_021838440.1	15004	24491	0	172.11	49.556	5.0159	2.0835	0	0	0	0
cluster784	NW_021838441.1	625999	629987	0	193.64	34.445	1.1575	0.077168	0	0	0.52474	0
cluster785	NW_021838441.1	780013	784698	0	1.8442	0.77339	22.687	6.5593	3.434	0.952	3.0435	0.94454
cluster786	NW_021838443.1	756264	758218	0	7.6149	7.6149	43.523	43.523	101.8	101.8	43.921	43.921
cluster787	NW_021838443.1	3190015	3199919	0	240.64	83.347	3.3954	0.69451	0	0	0	0
cluster788	NW_021838443.1	3345071	3359980	0	150.51	83.288	2.7009	1.389	0	0	0	0
cluster789	NW_021838443.1	4170236	4174538	0	70.854	2.8556	1.4662	0.077168	0	0	0	0
cluster790	NW_021838443.1	4666599	4669994	0	36.587	8.5072	0.38584	0	0.136	0	0.4198	0
cluster791	NW_021838443.1	4695148	4712927	0	165.33	34.802	2.4694	0.30867	0	0	0.10495	0
cluster792	NW_021838443.1	5847085	5849991	0	49.378	17.014	0.54018	0.077168	0	0	0	0
cluster793	NW_021838443.1	6265653	6267757	0	0.89237	0.89237	7.331	7.331	0.612	0.612	1.0495	1.0495
cluster794	NW_021838443.1	6331315	6339679	0	14.278	13.861	411.92	410.84	8.33	8.194	4.5653	4.5653
cluster795	NW_021838443.1	8355206	8369964	0	119.64	2.9746	2.8552	0.2315	0.204	0	0.052474	0
cluster796	NW_021838443.1	8405612	8419997	0	180.79	34.505	6.0191	2.2379	0	0	0	0
cluster797	NW_021838447.1	105015	107007	0	18.026	5.2352	0	0	0	0	0	0
cluster798	NW_021838447.1	530928	534088	0	25.641	16.777	0.15434	0.15434	0	0	0	0
cluster799	NW_021838447.1	630368	632955	0	31.53	31.53	0.2315	0.2315	0	0	0	0
cluster800	NW_021838450.1	385885	394664	0	271.28	10.589	4.5529	0	0.068	0	0	0
cluster801	NW_021838450.1	522674	524941	0	27.485	14.04	0.38584	0.2315	0	0	0	0
cluster802	NW_021838453.1	283089	293931	0	321.91	45.511	4.0127	0.54018	0	0	0	0
cluster803	NW_021838453.1	667415	679838	0	155.69	35.457	2.5466	0.84885	0.034	0	0.10495	0
cluster804	NW_021838454.1	4896144	4899827	0	46.939	4.9973	0.54018	0.077168	0	0	0	0
cluster805	NW_021838454.1	10267534	10269853	0	69.307	69.307	2.7009	2.7009	1.938	1.938	0.31485	0.31485
cluster806	NW_021838455.1	620835	624827	0	42.298	37.777	0.30867	0.30867	0	0	0	0
cluster807	NW_021838458.1	160048	169539	0	118.98	96.792	2.7009	1.6977	0.034	0	0.2099	0
cluster808	NW_021838465.1	3875056	3878060	0	0.41644	0.059491	14.045	6.7136	0.102	0	0.26237	0.052474
cluster809	NW_021838465.1	5566900	5567991	0	0.77339	0.23796	4.6301	2.3922	0.238	0.034	0.15742	0.052474
cluster810	NW_021838465.1	11997190	11999185	0	0.53542	0.53542	14.045	14.045	0	0	0	0
cluster811	NW_021838465.1	14392222	14399863	0	40.038	0.059491	1979.1	12.424	1.7	0	1.3119	0
cluster812	NW_021838465.1	14570541	14599213	0	340.94	212.98	5.6333	3.3954	0	0	0	0
cluster813	NW_021838465.1	19946228	19951977	0	101.25	42.12	3.1639	1.5434	0	0	0	0
cluster814	NW_021838465.1	21475092	21478164	0	44.678	40.573	0.46301	0.46301	0	0	0	0
cluster815	NW_021838465.1	21515104	21549187	0	1376.2	1332.5	27.858	25.774	1.802	0.918	5.195	0.052474
cluster816	NW_021838465.1	21575239	21579998	0	69.664	45.868	0.77168	0.46301	0	0	0.15742	0
cluster817	NW_021838465.1	23205740	23209539	0	4.4024	3.391	21.067	17.903	7.854	7.446	11.387	10.81
cluster818	NW_021838465.1	30145294	30146906	0	21.06	8.2098	0.30867	0	0.34	0	0.10495	0
cluster819	NW_021838465.1	34048663	34049990	0	0.059491	0.059491	5.942	5.942	0.714	0.714	3.9356	3.9356
cluster820	NW_021838465.1	34660760	34664925	0	116.6	112.44	2.1607	2.0835	0.068	0.068	0	0
cluster821	NW_021838465.1	38177222	38184673	0	55.981	14.754	1.0804	0.30867	0.034	0	0	0
cluster822	NW_021838465.1	39151196	39160082	0	5.8896	5.2947	284.06	278.65	13.056	10.336	6.0346	5.5098
cluster823	NW_021838465.1	39307377	39309789	0	0.47593	0.47593	12.347	12.347	0	0	0	0
cluster824	NW_021838465.1	39725030	39737472	0	0.83288	0.71389	45.606	45.529	24.548	24.548	1.3119	1.2594
cluster825	NW_021838465.1	39790950	39796216	0	1.2493	1.2493	39.047	36.578	1.7	1.428	0.47227	0.47227
cluster826	NW_021838465.1	41965465	41988163	0	240.05	68.593	6.1735	0.77168	0	0	0	0
cluster827	NW_021838465.1	42571071	42587781	0	424.95	249.03	10.572	5.4789	0	0	0	0
cluster828	NW_021838465.1	42816826	42823888	0	359.62	345.47	48.847	7.9483	143.65	3.196	112.45	1.3119
cluster829	NW_021838465.1	42860113	42861186	0	3.3315	3.3315	117.14	117.14	10.608	10.608	12.331	12.331
cluster830	NW_021838465.1	42887877	42889226	0	1.1898	0.29746	132.42	37.812	0.918	0.102	1.102	0
cluster831	NW_021838465.1	47896200	47899648	0	31.114	29.984	0.46301	0.38584	0	0	0	0
cluster832	NW_021838465.1	49986938	49994094	0	0.95186	0.83288	39.201	39.124	0.034	0.034	0	0
cluster833	NW_021838465.1	50177693	50179141	0	1.1303	1.1303	10.649	10.649	0	0	0	0
cluster834	NW_021838465.1	54393802	54396644	0	57.528	22.726	121.08	6.9451	434.21	3.944	328.49	1.994
cluster835	NW_021838465.1	58495149	58509531	0	3.2125	3.0341	89.901	89.901	0.986	0.782	0.78712	0.73464
cluster836	NW_021838465.1	66491997	66493966	0	1.6658	0.41644	29.941	20.218	0.578	0.476	5.0375	4.7227
cluster837	NW_021838465.1	74617509	74619663	0	0.89237	0.89237	42.365	42.365	5.202	5.202	1.4168	1.4168
cluster838	NW_021838465.1	83061364	83066599	0	4.9973	0.17847	46.301	15.665	1.36	0.306	1.6267	0.68217
cluster839	NW_021838465.1	84098645	84100914	0	0.83288	0.83288	14.122	14.122	5.338	5.338	0.47227	0.47227
cluster840	NW_021838465.1	84260524	84263657	0	12.91	12.85	196.08	195.54	18.054	18.02	3.6732	3.5158
cluster841	NW_021838465.1	84698453	84716020	0	19.454	9.3996	123.7	118.99	0.952	0	1.3643	0
cluster842	NW_021838465.1	85492961	85503221	0	0.71389	0.11898	131.11	36.115	0	0	0.052474	0
cluster843	NW_021838465.1	85658076	85659915	0	0.71389	0.71389	7.8712	7.8712	12.206	12.206	44.708	44.708
cluster844	NW_021838465.1	86740019	86749231	0	12.077	11.898	59.728	59.728	10.166	10.166	24.611	24.611
cluster845	NW_021838465.1	87426811	87428569	0	0.83288	0.83288	29.17	29.17	0.918	0.918	2.2039	2.2039
cluster846	NW_021838465.1	87645006	87646456	0	0.35695	0.35695	7.0995	7.0995	0.272	0.272	0.52474	0.52474
cluster847	NW_021838465.1	89131267	89133816	0	0.71389	0.23796	23.845	13.196	0.714	0.476	0.57722	0.52474
cluster848	NW_021838465.1	91925569	91929281	0	7.6744	6.663	61.272	43.369	4.454	1.632	7.8712	2.4663
cluster849	NW_021838465.1	93210584	93254228	0	945.97	442.56	13.659	6.2506	0.306	0	0.15742	0
cluster850	NW_021838465.1	95620927	95624952	0	2.3796	0.83288	141.37	31.022	0.578	0.272	0.57722	0.052474
cluster851	NW_021838465.1	95825868	95829993	0	5.4732	1.2493	86.12	16.437	1.224	0.136	0.99701	0.052474
cluster852	NW_021838465.1	97275799	97292429	0	17.55	4.4024	117.68	116.52	0.34	0.34	0.73464	0.68217
cluster853	NW_021838465.1	97320025	97321655	0	0.059491	0.059491	8.257	8.257	1.326	1.326	0.4198	0.4198
cluster854	NW_021838465.1	98430078	98484744	4	1511.6	518.41	1121.6	421.57	2729.2	870.77	1174.5	222.49
cluster855	NW_021838465.1	99051911	99053900	0	0.53542	0.53542	8.9515	8.9515	3.366	3.196	3.6732	3.6207
cluster856	NW_021838465.1	100765007	100769557	0	647.62	647.32	8.6428	8.6428	0.136	0	0.78712	0
cluster857	NW_021838465.1	106796854	106803948	0	104.35	27.247	1.7749	0.61735	0.17	0	0.052474	0
cluster858	NW_021838465.1	108935738	108939222	0	0.77339	0.17847	12.81	4.9388	0.17	0	0.89207	0.4198
cluster859	NW_021838465.1	122911935	122913272	0	0.11898	0.11898	37.658	37.658	0.272	0.272	0	0
cluster860	NW_021838465.1	122965629	122967193	0	0.71389	0.71389	5.8648	5.8648	0.272	0.272	0.31485	0.31485
cluster861	NW_021838465.1	128747731	128749297	0	731.56	731.5	659.71	659.71	0.17	0.17	0.26237	0.26237
cluster862	NW_021838465.1	131930558	131931957	0	2.0822	2.0822	11.575	11.575	0.034	0.034	0	0
cluster863	NW_021838465.1	132705036	132708756	0	1.1303	1.1303	33.723	33.723	2.38	2.38	1.1544	1.102
cluster864	NW_021838466.1	3235409	3238767	0	3.4505	0.59491	54.326	4.3986	6.29	0.238	7.084	0.57722
cluster865	NW_021838466.1	3716786	3724802	0	79.837	72.758	2.7781	2.7009	0	0	0	0
cluster866	NW_021838466.1	4746619	4752909	0	9.2211	0.11898	51.626	4.0899	19.856	0.068	12.279	0.052474
cluster867	NW_021838466.1	7320753	7321912	0	22.369	19.216	0.61735	0.61735	0	0	0	0
cluster868	NW_021838466.1	7350055	7351446	0	0.23796	0	10.495	4.5529	0.17	0	0.10495	0
cluster869	NW_021838466.1	8426080	8427851	0	3.9859	3.9859	8.0255	8.0255	1.87	1.87	1.2069	1.2069
cluster870	NW_021838466.1	8444539	8446592	0	0.35695	0.29746	16.128	5.6333	0.204	0.068	0	0
cluster871	NW_021838469.1	124999	126146	0	6.1871	5.4732	32.874	25.774	0	0	2.3089	1.9416
cluster872	NW_021838475.1	121441	122952	0	18.859	7.7934	0.61735	0.30867	0	0	0	0
cluster873	NW_021838475.1	417421	434920	0	447.85	152.95	8.5657	3.3954	0.068	0	0.10495	0
cluster874	NW_021838475.1	490019	494961	0	70.319	25.522	1.0804	0.38584	0	0	0.052474	0
cluster875	NW_021838477.1	8545131	8546661	0	0.23796	0.23796	3.7812	3.7812	2.686	2.686	10.862	10.862
cluster876	NW_021838479.1	192125	199265	0	500.08	67.166	8.72	1.0032	5.508	0	0.52474	0
cluster877	NW_021838484.1	16186	18884	0	27.485	7.6149	0.077168	0	0	0	0	0
cluster878	NW_021838484.1	125117	129979	0	43.25	19.216	0.46301	0.30867	0	0	0	0
cluster879	NW_021838488.1	1575098	1584964	0	29.21	28.853	1.0804	1.0804	0	0	0.31485	0
cluster880	NW_021838488.1	1846209	1849681	0	14.992	11.779	0.46301	0.38584	0.034	0	0.052474	0.052474
cluster881	NW_021838488.1	2731499	2733405	0	21.357	4.9973	0.84885	0.2315	0	0	0	0
cluster882	NW_021838488.1	3192469	3199374	0	67.701	59.789	1.389	1.3119	0	0	0	0
cluster883	NW_021838488.1	6135023	6138458	0	62.228	9.2806	0.61735	0.15434	0	0	0	0
cluster884	NW_021838491.1	50836	53650	0	25.76	10.232	1.852	0.38584	1132.9	12.648	138.74	6.6118
cluster885	NW_021838493.1	11185	12218	0	20.168	6.6035	0	0	0	0	0	0
cluster886	NW_021838496.1	521157	528987	0	100.18	30.103	1.6205	0.38584	0.034	0	0.36732	0.2099
cluster887	NW_021838499.1	161724	162809	0	19.989	7.6744	0.077168	0.077168	0	0	0	0
cluster888	NW_021838499.1	4670304	4674753	0	178.71	17.907	1.6977	0.2315	0.034	0	0.052474	0
cluster889	NW_021838508.1	540382	564976	0	295.31	203.58	6.7908	4.0899	17.918	0	1.994	0
cluster890	NW_021838510.1	4703227	4704934	0	2.0822	2.0822	90.132	90.055	1.666	1.666	0.2099	0.2099
cluster891	NW_021838519.1	155016	159077	0	50.924	13.683	0.69451	0.15434	0	0	0	0
cluster892	NW_021838521.1	3749025	3751328	0	0.83288	0.83288	15.125	15.125	2.04	2.04	1.6267	1.6267
cluster893	NW_021838529.1	480462	483112	0	0.59491	0.17847	14.122	5.3246	1.122	0.34	2.7811	0.47227
cluster894	NW_021838529.1	496992	499331	0	0.11898	0.059491	14.353	4.0899	1.904	0.238	0.31485	0
cluster895	NW_021838532.1	3905344	3909613	0	0.53542	0.059491	23.768	7.6397	0	0	0.10495	0
cluster896	NW_021838532.1	3922942	3924269	0	0.71389	0.23796	26.855	10.263	0.374	0.272	0.57722	0.26237
cluster897	NW_021838532.1	4513829	4528305	0	2.6771	0.53542	87.2	12.887	10.302	7.82	0.94454	0.68217
cluster898	NW_021838539.1	300330	302189	0	1.8442	0.059491	26.237	6.2506	0.51	0.068	0.62969	0.10495
cluster899	NW_021838539.1	425814	434385	0	1.7252	0.41644	56.564	14.662	1.428	0.068	1.1544	0.10495
cluster900	NW_021838543.1	5674063	5676190	0	1.0708	1.0708	13.427	13.427	0.952	0.952	1.2069	1.2069
cluster901	NW_021838549.1	300125	302590	0	47.474	15.111	2.9324	0.84885	28.866	0.306	28.651	1.2069
cluster902	NW_021838554.1	3240031	3273172	0	338.86	154.97	5.1703	1.9292	0	0	0.10495	0
cluster903	NW_021838554.1	3680281	3681692	0	13.564	11.66	0	0	0.578	0	0.52474	0
cluster904	NW_021838554.1	4475001	4478216	0	40.157	33.494	0.38584	0.38584	0.102	0	0	0
cluster905	NW_021838554.1	4655360	4659690	0	0.47593	0	15.588	2.2379	0.714	0	0.2099	0
cluster906	NW_021838556.1	95589	99134	0	0.29746	0	10.109	0.15434	0.034	0	0.052474	0
cluster907	NW_021838558.1	320283	324591	0	270.57	11.839	5.7104	0.2315	0	0	0.15742	0
cluster908	NW_021838560.1	12228	38588	0	32.542	1.3088	203.26	5.8648	82.484	0.17	7.2415	0.052474
cluster909	NW_021838565.1	1925049	1929792	0	22.666	2.4986	65.979	6.1735	0.034	0.034	0.31485	0.10495
cluster910	NW_021838565.1	3056569	3058192	0	49.854	4.8783	0.30867	0.077168	0	0	0	0
cluster911	NW_021838565.1	3982057	3983767	0	0.11898	0.059491	10.881	4.4758	0	0	0.10495	0.10495
cluster912	NW_021838565.1	4588375	4594725	0	2.2607	0.23796	44.295	4.6301	0.068	0	0.57722	0.10495
cluster913	NW_021838565.1	6580659	6584240	0	44.44	27.544	0.84885	0.38584	0	0	0	0
cluster914	NW_021838571.1	450025	459440	2	204.53	123.56	3.0096	1.7749	2.108	0.034	0.26237	0
cluster915	NW_021838575.1	265163	269952	0	169.43	4.6403	1.3119	0	0	0	0	0
cluster916	NW_021838575.1	295712	303660	0	81.325	33.375	2.0064	0.61735	0.204	0	0.36732	0
cluster917	NW_021838576.1	1643467	1648661	0	0.29746	0.059491	39.356	4.2443	0	0	0	0
cluster918	NW_021838576.1	2622471	2634075	0	1.4873	0.17847	194.54	40.359	0	0	0	0
cluster919	NW_021838576.1	3020190	3028438	0	0.41644	0.17847	44.372	4.8616	0	0	0	0
cluster920	NW_021838576.1	3910026	3927319	0	19.335	19.275	1130.5	1129.5	26.554	26.554	32.009	32.009
cluster921	NW_021838576.1	4060031	4069714	0	136.29	22.547	2.2379	0.38584	0	0	0.2099	0
cluster922	NW_021838576.1	4325405	4327246	0	27.901	27.425	1.4662	1.4662	1.904	1.904	8.0286	8.0286
cluster923	NW_021838576.1	4740001	4744209	0	49.973	49.675	1.2347	1.2347	0.034	0	0	0
cluster924	NW_021838576.1	4908217	4909786	0	19.037	19.037	1.2347	1.2347	0	0	0	0
cluster925	NW_021838576.1	5640310	5641980	0	0.47593	0.47593	9.8775	9.8775	0	0	0.2099	0.2099
cluster926	NW_021838576.1	5655047	5659913	0	2.9151	2.9151	253.96	253.96	0.034	0.034	0	0
cluster927	NW_021838576.1	5670461	5672462	0	1.2493	1.2493	131.65	131.65	0.034	0.034	0.2099	0.2099
cluster928	NW_021838576.1	8381712	8384675	0	0.17847	0.11898	15.434	7.8712	0	0	0	0
cluster929	NW_021838576.1	8396704	8399024	0	0.29746	0.11898	30.173	12.038	0	0	0	0
cluster930	NW_021838576.1	11240501	11243531	0	98.398	10.47	1.9292	0.077168	0	0	0.052474	0
cluster931	NW_021838576.1	11855042	11856968	0	0.23796	0.23796	10.958	10.958	0.136	0.136	0.052474	0.052474
cluster932	NW_021838576.1	12425224	12429947	0	1.7847	1.7847	24.231	24.231	1.224	1.224	0.99701	0.99701
cluster933	NW_021838576.1	12458541	12459797	0	0.47593	0.47593	35.42	35.42	0.204	0.204	0.47227	0.47227
cluster934	NW_021838576.1	13080041	13114982	0	956.92	563.56	19.601	12.501	0.17	0	0.2099	0
cluster935	NW_021838576.1	13135988	13169948	0	473.55	207.8	10.649	5.3246	0.068	0	0.4198	0.15742
cluster936	NW_021838576.1	13181026	13189985	0	96.435	49.675	2.0835	1.2347	0.034	0	0	0
cluster937	NW_021838576.1	13231517	13244984	0	116.9	45.749	3.0096	1.1575	0.646	0.068	0.52474	0
cluster938	NW_021838576.1	13286771	13317427	0	380.92	220.36	7.8712	5.4789	0	0	0.15742	0
cluster939	NW_021838576.1	13965171	14029621	0	1019.7	559.63	12.887	5.4018	3.06	0	0.68217	0
cluster940	NW_021838576.1	16132916	16135071	0	50.389	35.576	1012.4	462.31	4.386	0.068	2.3613	0
cluster941	NW_021838576.1	16741709	16743774	0	0.71389	0.29746	15.356	3.6269	2.244	0.034	0.57722	0.10495
cluster942	NW_021838576.1	17390016	17414989	0	267.47	144.86	3.4726	1.5434	1.496	0	0.94454	0
cluster943	NW_021838576.1	17491749	17498957	0	0.6544	0.23796	42.443	15.356	0.102	0.034	0.052474	0
cluster944	NW_021838576.1	18100360	18102457	0	0.89237	0.89237	29.941	29.941	0.816	0.816	0.57722	0.57722
cluster945	NW_021838576.1	18175181	18176290	0	14.218	11.065	0.38584	0.2315	0	0	0	0
cluster946	NW_021838576.1	18841818	18843872	0	0.47593	0.35695	13.427	9.183	1.224	0.408	0.57722	0.26237
cluster947	NW_021838576.1	26750719	26757512	0	3.5695	0.47593	34.494	6.5593	5.916	0.068	8.7108	0
cluster948	NW_021838576.1	28377016	28378741	0	0.11898	0.059491	7.8712	0.92602	0.238	0.204	0.10495	0
cluster949	NW_021838576.1	33146024	33154739	0	188.88	30.222	3.9356	2.2379	0	0	0	0
cluster950	NW_021838576.1	33472224	33474201	0	0.41644	0.41644	9.3374	9.3374	0	0	0	0
cluster951	NW_021838576.1	33772345	33774996	0	0.47593	0.47593	23.459	23.459	0.714	0.714	0.99701	0.99701
cluster952	NW_021838576.1	35260204	35261735	0	0.23796	0.059491	44.14	8.5657	0	0	0	0
cluster953	NW_021838576.1	35859654	35874948	0	1.1303	0.11898	195.62	4.1671	0.068	0	0.2099	0
cluster954	NW_021838576.1	36240148	36243832	0	71.092	61.157	3.7041	3.4726	0	0	0	0
cluster955	NW_021838576.1	36485531	36489994	0	67.998	66.095	0.69451	0.69451	0.068	0	0	0
cluster956	NW_021838576.1	40691491	40694907	0	20.703	13.98	0.46301	0.38584	0	0	0	0
cluster957	NW_021838576.1	41786309	41789498	0	2.0227	0.47593	52.397	10.032	5.882	0.068	7.2939	0.15742
cluster958	NW_021838576.1	42643009	42661942	0	5.5327	5.4732	84.268	82.956	7.106	7.106	466.08	465.97
cluster959	NW_021838576.1	42837225	42840832	0	6.4845	5.7112	43.523	35.343	1659.6	1498.1	848.2	696.34
cluster960	NW_021838576.1	43542032	43544515	0	0.47593	0.47593	8.1027	8.1027	2.652	2.652	0.052474	0.052474
cluster961	NW_021838576.1	45372152	45373257	0	0.6544	0.53542	8.9515	2.5466	4.828	4.522	6.9266	6.3494
cluster962	NW_021838576.1	48342161	48343403	0	0.29746	0.23796	20.141	13.273	0.408	0.068	0.4198	0.052474
cluster963	NW_021838576.1	50806155	50814848	0	177.76	25.7	3.4726	0.38584	0.034	0	0.052474	0
cluster964	NW_021838576.1	51510399	51514676	0	45.273	16.301	1.3119	0.2315	0	0	0	0
cluster965	NW_021838576.1	52225049	52229993	0	59.789	10.173	0.84885	0.15434	0	0	0	0
cluster966	NW_021838576.1	53082991	53084395	0	0.83288	0.83288	5.6333	5.6333	4.216	4.216	0.78712	0.78712
cluster967	NW_021838576.1	54371455	54381845	0	133.14	62.823	1.852	0.77168	0	0	0	0
cluster968	NW_021838576.1	54645001	54649984	0	76.565	8.9237	0.92602	0	0	0	0	0
cluster969	NW_021838576.1	64670372	64679932	0	133.68	8.5072	3.4726	0.15434	0	0	0	0
cluster970	NW_021838576.1	65225801	65229409	0	70.319	58.539	0.77168	0.77168	0	0	0	0
cluster971	NW_021838576.1	67396197	67403339	0	4.2834	0.23796	280.04	15.588	12.58	0	10.81	0
cluster972	NW_021838576.1	69366796	69370678	0	1.3088	0.059491	94.608	3.4726	4.046	0	3.1485	0.052474
cluster973	NW_021838576.1	69870034	69954909	3	1402.3	1050.9	238.14	169.54	1043.9	603.91	231.78	112.61
cluster974	NW_021838576.1	73050074	73169981	4	1747.9	431.67	281.74	60.346	2275.6	585.82	473.27	89.364
cluster975	NW_021838576.1	73505066	73519837	1	481.05	459.21	6.6365	6.3278	0.068	0	0.26237	0
cluster976	NW_021838576.1	73806814	73819270	0	104.41	70.081	2.7781	1.7749	0	0	0	0
cluster977	NW_021838576.1	74280500	74286692	0	93.818	35.992	1.6205	0.15434	0	0	0	0
cluster978	NW_021838576.1	74430562	74434669	0	84.299	12.85	0.77168	0.2315	0	0	0	0
cluster979	NW_021838576.1	74450544	74454530	0	57.112	12.136	0.77168	0.077168	0	0	0	0
cluster980	NW_021838576.1	74955292	74957325	0	16.063	6.6035	0.30867	0	0	0	0	0
cluster981	NW_021838576.1	75680421	75689144	0	109.46	31.411	1.1575	0	0.034	0	0	0
cluster982	NW_021838576.1	78955553	78956924	0	56.517	32.185	0.69451	0.15434	0	0	0	0
cluster983	NW_021838576.1	83820315	83834541	0	116.48	17.431	2.1607	0.15434	0	0	0	0
cluster984	NW_021838576.1	84726084	84727237	0	18.561	18.442	0.30867	0.30867	0	0	0	0
cluster985	NW_021838576.1	86030630	86033757	0	2.1417	0.11898	113.05	7.794	3.774	0.136	1.9416	0.15742
cluster986	NW_021838576.1	86163000	86167535	0	4.1644	0.41644	133.19	12.424	22.474	0.068	5.4049	0
cluster987	NW_021838576.1	88966034	88968728	0	1.4278	0.35695	37.349	11.267	3.162	0.51	2.2564	0.62969
cluster988	NW_021838576.1	89770648	89794153	0	388.6	175.62	7.7168	3.3182	0.068	0	0	0
cluster989	NW_021838576.1	89830549	89854986	0	893.08	382.95	15.819	8.1798	0.102	0	0.15742	0.052474
cluster990	NW_021838576.1	89870004	89884916	0	469.62	248.38	7.4853	2.7781	0	0	0	0
cluster991	NW_021838576.1	90636121	90644820	0	130.58	22.012	2.0064	0.30867	0	0	0.15742	0
cluster992	NW_021838576.1	90675266	90679286	0	74.007	67.82	0.77168	0.77168	0	0	0	0
cluster993	NW_021838576.1	91040014	91046537	0	49.854	23.975	0.92602	0.30867	0.068	0	0	0
cluster994	NW_021838576.1	91087369	91089148	0	30.043	12.196	0.2315	0	0	0	0	0
cluster995	NW_021838576.1	92055014	92059208	0	80.492	39.74	1.9292	1.4662	0	0	0	0
cluster996	NW_021838576.1	92292563	92296773	0	4.1644	2.2012	187.6	82.107	5.474	1.972	2.6762	0.62969
cluster997	NW_021838576.1	92432394	92437036	0	4.4024	1.0708	159.89	39.819	24.31	0.34	5.4573	0.10495
cluster998	NW_021838576.1	95305330	95307767	0	18.145	9.1616	0.15434	0.077168	0	0	0	0
cluster999	NW_021838576.1	95472961	95474931	0	50.449	32.185	0.15434	0.077168	0	0	0	0
cluster1000	NW_021838576.1	95625396	95664993	0	616.39	312.09	10.341	6.868	0.034	0	0.47227	0
cluster1001	NW_021838576.1	95955868	95966181	0	141.83	82.633	2.3922	1.6977	0	0	0	0
cluster1002	NW_021838576.1	96335041	96339964	0	58.48	18.859	1.7749	0.61735	0	0	0	0
cluster1003	NW_021838576.1	96375847	96389696	0	131.95	44.737	2.5466	0.84885	0.85	0	0.62969	0
cluster1004	NW_021838576.1	96500114	96502481	0	24.213	12.255	0.69451	0.2315	0	0	0	0
cluster1005	NW_021838576.1	96530138	96534312	0	41.227	22.19	1.2347	0.2315	0	0	0	0
cluster1006	NW_021838576.1	97585017	97599997	0	129.57	65.797	3.1639	2.0835	0	0	0	0
cluster1007	NW_021838576.1	97920976	97923304	0	31.947	23.38	1.0032	0.69451	0	0	0	0
cluster1008	NW_021838576.1	101451681	101458441	0	0.47593	0.11898	63.201	24.462	0.51	0.204	0.57722	0.26237
cluster1009	NW_021838576.1	104270834	104272828	0	71.627	16.122	3.3182	0.61735	0	0	0	0
cluster1010	NW_021838576.1	105315000	105319645	0	63.537	25.76	18.906	2.4694	0	0	0	0
cluster1011	NW_021838576.1	105758678	105769018	0	92.568	48.426	2.2379	1.389	0	0	0.052474	0
cluster1012	NW_021838576.1	105899999	105944451	0	428.57	144.56	9.0287	4.7073	0.51	0	0.57722	0
cluster1013	NW_021838576.1	106075534	106082845	0	172.88	134.51	2.3922	1.6205	0	0	0	0
cluster1014	NW_021838576.1	106554361	106564889	0	1.0114	0.47593	38.43	8.7972	0	0	0	0
cluster1015	NW_021838576.1	108116765	108119995	0	0.29746	0.23796	35.343	15.819	0	0	0	0
cluster1016	NW_021838576.1	110426805	110429951	0	31.471	3.391	1.3119	0.15434	0	0	0	0
cluster1017	NW_021838576.1	112705093	112714957	0	91.319	12.553	2.315	0.30867	0	0	0	0
cluster1018	NW_021838576.1	116708854	116714996	0	93.937	22.904	1.5434	0.38584	0.034	0	0	0
cluster1019	NW_021838576.1	117455753	117459258	0	36.825	32.006	0.84885	0.69451	0.034	0	0	0
cluster1020	NW_021838576.1	118672026	118675783	0	37.598	18.621	1.0804	0.46301	0	0	0	0
cluster1021	NW_021838576.1	119196063	119224722	0	1125	118.74	18.752	2.7009	0.034	0	0.15742	0
cluster1022	NW_021838576.1	119245732	119254974	0	252.66	77.696	3.0096	0.46301	0	0	0.052474	0
cluster1023	NW_021838576.1	119460031	119483757	0	276.1	42.953	4.7844	1.1575	0.034	0	0.052474	0
cluster1024	NW_021838576.1	119530289	119549952	0	549.58	125.82	7.1766	1.9292	0.068	0	0.052474	0
cluster1025	NW_021838576.1	120186155	120188664	0	0.41644	0.059491	21.144	1.9292	14.79	0	4.2504	0
cluster1026	NW_021838576.1	120355104	120403248	1	524.59	67.761	230.58	18.057	1311.6	161.09	505.7	94.139
cluster1027	NW_021838576.1	120455011	120473290	0	314.65	307.09	3.3182	3.2411	0.068	0	0.15742	0
cluster1028	NW_021838576.1	121655008	121664511	0	461.53	322.8	5.3246	3.0867	0	0	0	0
cluster1029	NW_021838576.1	121675243	121679348	0	68.236	11.065	0.61735	0	0	0	0	0
cluster1030	NW_021838576.1	121808415	121837879	0	329.11	83.407	4.3214	0.84885	0.068	0	0.2099	0
cluster1031	NW_021838576.1	122430007	122434982	0	81.8	47.831	1.5434	0.54018	0	0	0	0
cluster1032	NW_021838577.1	1657056	1658841	0	5.9491	1.7252	121.31	50.854	2.176	0.578	0.99701	0.15742
cluster1033	NW_021838577.1	4707479	4708919	0	1.3088	0.11898	92.988	2.7781	0.748	0	0.4198	0
cluster1034	NW_021838585.1	405106	514868	1	1877.2	682.84	447.19	171.62	3188.5	627.06	893.64	231.36
cluster1035	NW_021838588.1	1486514	1487944	0	2.2012	0.53542	45.529	7.0223	185.81	8.568	70.84	1.8891
cluster1036	NW_021838588.1	3701119	3703092	0	0.29746	0.17847	24.308	13.967	0.646	0.578	0.15742	0
cluster1037	NW_021838588.1	6283353	6285910	0	0.89237	0.17847	25.851	4.8616	15.776	0.034	5.1425	0
cluster1038	NW_021838592.1	477540	483642	0	132.55	100.72	1.852	1.3119	0	0	0	0
cluster1039	NW_021838594.1	120120	141316	0	305.61	84.716	20.218	1.2347	941.59	0.034	42.609	0
cluster1040	NW_021838598.1	230938	232883	0	20.524	0.59491	159.66	4.0127	8.806	0.204	6.1395	0.36732
cluster1041	NW_021838599.1	2116548	2129544	0	204.53	15.884	1.5434	0.2315	0.034	0	0.052474	0
cluster1042	NW_021838599.1	2420006	2432023	0	1.7252	0.71389	91.985	76.397	2.244	0.986	1.8891	0.83959
cluster1043	NW_021838599.1	3655265	3667449	0	179.07	66.095	1.0032	0.30867	0	0	0	0
cluster1044	NW_021838599.1	4078549	4079961	0	0.29746	0.059491	20.99	7.0995	0	0	0	0
cluster1045	NW_021838599.1	4156359	4168689	0	0.59491	0.35695	67.059	37.967	0	0	0.052474	0
cluster1046	NW_021838599.1	5375089	5504951	8	10906	6935.8	1038.6	702.77	2390.2	1923.7	567.51	436.27
cluster1047	NW_021838602.1	180131	184451	0	41.941	11.839	0.38584	0.077168	0	0	0.052474	0
cluster1048	NW_021838602.1	265074	290994	1	478.61	319.77	439.4	330.43	1346	751.57	196.73	108.52
cluster1049	NW_021838602.1	305052	334987	1	378.72	229.04	259.44	146.39	617.03	193.09	136.12	78.764
cluster1050	NW_021838610.1	295343	297790	0	2.6771	0.11898	151.56	4.5529	8.67	0.136	6.087	0.052474
cluster1051	NW_021838610.1	2461860	2464959	0	8.0908	0.35695	474.82	23.228	38.964	6.426	24.348	1.1544
cluster1052	NW_021838610.1	4035790	4049821	0	604.31	578.61	11.267	10.649	0.136	0	0	0
cluster1053	NW_021838610.1	4630469	4634615	0	23.559	13.623	0.46301	0.15434	0.034	0.034	0	0
cluster1054	NW_021838610.1	4732175	4733660	0	0.53542	0.11898	45.761	3.8584	0.578	0	1.994	0
cluster1055	NW_021838610.1	4756080	4759779	0	0.41644	0.059491	23.15	2.7009	0.578	0	0.47227	0
cluster1056	NW_021838610.1	5911719	5915541	0	2.4391	0.11898	157.89	7.4853	9.078	0.068	6.2445	0.26237
cluster1057	NW_021838615.1	405013	434959	0	973.04	63.715	10.881	0.38584	0.17	0	0.83959	0
cluster1058	NW_021838617.1	395094	396620	0	37.479	37.479	662.18	662.18	3893.4	3893.4	748.08	748.08
cluster1059	NW_021838617.1	460491	464418	0	563.68	563.68	10773	10773	1540.5	1540.5	3083.3	3083.3
cluster1060	NW_021838621.1	1445017	1449835	0	1.7252	0.23796	41.439	3.7812	0.748	0.034	1.1544	0
cluster1061	NW_021838621.1	1872269	1876248	0	9.0427	0.35695	286.37	2.8552	61.438	0.85	34.895	0.47227
cluster1062	NW_021838621.1	5295598	5298279	0	0.47593	0.059491	17.054	6.6365	0.476	0.034	0.10495	0
cluster1063	NW_021838632.1	1072168	1074991	0	27.961	20.168	0.54018	0.46301	0.068	0	0	0
cluster1064	NW_021838632.1	5580680	5583054	0	2.1417	0	517.72	2.6237	0	0	0	0
cluster1065	NW_021838634.1	160000	174403	0	1.2493	0.23796	64.976	22.61	0.136	0	0.15742	0.10495
cluster1066	NW_021838635.1	372458	374093	0	0.11898	0	12.656	2.7009	0.136	0	1.1544	0.052474
cluster1067	NW_021838642.1	15022	31193	0	6.0086	6.0086	92.216	92.216	8.228	8.228	122.95	122.95
cluster1068	NW_021838643.1	1946457	1949801	0	144.68	45.154	1.6977	0.2315	0	0	0	0
cluster1069	NW_021838643.1	2456431	2458097	0	0.17847	0.17847	11.421	11.421	0.238	0.204	0.052474	0.052474
cluster1070	NW_021838643.1	3155326	3259861	0	1040.4	683.67	19.987	13.041	0.17	0	0.62969	0
cluster1071	NW_021838643.1	3275109	3344368	0	1040.2	707.35	15.974	11.575	0.136	0	0.89207	0
cluster1072	NW_021838654.1	1007658	1009988	0	0.83288	0.83288	21.916	21.916	19.38	19.38	4.1455	4.1455
cluster1073	NW_021838654.1	4567929	4572394	0	0.83288	0.17847	36.038	5.0159	0.34	0.034	0.26237	0
cluster1074	NW_021838657.1	213597	223052	0	2.0227	0.17847	141.6	26.392	1.768	0.51	2.3089	0.2099
cluster1075	NW_021838661.1	31065	41685	0	12.136	5.1162	319.71	176.02	3.196	1.054	1.6792	0.89207
cluster1076	NW_021838665.1	760030	764280	0	98.993	17.847	1.2347	0.38584	0.442	0	0.68217	0
cluster1077	NW_021838665.1	1551625	1559997	0	3.153	3.153	73.078	73.078	3.502	3.502	98.652	98.652
cluster1078	NW_021838665.1	3300138	3308928	0	120.89	17.133	2.2379	0	0.408	0	0.4198	0
cluster1079	NW_021838673.1	144999	154884	0	102.5	77.101	7.6397	2.0835	1.904	0	2.5188	0
cluster1080	NW_021838673.1	270153	274909	0	154.86	153.67	4.1671	4.1671	0	0	0	0
cluster1081	NW_021838674.1	340539	359990	0	195.9	46.403	4.8616	0.84885	0	0	0	0
cluster1082	NW_021838676.1	895228	909867	0	166.99	105.78	3.3954	1.7749	1.768	0	2.2564	0
cluster1083	NW_021838676.1	3090598	3092290	0	0.95186	0	33.182	5.0159	0.238	0	0.68217	0
cluster1084	NW_021838676.1	4337922	4339964	0	22.666	6.8415	0.2315	0.077168	0	0	0	0
cluster1085	NW_021838676.1	5001208	5004465	0	125.65	120.05	1.2347	0.69451	0.476	0	0	0
cluster1086	NW_021838679.1	220028	222404	0	32.839	11.482	0.30867	0.077168	0	0	0	0
cluster1087	NW_021838686.1	382663	384347	0	1.0114	0.59491	88.126	36.038	0.272	0	0.15742	0
cluster1088	NW_021838687.1	3385460	3392506	0	3.153	1.3088	185.67	79.715	1.564	0.34	0.68217	0.31485
cluster1089	NW_021838687.1	6830926	6832817	0	57.231	40.692	0.54018	0.46301	0	0	0	0
cluster1090	NW_021838687.1	12590891	12624362	0	17.907	4.6403	3090	816.52	0.102	0	0	0
cluster1091	NW_021838687.1	13461017	13488315	0	31.471	4.5213	5283.9	567.26	0.034	0	0.052474	0
cluster1092	NW_021838687.1	13860882	13888382	0	17.907	3.5695	2619.4	425.89	0	0	0.10495	0
cluster1093	NW_021838687.1	19120107	19124900	0	128.92	59.908	2.5466	0.92602	0	0	0.052474	0
cluster1094	NW_021838687.1	24460008	24462571	0	344.75	228.62	3.4726	1.6977	0	0	0	0
cluster1095	NW_021838687.1	26065818	26067164	0	0.059491	0.059491	9.7232	2.7781	0.544	0.51	0.052474	0
cluster1096	NW_021838687.1	30015398	30017248	0	12.077	12.017	0.077168	0.077168	0	0	0	0
cluster1097	NW_021838687.1	30421526	30434957	0	23.559	3.8669	81.181	67.522	69.054	4.59	22.092	1.2069
cluster1098	NW_021838687.1	40512746	40524173	0	1.4873	1.1303	80.409	80.255	3.876	3.876	1.6267	1.6267
cluster1099	NW_021838687.1	48092064	48107746	0	10.708	0.71389	1619.2	266.31	3.094	0.068	2.3089	0.15742
cluster1100	NW_021838687.1	49055291	49059932	0	13.802	4.4024	1859.5	443.33	3.332	0.034	2.9386	0.47227
cluster1101	NW_021838687.1	49070387	49071822	0	0.35695	0.059491	64.821	3.6269	0.034	0	0	0
cluster1102	NW_021838687.1	50537524	50539907	0	1.0708	1.0708	16.437	16.437	0	0	0	0
cluster1103	NW_021838687.1	50945006	50954942	0	114.7	95.424	10.881	9.1059	359.48	298.25	66.38	51.11
cluster1104	NW_021838687.1	54175016	54176688	0	43.429	7.3174	0.69451	0.30867	0.034	0	0	0
cluster1105	NW_021838687.1	54311456	54326746	0	213.93	18.085	5.3246	0.61735	0.034	0	0.26237	0
cluster1106	NW_021838687.1	54736014	54773843	0	819.13	135.88	18.52	2.8552	0	0	0.10495	0
cluster1107	NW_021838687.1	57080968	57089996	0	91.2	19.394	1.6977	0.077168	0	0	0	0
cluster1108	NW_021838687.1	65675940	65699993	3	256.7	62.466	3.6269	1.0032	5.882	0	0.052474	0
cluster1109	NW_021838687.1	66472302	66474986	0	25.76	21.536	0.77168	0.69451	0	0	0	0
cluster1110	NW_021838687.1	67625013	67627188	0	0.29746	0	115.21	33.491	0.34	0	0.15742	0
cluster1111	NW_021838687.1	69190265	69191337	0	1.0708	0.35695	149.86	68.062	0.442	0	0.052474	0
cluster1112	NW_021838687.1	72770567	72774986	0	6.0086	6.0086	60.886	60.654	1.768	1.768	1.102	1.102
cluster1113	NW_021838687.1	72880726	72882042	0	0	0	58.879	54.249	0	0	0	0
cluster1114	NW_021838687.1	73452191	73454518	0	0	0	7.7168	7.7168	0	0	0	0
cluster1115	NW_021838687.1	77590444	77592344	0	0.23796	0.059491	17.131	3.5497	0	0	0.4198	0.2099
cluster1116	NW_021838687.1	80900004	80901817	0	0.11898	0.11898	10.341	5.5561	0.034	0.034	0.10495	0
cluster1117	NW_021838687.1	83195360	83198160	0	30.638	11.66	0.92602	0.15434	0.034	0	0	0
cluster1118	NW_021838688.1	3857779	3859891	0	6.1871	6.1871	14.816	14.816	247.18	247.18	27.129	27.129
cluster1119	NW_021838688.1	4441603	4443831	0	2.2012	2.1417	169.62	169.62	5.61	5.61	1.7841	1.7841
cluster1120	NW_021838699.1	1760825	1769415	0	2.2012	1.7847	40.59	26.237	17.068	10.472	10.233	6.3494
cluster1121	NW_021838699.1	3383399	3384968	0	0.29746	0.17847	9.4917	7.5625	0.612	0.544	0.47227	0.31485
cluster1122	NW_021838699.1	4315963	4319641	0	4.7593	1.4278	158.66	53.092	7.31	0.51	1.7841	0.26237
cluster1123	NW_021838699.1	5147466	5151654	0	6.0086	3.272	153.56	32.256	6.256	0	1.6267	0
cluster1124	NW_021838701.1	86087	92936	0	6.544	1.4873	224.41	56.024	4.59	1.326	1.8366	0.31485
cluster1125	NW_021838705.1	390274	394999	0	1.0708	0.59491	81.721	42.288	3.094	0.272	2.6237	0.26237
cluster1126	NW_021838710.1	1631555	1648493	0	6.7225	0.83288	268.78	27.858	7.48	0.204	3.2534	0
cluster1127	NW_021838710.1	2172895	2180510	0	0.59491	0.23796	28.398	18.829	0.17	0.136	0.47227	0.31485
cluster1128	NW_021838721.1	3981339	3989324	0	75.732	3.272	1.6977	0.077168	0.068	0	0.052474	0
cluster1129	NW_021838724.1	295361	300789	0	208.04	12.315	3.5497	0.69451	0.136	0	0.26237	0
cluster1130	NW_021838732.1	11105	13074	0	1.7847	1.7847	11.652	11.652	0.714	0.714	0.68217	0.68217
cluster1131	NW_021838748.1	137575	139978	0	0.29746	0.23796	15.588	7.6397	1.802	0.34	0.94454	0.10495
cluster1132	NW_021838749.1	37	23766	0	294.9	183.77	5.0931	2.5466	0.034	0	0.15742	0.052474
cluster1133	NW_021838749.1	195150	214784	0	440	425.6	6.405	6.1735	7.99	0	0.99701	0.052474
cluster1134	NW_021838754.1	2240801	2244237	0	73.531	73.055	1.0804	1.0032	0	0	0	0
cluster1135	NW_021838754.1	2256274	2267881	0	135.64	119.82	3.0096	1.9292	0	0	0	0
cluster1136	NW_021838754.1	2280011	2299576	0	216.25	199.12	4.5529	4.1671	0.136	0	0.31485	0
cluster1137	NW_021838754.1	2439999	2464991	0	415.13	64.251	9.183	0.77168	32.674	0	5.4573	0
cluster1138	NW_021838754.1	2930254	2933702	0	194.66	158.78	0.84885	0.69451	0	0	0	0
cluster1139	NW_021838756.1	332524	334914	0	27.128	15.111	0.38584	0.15434	0	0	0.052474	0.052474
cluster1140	NW_021838761.1	210544	212929	0	25.522	19.275	0.30867	0.30867	0	0	0	0
cluster1141	NW_021838763.1	226885	254353	1	271.52	48.723	166.99	18.366	1070	576.64	405.73	160.99
cluster1142	NW_021838763.1	265069	269554	2	41.703	22.25	53.4	33.877	224.19	63.104	71.103	36.155
cluster1143	NW_021838765.1	188210	189775	0	25.7	25.581	0.46301	0.46301	0	0	0	0
cluster1144	NW_021838765.1	3021202	3024905	0	37.539	29.389	0.54018	0.2315	0.952	0	0.052474	0
cluster1145	NW_021838765.1	3170138	3184683	0	134.27	70.616	2.0064	0.46301	0.102	0	1.4168	0.052474
cluster1146	NW_021838765.1	3905820	3909961	0	36.587	7.0795	0.46301	0.15434	0	0	0	0
cluster1147	NW_021838773.1	20028	33890	0	266.16	217.92	5.0931	4.4758	0	0	0.052474	0
cluster1148	NW_021838788.1	295013	299309	0	394.07	205.48	16.9	2.4694	0.952	0.034	1.1544	0
cluster1149	NW_021838790.1	27341	54748	0	646.79	90.605	36.192	1.6205	3.57	0.034	2.8336	0
cluster1150	NW_021838794.1	180473	189999	0	1.6658	0.059491	102.87	33.414	1.53	0.136	0.83959	0.31485
cluster1151	NW_021838794.1	266990	268756	0	0.59491	0.11898	47.536	7.331	0.646	0.17	0.31485	0.052474
cluster1152	NW_021838795.1	261837	270973	0	2.6771	0.89237	290	89.901	0.068	0	0.10495	0
cluster1153	NW_021838795.1	298054	302072	0	0.83288	0.11898	28.089	11.575	0.17	0.034	0	0
cluster1154	NW_021838798.1	1610579	1639265	0	348.92	259.92	6.5593	4.1671	42.704	2.584	11.754	0.4198
cluster1155	NW_021838798.1	1824086	1834926	0	314.17	271.76	4.3986	4.0127	0	0	0	0
cluster1156	NW_021838798.1	2127877	2133875	1	407.46	20.584	6.7136	0.61735	0.884	0	0	0
cluster1157	NW_021838798.1	2235896	2237537	0	22.488	8.8047	0.077168	0	0	0	0	0
cluster1158	NW_021838798.1	2650975	2653969	0	30.4	13.921	0.15434	0.15434	0.034	0	0	0
cluster1159	NW_021838798.1	4301118	4302420	0	37.836	37.242	0.2315	0.2315	0	0	0	0
cluster1160	NW_021838798.1	5630368	5631640	0	0.17847	0.059491	8.257	2.315	0	0	0.052474	0
cluster1161	NW_021838798.1	5647322	5648329	0	0.059491	0	15.665	9.1059	0.136	0.102	0.57722	0.47227
cluster1162	NW_021838798.1	7920853	7924584	0	0.17847	0.17847	31.948	19.369	0.34	0.136	0.2099	0.10495
cluster1163	NW_021838798.1	9831361	9832866	0	0.23796	0.059491	16.977	2.315	0.17	0.034	0.10495	0.052474
cluster1164	NW_021838798.1	11552826	11554629	0	1.8442	1.8442	42.443	42.443	1.564	1.564	2.4138	2.4138
cluster1165	NW_021838798.1	12906227	12929364	0	567.72	310.01	14.199	6.7136	0	0	0.10495	0
cluster1166	NW_021838798.1	12945072	12959825	0	130.88	59.789	2.4694	1.389	0.068	0	0.052474	0
cluster1167	NW_021838798.1	12972922	12974872	0	2.4391	1.0114	95.689	22.687	55.726	0.612	6.192	0.62969
cluster1168	NW_021838798.1	13745172	13753160	0	108.69	46.344	1.852	0.46301	0	0	0	0
cluster1169	NW_021838798.1	13816847	13818842	0	2.5581	0.71389	90.904	16.437	59.976	6.086	11.649	5.7197
cluster1170	NW_021838798.1	14415226	14424853	1	582	471.35	6.4821	4.9388	2.006	0	0.10495	0
cluster1171	NW_021838798.1	15112615	15114863	0	0.23796	0.23796	9.4917	9.4917	0.68	0.68	1.4168	1.4168
cluster1172	NW_021838798.1	20900841	20908154	0	11.065	3.8074	725.92	212.29	10.03	0.952	5.2474	0.31485
cluster1173	NW_021838798.1	21985164	22009092	3	835.91	6.544	16.746	0.077168	2.176	0	0.052474	0
cluster1174	NW_021838798.1	23451161	23454745	0	0.59491	0.11898	33.723	10.495	1.156	0.374	0.94454	0.47227
cluster1175	NW_021838798.1	30033117	30036657	0	0.059491	0.059491	18.212	18.212	0.204	0.204	0.2099	0.2099
cluster1176	NW_021838798.1	30231296	30232443	0	0.35695	0.35695	7.2538	7.2538	0	0	0	0
cluster1177	NW_021838798.1	32310210	32338795	0	414.36	77.339	468.64	49.542	1644.9	176.83	219.92	17.526
cluster1178	NW_021838798.1	38123382	38126472	0	0.059491	0	23.15	6.7136	0.068	0	0	0
cluster1179	NW_021838798.1	40831901	40834362	0	81.503	7.1389	0.54018	0.15434	0	0	0	0
cluster1180	NW_021838798.1	41420162	41424543	0	0.17847	0.17847	23.536	23.536	0	0	0	0
cluster1181	NW_021838798.1	42146845	42153948	0	1.2493	0.35695	121.93	55.484	0.034	0	0.15742	0.10495
cluster1182	NW_021838798.1	43916778	43919156	0	3.272	0.29746	10.341	7.794	0.102	0	0.052474	0.052474
cluster1183	NW_021838798.1	48435703	48439927	1	162.65	147.84	2.1607	2.0064	2.72	0	0.31485	0
cluster1184	NW_021838798.1	53500699	53503397	0	0.17847	0.11898	10.495	3.9356	0	0	0	0
cluster1185	NW_021838798.1	53515824	53524935	0	0.17847	0.059491	50.082	18.443	0	0	0	0
cluster1186	NW_021838798.1	54296567	54298810	0	0.41644	0.41644	12.733	12.733	0.102	0.102	3.4108	3.4108
cluster1187	NW_021838798.1	56607749	56609986	0	0.53542	0.23796	15.279	5.1703	0.034	0	0.052474	0
cluster1188	NW_021838798.1	57065035	57067484	0	0.29746	0.17847	17.517	3.8584	0	0	0.2099	0
cluster1189	NW_021838798.1	59176920	59178764	0	1.1303	1.1303	20.218	20.218	4.08	4.08	4.8801	4.8801
cluster1190	NW_021838798.1	61856630	61859067	0	6.782	0.11898	609.09	2.7009	4.828	0	5.0375	0.10495
cluster1191	NW_021838798.1	66856044	66858447	0	1.4278	0.29746	113.67	29.092	7.888	1.87	1.5742	0.78712
cluster1192	NW_021838798.1	67616471	67619605	0	2.7961	2.5581	254.81	240.76	2.652	2.618	11.859	11.544
cluster1193	NW_021838798.1	67690116	67692982	0	3.4505	0.41644	17.594	17.44	0.238	0.204	0.15742	0.10495
cluster1194	NW_021838798.1	69240124	69254432	0	493.96	209.59	9.7232	4.0127	0.272	0	0.15742	0.10495
cluster1195	NW_021838798.1	70686258	70689202	0	6.0086	6.0086	14.045	14.045	0	0	0.47227	0.47227
cluster1196	NW_021838798.1	71026232	71038645	0	3.0341	2.7366	57.259	50.545	1.02	1.02	1.7317	0.57722
cluster1197	NW_021838798.1	71051752	71054721	0	0.35695	0.35695	15.202	15.202	0	0	0.052474	0.052474
cluster1198	NW_021838798.1	71065051	71066870	0	0.47593	0.47593	10.495	10.495	0.374	0.374	4.093	4.093
cluster1199	NW_021838798.1	71085370	71094991	0	47.058	40.157	89.284	81.875	515.74	424.79	229.73	185.71
cluster1200	NW_021838798.1	72606604	72610902	0	0.53542	0.53542	39.047	39.047	1.598	1.598	0.62969	0.62969
cluster1201	NW_021838798.1	72692892	72694996	0	0.71389	0.11898	34.726	7.0223	1.258	0.136	1.1544	0.052474
cluster1202	NW_021838798.1	74407260	74409640	0	1.2493	0.53542	12.038	4.4758	0.714	0.17	1.4168	0.52474
cluster1203	NW_021838798.1	74510202	74569266	6	5326.7	2652.8	7201.3	2901.8	33502	3676.9	10077	1519.1
cluster1204	NW_021838798.1	75110692	75116665	0	56.279	35.992	3.9356	0.69451	0.34	0	0.26237	0
cluster1205	NW_021838798.1	79355108	79357286	0	0.29746	0.29746	23.15	23.15	0.204	0.204	0.78712	0.78712
cluster1206	NW_021838798.1	80010133	80025785	0	327.26	327.26	1007.5	1007.5	666.16	666.16	416.23	416.23
cluster1207	NW_021838798.1	80612325	80614375	0	1.4278	0.23796	89.515	12.27	1.768	0.748	6.1395	0.89207
cluster1208	NW_021838798.1	85385660	85393232	0	88.582	25.105	1.6205	0.46301	0.306	0.034	0	0
cluster1209	NW_021838798.1	87305007	87306950	0	31.173	30.281	0.077168	0.077168	0	0	0	0
cluster1210	NW_021838798.1	88045298	88049102	0	1.6658	0.95186	25.311	25.311	0.408	0.408	0.4198	0.4198
cluster1211	NW_021838798.1	92744082	92759589	0	6.4251	3.272	149.55	69.297	1.938	0.544	9.5503	2.9386
cluster1212	NW_021838799.1	386081	394972	0	444.52	92.449	5.4789	0.77168	0	0	0	0
cluster1213	NW_021838799.1	485700	487441	0	58.777	4.7593	0.54018	0.15434	0	0	0	0
cluster1214	NW_021838799.1	2056462	2057878	0	1.6658	0.17847	79.329	12.578	13.94	3.434	2.8861	0.68217
cluster1215	NW_021838799.1	3786993	3788058	0	0	0	5.3246	2.1607	0	0	0	0
cluster1216	NW_021838799.1	3835063	3843171	0	1.0708	0.11898	36.346	11.884	0	0	0	0
cluster1217	NW_021838813.1	136225	138681	0	32.423	32.423	0.61735	0.61735	0	0	0	0
cluster1218	NW_021838817.1	10932	58654	0	1135.6	517.16	15.897	6.9451	0.238	0	0.68217	0
cluster1219	NW_021838821.1	982566	997487	0	3.3315	2.7961	328.43	328.27	185.78	185.74	4.9851	4.9851
cluster1220	NW_021838831.1	20000	59733	0	302.16	109.46	5.7876	3.1639	0.272	0	0.26237	0
cluster1221	NW_021838832.1	1945798	1949637	0	4.0454	2.1417	32.179	17.903	2.176	0.204	11.649	0.15742
cluster1222	NW_021838832.1	2639999	2642019	0	0.47593	0.11898	11.498	2.8552	0.544	0	1.3643	0.052474
cluster1223	NW_021838832.1	2871297	2873950	0	0.35695	0.11898	15.897	4.3986	0.442	0	1.2594	0.10495
cluster1224	NW_021838843.1	776777	794672	0	43.548	42.596	124.94	121.62	33.558	32.64	32.114	31.012
cluster1225	NW_021838843.1	1186047	1190507	0	0.47593	0.47593	24.848	24.848	1.734	1.734	0.83959	0.83959
cluster1226	NW_021838843.1	2221113	2222648	0	0.53542	0.53542	11.112	11.112	0.544	0.544	0.2099	0.2099
cluster1227	NW_021838843.1	2820032	2828194	0	3.153	1.4278	89.052	88.821	3.638	3.638	5.3524	5.2999
cluster1228	NW_021838852.1	240014	249996	0	197.69	16.717	3.6269	0.2315	0.034	0	0.10495	0
cluster1229	NW_021838865.1	443515	445928	0	0.29746	0.059491	15.125	5.1703	0.374	0.034	0.15742	0
cluster1230	NW_021838865.1	2516211	2519994	0	1.5468	1.5468	34.88	34.88	0.068	0.068	0.15742	0.15742
cluster1231	NW_021838865.1	2535436	2538257	0	0.59491	0.59491	62.815	62.815	0.034	0.034	0.052474	0.052474
cluster1232	NW_021838876.1	510012	513619	0	53.185	25.998	1.4662	0.61735	2.176	0.034	1.1544	0
cluster1233	NW_021838876.1	1045368	1063485	0	673.98	101.31	29.941	0.54018	1.632	0	1.7317	0
cluster1234	NW_021838876.1	1080498	1083770	0	324.64	60.146	5.6333	0.077168	0.068	0	0.10495	0
cluster1235	NW_021838876.1	1098247	1099998	0	67.642	13.148	0.77168	0.15434	0	0	0	0
cluster1236	NW_021838876.1	3110255	3112404	0	49.913	28.258	0.30867	0.15434	0	0	0	0
cluster1237	NW_021838876.1	3201091	3204871	0	101.85	35.576	0.84885	0.38584	0	0	0.2099	0
cluster1238	NW_021838879.1	260257	261756	0	0.59491	0	48.076	6.6365	1.258	0.034	0.62969	0
cluster1239	NW_021838887.1	2482726	2489846	0	5.6517	5.6517	44.603	44.526	7.344	7.344	21.305	21.305
cluster1240	NW_021838898.1	243771	244914	0	0.29746	0.23796	7.6397	7.5625	0	0	0	0
cluster1241	NW_021838898.1	685598	688155	0	0.71389	0.71389	33.877	33.877	0.442	0.442	0.62969	0.62969
cluster1242	NW_021838898.1	710899	729937	0	1.4278	1.4278	143.22	143.22	0	0	0	0
cluster1243	NW_021838898.1	976251	978437	0	0.23796	0.23796	12.501	12.347	0.034	0	0.15742	0.10495
cluster1244	NW_021838898.1	1000605	1002370	0	0.35695	0.29746	7.5625	7.5625	0.102	0.102	0.26237	0.15742
cluster1245	NW_021838898.1	1170179	1196945	0	22.309	12.434	691.2	602.61	8.466	7.174	13.119	4.3029
cluster1246	NW_021838900.1	56574	58885	0	4.6403	0.59491	44.372	26.7	7.786	0.238	23.509	1.3119
cluster1247	NW_021838900.1	145031	204442	0	792.48	281.1	298.26	80.872	1676.1	652.52	164.4	16.372
cluster1248	NW_021838905.1	55637	57257	0	78.469	10.351	7.4853	0.54018	47.022	1.462	70.001	5.3524
cluster1249	NW_021838909.1	2155851	2159951	0	38.55	37.182	0.84885	0.69451	0	0	0	0
cluster1250	NW_021838909.1	2500466	2503809	0	3.272	0.059491	78.48	9.4917	4.692	1.088	45.653	0.2099
cluster1251	NW_021838909.1	2735016	2736124	0	15.587	15.587	0.077168	0.077168	0	0	0.26237	0.26237
cluster1252	NW_021838909.1	2985009	3013987	0	474.92	457.55	7.4082	7.2538	0.068	0	0.15742	0
cluster1253	NW_021838909.1	8670013	8674141	0	1.4278	1.4278	22.302	21.993	4.488	4.454	3.2534	3.2009
cluster1254	NW_021838909.1	8900643	8918773	0	470.46	468.08	4.8616	4.8616	0	0	0.10495	0
cluster1255	NW_021838909.1	8935538	8944811	0	110.06	93.52	2.0835	2.0064	0	0	0	0
cluster1256	NW_021838909.1	9011528	9064722	0	1878.6	1041.1	29.247	17.286	0.204	0	1.0495	0
cluster1257	NW_021838909.1	9075042	9123948	0	482.41	355.34	7.331	6.1735	0.374	0	1.0495	0.10495
cluster1258	NW_021838909.1	9135300	9169311	0	1521.6	1302.7	22.996	17.131	4.59	0	2.991	0
cluster1259	NW_021838909.1	9217617	9304899	0	2366.6	1707	99.624	40.282	3.57	0.476	2.3089	0.26237
cluster1260	NW_021838909.1	12861877	12869967	0	2.3796	0.6544	101.78	14.816	0.714	0.17	45.338	0.83959
cluster1261	NW_021838909.1	16626038	16629765	0	1.3683	0.35695	26.7	7.0223	0.374	0.136	2.3613	0.052474
cluster1262	NW_021838909.1	16807685	16814956	0	1.0708	0.47593	40.822	12.964	0.272	0.034	14.903	0.57722
cluster1263	NW_021838909.1	17560095	17565778	0	0.47593	0.059491	40.899	22.147	0.306	0.068	2.7287	0.052474
cluster1264	NW_021838909.1	17841658	17844775	0	77.339	13.564	9.5689	2.4694	49.266	3.264	77.19	17.212
cluster1265	NW_021838909.1	19641375	19654961	0	152.89	34.386	3.3954	0.30867	21.556	0.714	1.1544	0
cluster1266	NW_021838909.1	19695536	19704995	0	161.22	127.97	1.9292	1.4662	0.034	0	0.052474	0
cluster1267	NW_021838909.1	20875306	20899598	0	257.95	166.1	4.1671	1.852	0.34	0	1.3119	0
cluster1268	NW_021838909.1	21031504	21034900	0	41.882	35.814	0.61735	0.30867	0	0	0.052474	0
cluster1269	NW_021838909.1	21100666	21154996	0	588.19	300.55	7.5625	3.8584	0.442	0	1.0495	0
cluster1270	NW_021838909.1	21440171	21444708	0	75.851	5.3542	0.38584	0	0	0	0.052474	0.052474
cluster1271	NW_021838909.1	21510006	21524968	0	174.49	115	2.9324	2.315	0	0	0	0
cluster1272	NW_021838909.1	23795927	23803877	0	1059.8	837.82	170.16	12.81	43.826	0.034	5.8247	0.052474
cluster1273	NW_021838909.1	24825216	24889426	0	1781.1	1574.8	30.018	25.62	0.136	0	0.2099	0
cluster1274	NW_021838909.1	31903667	31923409	0	1.8442	1.2493	102.94	96.152	0.544	0.238	0.89207	0.73464
cluster1275	NW_021838909.1	32315177	32317604	0	0.83288	0.83288	17.826	17.826	5.678	5.678	3.9356	3.9356
cluster1276	NW_021838909.1	34692551	34694993	0	0.77339	0.77339	8.8743	8.8743	0.238	0.238	0.31485	0.31485
cluster1277	NW_021838909.1	34715074	34719976	0	0.71389	0.71389	19.446	19.446	1.768	1.768	0.68217	0.68217
cluster1278	NW_021838909.1	36424999	36439929	0	227.32	177.58	3.1639	2.4694	0.034	0	0.052474	0
cluster1279	NW_021838909.1	37201177	37239987	0	359.15	299.6	5.0159	3.7812	0.034	0	0.15742	0
cluster1280	NW_021838909.1	37480007	37483594	0	268.31	267.89	3.7041	3.7041	0	0	0	0
cluster1281	NW_021838909.1	41540797	41548112	0	1.9037	0.6544	55.098	16.282	6.46	3.162	14.588	4.8801
cluster1282	NW_021838909.1	45650588	45653939	0	68.117	22.071	19.215	2.3922	122.71	17.272	81.65	8.8682
cluster1283	NW_021838909.1	53170322	53173694	0	1.0114	0.11898	26.392	5.8648	2.924	0.068	2.1515	0.26237
cluster1284	NW_021838909.1	57280045	57323287	0	456.3	304	7.4853	4.8616	0.068	0	0.47227	0.10495
cluster1285	NW_021838909.1	57453702	57454949	0	16.598	6.901	0.15434	0	0	0	0	0
cluster1286	NW_021838909.1	57535194	57536484	0	8.2098	6.8415	0.2315	0.2315	0	0	0	0
cluster1287	NW_021838909.1	58030522	58034832	0	39.383	7.3174	1.0032	0	0	0	0	0
cluster1288	NW_021838909.1	61407313	61409372	0	0.47593	0.11898	10.726	3.6269	3.23	0.034	0.99701	0.10495
cluster1289	NW_021838909.1	62506580	62509888	0	143.55	24.094	3.7041	0.30867	0.17	0	0.26237	0
cluster1290	NW_021838909.1	62828263	62836360	0	104.82	69.783	1.1575	0.61735	0	0	0	0
cluster1291	NW_021838909.1	63495257	63534549	0	412.16	329.11	8.4885	6.9451	0.068	0	0.052474	0
cluster1292	NW_021838909.1	64005021	64009989	0	232.08	127.07	4.3986	2.3922	0	0	0	0
cluster1293	NW_021838909.1	64470036	64494845	0	447.67	243.68	6.2506	4.2443	0	0	0.10495	0
cluster1294	NW_021838909.1	66505614	66544975	0	396.93	318.34	5.7104	5.0931	0.238	0	0.26237	0
cluster1295	NW_021838909.1	71935158	71938418	0	41.525	24.986	0.77168	0.69451	0	0	0	0
cluster1296	NW_021838909.1	73136500	73153890	0	125.11	8.2693	2.315	0.2315	0.034	0	0.15742	0
cluster1297	NW_021838909.1	81115448	81116481	0	0.17847	0.17847	4.6301	4.6301	0.306	0.306	0.4198	0.4198
cluster1298	NW_021838909.1	81203732	81208140	0	3.0935	3.0935	54.172	54.172	9.486	9.486	8.291	8.291
cluster1299	NW_021838909.1	81260092	81262268	0	28.496	9.3401	0.15434	0	0	0	0	0
cluster1300	NW_021838909.1	81285637	81287086	0	0.41644	0.41644	49.311	49.311	0.544	0.544	0.2099	0.2099
cluster1301	NW_021838909.1	82860004	82899889	0	356	228.92	4.2443	2.0064	0.17	0	0.2099	0
cluster1302	NW_021838909.1	92122798	92124332	0	17.431	14.04	0.2315	0.2315	0.034	0	0.2099	0
cluster1303	NW_021838909.1	92155197	92183760	0	358.2	41.049	4.6301	0.2315	0	0	0	0
cluster1304	NW_021838910.1	601235	604757	0	7.6149	0.11898	67.214	4.3214	0.306	0	0.47227	0
cluster1305	NW_021838910.1	2743169	2744925	0	0.23796	0	8.4885	3.0867	0.068	0	0.4198	0
cluster1306	NW_021838913.1	220335	224203	0	47.593	37.004	0.61735	0.2315	0	0	0	0
cluster1307	NW_021838916.1	155039	159917	0	95.067	69.962	0.69451	0.38584	0	0	0	0
cluster1308	NW_021838922.1	1602	19876	0	158.07	60.562	2.8552	0.69451	0.884	0	0.31485	0
cluster1309	NW_021838922.1	76226	84959	0	90.01	11.541	1.6205	0.2315	0.136	0	0	0
cluster1310	NW_021838924.1	183684	184718	0	0.11898	0.059491	15.125	9.183	0.136	0.034	0.15742	0.052474
cluster1311	NW_021838928.1	1702	39624	0	485.81	223.27	7.331	4.3986	0.102	0	0.26237	0
cluster1312	NW_021838932.1	2232916	2242508	0	7.4959	1.1898	84.422	22.61	23.596	1.054	33.216	2.5712
cluster1313	NW_021838932.1	2442862	2446606	0	6.1276	0.59491	271.17	4.3214	58.174	0.476	32.901	0.99701
cluster1314	NW_021838938.1	125089	127997	0	47.415	20.465	1.2347	0.77168	0	0	0.2099	0
cluster1315	NW_021838953.1	21493	49280	0	276.34	168.24	4.5529	2.9324	0.204	0	0	0
cluster1316	NW_021838953.1	168513	178904	0	121.24	61.335	1.6977	0.38584	0	0	0.2099	0
cluster1317	NW_021838954.1	2135658	2154888	0	521.08	7.9123	8.4113	0.2315	0.238	0	0.31485	0
cluster1318	NW_021838954.1	2185328	2199833	0	208.81	61.573	9.3374	0.84885	0	0	0	0
cluster1319	NW_021838965.1	569213	615831	0	85.132	1.5468	4985.8	131.8	25.194	0.204	6.192	0.15742
cluster1320	NW_021838965.1	944392	946691	0	1.7847	0	276.03	7.6397	0.238	0	0.052474	0
cluster1321	NW_021838965.1	1930026	1933930	0	47.355	25.998	1.6977	0.77168	0	0	0.052474	0
cluster1322	NW_021838982.1	200215	204144	0	227.61	21.893	4.4758	0.69451	1.802	0	0.2099	0
cluster1323	NW_021838987.1	1245284	1249336	0	144.8	87.393	0.77168	0.54018	0.068	0	0.052474	0
cluster1324	NW_021839020.1	106496	113642	0	101.31	4.3429	411.46	0.54018	42.772	0	51.268	0.052474
cluster1325	NW_021839020.1	130116	132797	0	263.49	262.42	5.1703	5.1703	0.102	0	0.57722	0
cluster1326	NW_021839020.1	317193	329934	0	118.21	17.252	3.7041	1.1575	0.204	0	0.26237	0
cluster1327	NW_021839020.1	2230344	2239999	0	121.24	15.349	5.5561	1.389	0.068	0	0	0
cluster1328	NW_021839020.1	2625041	2629940	0	112.91	108.87	1.0804	1.0032	0	0	0	0
cluster1329	NW_021839020.1	5410059	5411172	0	1.9037	0.059491	17.44	4.7073	1.02	0.17	0.78712	0.10495
cluster1330	NW_021839020.1	8576528	8577835	0	1.0114	0	14.122	4.5529	1.598	0.034	2.8861	0.26237
cluster1331	NW_021839020.1	10985025	10988497	0	48.307	48.307	165.22	165.22	665.1	665.1	1164	1164
cluster1332	NW_021839020.1	11001358	11004102	0	1.7847	1.7847	108.81	108.81	114.72	114.72	217.56	217.56
cluster1333	NW_021839020.1	11077436	11079991	0	33.494	33.494	13.736	13.736	0.136	0.136	0.10495	0.10495
cluster1334	NW_021839020.1	11373214	11383085	0	2.0822	2.0822	63.587	63.587	45.526	45.526	76.035	76.035
cluster1335	NW_021839020.1	11586244	11592724	0	3.391	3.391	41.131	41.131	1.598	1.598	0.89207	0.89207
cluster1336	NW_021839020.1	11911550	11914999	0	97.387	68.653	2.4694	1.7749	0	0	0	0
cluster1337	NW_021839020.1	12660025	12669080	0	6.9605	0.95186	44.603	44.372	3.604	3.604	0.94454	0.89207
cluster1338	NW_021839020.1	23671664	23672676	0	1.4873	1.4873	88.203	88.203	1.156	1.156	3.9881	3.9881
cluster1339	NW_021839020.1	29167958	29179988	0	1.4873	0.17847	52.011	7.794	0	0	0	0
cluster1340	NW_021839020.1	39520176	39524638	0	37.717	4.8188	0.38584	0	0.034	0	0.10495	0
cluster1341	NW_021839020.1	44752134	44753687	0	0.11898	0.11898	23.15	23.15	0.102	0.102	0.10495	0.10495
cluster1342	NW_021839020.1	49311390	49314470	0	21.714	10.47	36.192	3.3954	141.64	130.56	13.906	5.5623
cluster1343	NW_021839020.1	50673260	50679025	0	0.71389	0.53542	24.771	7.9483	0.578	0	1.5218	0.31485
cluster1344	NW_021839020.1	52026418	52029831	0	43.25	29.091	51.085	16.282	30.328	18.02	32.062	23.141
cluster1345	NW_021839020.1	53011855	53013909	0	0.95186	0.29746	117.84	35.652	0.374	0	0.26237	0
cluster1346	NW_021839020.1	54090004	54113267	0	4.6403	0.11898	219.93	3.8584	6.086	0	3.2534	0
cluster1347	NW_021839020.1	54175783	54179962	0	0.35695	0.11898	30.327	4.9388	0.272	0.17	0.2099	0.052474
cluster1348	NW_021839020.1	57305052	57324539	2	535.66	22.25	10.958	0.30867	1.088	0	0.10495	0
cluster1349	NW_021839020.1	67217435	67218577	0	89.296	89.296	646.21	646.21	487.8	487.8	1525.2	1525.2
cluster1350	NW_021839020.1	67845137	67846929	0	0.17847	0.17847	10.418	10.418	0.204	0.204	0.68217	0.68217
cluster1351	NW_021839020.1	67890201	67899211	1	544.82	114.82	5.7104	0.92602	0	0	0	0
cluster1352	NW_021839020.1	68605018	68619399	0	2.5581	0.71389	63.355	11.267	34.34	0.034	4.7752	0.052474
cluster1353	NW_021839020.1	68974999	68979085	1	439.16	9.7566	6.0963	0.15434	0	0	0	0
cluster1354	NW_021839020.1	79890036	79896676	0	115.59	13.386	7.4082	0.46301	0.306	0	12.541	0.52474
cluster1355	NW_021839021.1	390004	393910	0	148.07	101.55	1.1575	0.61735	0	0	0	0
cluster1356	NW_021839021.1	405616	409356	0	104.88	67.82	0.69451	0.46301	0	0	0	0
cluster1357	NW_021839021.1	1050383	1054469	0	5.2352	3.629	0.2315	0.2315	0	0	0	0
cluster1358	NW_021839021.1	1065347	1074989	0	89.594	23.023	1.6977	1.0804	0.034	0	0.052474	0
cluster1359	NW_021839021.1	1410110	1442367	0	165.33	40.157	2.0835	0.77168	0.238	0	0.62969	0
cluster1360	NW_021839021.1	2455187	2458206	0	36.766	3.272	0.77168	0	0	0	0	0
cluster1361	NW_021839032.1	1245240	1274896	0	350.82	278.18	4.4758	3.3954	0.136	0	0.10495	0
cluster1362	NW_021839038.1	395	9510	0	84.002	54.078	1.7749	1.2347	0.136	0	0.10495	0
cluster1363	NW_021839038.1	20275	24915	0	113.51	84.834	2.6237	2.315	0	0	0	0
cluster1364	NW_021839038.1	61472	74886	0	191.09	124.57	3.4726	2.8552	0.068	0	0.10495	0.052474
cluster1365	NW_021839041.1	120118	126263	0	7.4959	0.89237	76.242	33.414	5.542	0.136	0.52474	0.10495
cluster1366	NW_021839043.1	110024	143438	0	393.36	60.205	3.8584	0.30867	4.42	0	0.4198	0
cluster1367	NW_021839043.1	425444	434978	0	120.77	37.717	2.3922	1.0032	0.034	0	0	0
cluster1368	NW_021839043.1	1050001	1054058	0	28.556	7.02	0.69451	0.077168	0	0	0	0
cluster1369	NW_021839043.1	1155069	1174664	0	201.91	93.401	3.3182	0.84885	0	0	0.052474	0.052474
cluster1370	NW_021839043.1	1221443	1224493	0	34.683	24.748	0.077168	0.077168	0	0	0	0
cluster1371	NW_021839043.1	1376605	1409983	0	476.52	129.39	4.2443	0.61735	0.102	0	0.26237	0
cluster1372	NW_021839043.1	2470008	2479775	0	90.367	58.123	2.2379	1.6977	0	0	0	0
cluster1373	NW_021839046.1	188316	189967	0	0.6544	0.059491	5.7104	2.4694	0.578	0.034	2.2564	0.052474
cluster1374	NW_021839058.1	100712	104901	0	84.121	83.823	1.4662	1.389	0.51	0	0	0
cluster1375	NW_021839065.1	368853	374966	0	0.47593	0.47593	39.279	39.279	0	0	0.10495	0.10495
cluster1376	NW_021839065.1	691397	693001	0	0.29746	0.29746	7.331	7.331	0.17	0.17	0.36732	0.36732
cluster1377	NW_021839065.1	1335043	1349356	0	165.5	101.19	3.7041	1.389	0.102	0	0.99701	0
cluster1378	NW_021839070.1	50052	54963	0	76.327	51.519	0.30867	0.2315	0.034	0	0.10495	0.10495
cluster1379	NW_021839076.1	1823103	1824475	0	18.918	12.493	0.54018	0.46301	0	0	0	0
cluster1380	NW_021839076.1	2346843	2349995	0	49.08	45.392	1.852	1.7749	0	0	0	0
cluster1381	NW_021839096.1	92525	98668	0	4.2834	1.6063	598.98	169.08	1.428	0.034	0.68217	0.10495
cluster1382	NW_021839099.1	19204	20243	0	0.11898	0.059491	16.668	0.54018	2.312	0	2.2039	2.1515
cluster1383	NW_021839102.1	110105	134169	0	365.57	252.12	4.0899	2.315	0	0	0	0
cluster1384	NW_021839124.1	15002	29251	0	159.61	10.114	2.5466	0.38584	0	0	0.052474	0
cluster1385	NW_021839124.1	90215	114997	0	275.44	102.62	6.7908	2.9324	1.666	0	0.2099	0
cluster1386	NW_021839130.1	338804	339994	0	0.059491	0.059491	6.7136	6.7136	0.136	0.136	0.57722	0.57722
cluster1387	NW_021839130.1	441046	451255	0	4.2834	4.2834	634.4	634.4	3.536	3.536	2.7811	2.7811
cluster1388	NW_021839130.1	703480	704756	0	0.41644	0.35695	5.0159	4.6301	0.102	0.102	0	0
cluster1389	NW_021839130.1	11815100	11827890	0	0.77339	0.23796	92.525	35.42	0	0	0	0
cluster1390	NW_021839130.1	15156027	15159975	0	70.735	5.2352	5.0159	0.69451	3.536	0.034	4.198	0.052474
cluster1391	NW_021839130.1	15222262	15228136	0	0.71389	0.11898	31.562	5.942	1.088	0.238	0.47227	0.10495
cluster1392	NW_021839130.1	15650449	15651617	0	0.95186	0.059491	12.115	1.6205	1.836	0.034	0.36732	0
cluster1393	NW_021839130.1	18153363	18183337	0	23.975	4.1049	307.52	3.8584	76.092	1.428	31.17	0.10495
cluster1394	NW_021839130.1	23636358	23639430	0	0	0	17.054	7.5625	0.374	0.034	1.994	0.31485
cluster1395	NW_021839130.1	28405038	28419945	0	181.15	40.633	4.1671	0.77168	0.102	0.034	0.10495	0
cluster1396	NW_021839130.1	29660361	29682612	0	445.59	266.7	11.189	5.2474	0.272	0.034	0.68217	0
cluster1397	NW_021839130.1	36073677	36075291	0	0.53542	0.17847	50.931	22.61	0.272	0.204	0.36732	0.26237
cluster1398	NW_021839130.1	36107664	36108899	0	0.23796	0.11898	12.347	3.5497	1.632	0	0.052474	0
cluster1399	NW_021839130.1	36665909	36669989	0	2.6176	0.059491	33.182	6.4821	0.714	0	0.2099	0
cluster1400	NW_021839130.1	36684230	36692205	0	0.59491	0.11898	42.443	5.4789	2.55	0	0.2099	0
cluster1401	NW_021839130.1	39012351	39014263	0	0.71389	0	10.804	1.852	0.816	0.068	1.6267	0.052474
cluster1402	NW_021839130.1	41340143	41352683	0	316.85	87.631	82.956	35.575	30.464	6.29	12.227	4.1455
cluster1403	NW_021839130.1	41750493	41753469	0	173	12.434	1.0804	0.077168	0.068	0	0.31485	0
cluster1404	NW_021839130.1	43175017	43184381	0	233.21	128.2	36.578	20.681	26.316	12.41	5.9821	2.5188
cluster1405	NW_021839130.1	44222228	44223468	0	0.17847	0.17847	6.405	6.405	0	0	0.10495	0.10495
cluster1406	NW_021839130.1	44235903	44238554	0	0.35695	0.35695	17.594	17.594	0.102	0.102	0.26237	0.26237
cluster1407	NW_021839130.1	44441193	44444972	0	0.47593	0.47593	21.761	21.761	0.204	0.204	0.26237	0.26237
cluster1408	NW_021839130.1	48249540	48259934	0	13.029	5.4732	117.53	117.14	0.544	0.544	0.4198	0.4198
cluster1409	NW_021839130.1	48700437	48704556	0	78.528	6.663	1.0032	0.15434	0.17	0.068	0.31485	0.15742
cluster1410	NW_021839130.1	49517136	49530835	0	5.4732	4.9378	419.41	417.56	0	0	2.8336	0
cluster1411	NW_021839130.1	50165234	50274988	1	1601.9	538.63	577.99	139.13	2886.5	967.98	1091.4	291.08
cluster1412	NW_021839130.1	50781082	50889981	1	2181.2	818.42	888.52	309.14	3096.9	618.12	1505.4	521.6
cluster1413	NW_021839130.1	51020911	51034458	0	191.98	66.63	47.15	7.5625	972.8	471.07	163.2	74.933
cluster1414	NW_021839130.1	52457526	52459031	0	0.35695	0.29746	11.112	11.112	0	0	0.10495	0
cluster1415	NW_021839130.1	52495525	52499897	0	0.53542	0.53542	50.622	50.622	0	0	0.052474	0.052474
cluster1416	NW_021839130.1	52511407	52534394	0	4.6998	4.6998	436.15	436.15	0.034	0.034	0.2099	0.2099
cluster1417	NW_021839130.1	57800656	57802216	0	0.53542	0.53542	7.9483	7.9483	1.428	1.428	0.26237	0.26237
cluster1418	NW_021839139.1	35032	49689	0	289.72	89.237	3.3954	1.389	0.068	0	0.26237	0
cluster1419	NW_021839142.1	1301001	1303747	0	22.19	3.391	0.30867	0	0	0	0	0
cluster1420	NW_021839142.1	1600968	1604885	0	45.154	4.2239	0.69451	0.15434	0.034	0	0	0
cluster1421	NW_021839142.1	1971816	1989946	0	393.77	386.75	12.115	11.961	0	0	0	0
cluster1422	NW_021839142.1	2006796	2024099	0	239.57	198.28	3.7041	3.1639	0	0	0.052474	0
cluster1423	NW_021839147.1	192	3927	0	0.53542	0.11898	58.262	28.707	0.068	0.034	0.052474	0
cluster1424	NW_021839148.1	11849	14515	0	156.88	124.34	2.4694	2.315	0	0	0	0
cluster1425	NW_021839148.1	25126	34626	0	506.09	289.66	6.3278	4.5529	0.034	0	0	0
cluster1426	NW_021839153.1	2313879	2320668	0	2.5581	1.4278	32.333	12.115	3.536	1.768	21.252	19.153
cluster1427	NW_021839164.1	1187714	1188824	0	0.71389	0	22.687	4.3986	2.006	1.122	1.1544	0.83959
cluster1428	NW_021839174.1	135072	139087	0	57.944	26.712	0.69451	0.30867	0	0	0	0
cluster1429	NW_021839175.1	1778465	1779478	0	1.6063	0.41644	93.605	8.1798	6.732	3.91	1.3643	0.57722
cluster1430	NW_021839197.1	2051375	2063885	0	14.337	1.1898	152.33	1.9292	36.176	0.068	4.6178	0.052474
cluster1431	NW_021839197.1	2075097	2083084	0	3.51	0.23796	67.136	4.6301	89.794	0.034	25.398	0.26237
cluster1432	NW_021839208.1	65842	67011	0	0.41644	0.17847	10.263	3.0867	2.55	0.034	1.6792	0.62969
cluster1433	NW_021839208.1	81596	82699	0	1.0708	0.29746	10.804	3.1639	1.36	0	2.7811	0.10495
cluster1434	NW_021839213.1	111181	112679	0	0.17847	0	11.267	3.4726	0.068	0	0.10495	0
cluster1435	NW_021839219.1	100097	159999	0	469.03	228.57	9.4145	4.3214	0.306	0	0.4198	0
cluster1436	NW_021839219.1	960003	1014885	0	597.23	418.94	10.726	6.868	0.068	0	0.26237	0
cluster1437	NW_021839219.1	1341223	1405531	0	768.27	739.65	50.391	49.696	0.17	0.068	1.3119	0.68217
cluster1438	NW_021839219.1	1445164	1448214	0	27.961	17.074	0.46301	0.2315	0	0	0	0
cluster1439	NW_021839219.1	1477158	1478397	0	9.935	2.6176	7.0995	3.0096	0	0	0	0
cluster1440	NW_021839219.1	1505205	1523809	1	643.58	610.56	119.3	10.109	31.79	0	4.8276	0
cluster1441	NW_021839219.1	1535078	1538365	0	78.707	78.528	1.6205	1.6205	0	0	0	0
