# Supplementary material for: Improved reference genome of the arboviral vector Aedes albopictus
Source: Genome Biol. 2020 Aug 26;21:215. doi: 10.1186/s13059-020-02141-w (PMC7448346; doi:10.1186/s13059-020-02141-w)
Supplement: Supplementary file 10 — Additional file 10: Number of genes with counts>0 and TPM≥1 and Gene expression in transcripts per million. (TPM) for RNA-Seq libraries from developmental timepoints. [file 13059_2020_2141_MOESM10_ESM.csv]

ID	male_testes	male_carcass	NBF_carcass	PBM_carcass_12hr	PBM_carcass_24hr	PBM_carcass_36hr	PBM_carcass_48hr	PBM_carcass_60hr	PBM_carcass_72hr	NBF_Ovaries	PBM_Ovaries_12hr	PBM_Ovaries_24hr	PBM_Ovaries_36hr	PBM_Ovaries_48hr	PBM_Ovaries_60hr	PBM_Ovaries_72hr	diapause_0_1_wk	diapause_1_2_wk	diapause_2_3_wk	diapause_3_4_wk	Embryo_0_1	Embryo_0_4	Embryo_4_8	Embryo_8_12	Embryo_12_16	Embryo_16_20	Embryo_20_24	Embryo_24_28	Embryo_28_32	Embryo_32_36	Embryo_36_40	Embryo_40_44	Embryo_44_48	Embryo_48_52	Embryo_52_56	Embryo_56_60	Embryo_60_64	Embryo_64_68	Embryo_68_72	1st_instar_larvae	2nd_instar_larvae	3rd_instar_larvae	4th_instar_larvae	pupae_male_early	pupae_female_early	pupae_male_late	pupae_female_late
LOC109396977	23.82667557	16.55763956	19.63844341	15.13222746	20.87754576	30.34452101	30.3933547	37.30633126	23.33365363	28.60773068	25.57314238	21.2206298	17.51682141	17.59874215	21.13995669	19.14629318	12.83685241	21.53238212	14.36472236	18.76858339	21.64371057	25.37196355	25.69087288	25.67489082	27.83469544	25.84670888	22.10690836	22.11072507	21.32215769	21.55543439	22.62892944	19.78210291	16.22143344	21.63089128	18.05624028	16.35765516	18.71839121	17.05142405	16.30584712	25.7037737	26.96831336	13.76354866	18.19040632	28.28237268	40.18978548	12.86102439	14.87297022
LOC109396978	0	0	0.037691493	0	0	0	0	0	0	0	0	0	0	0	0.147981644	0	0.146971551	0	0.035813023	0	0	0	0	0.072068587	0	0	0	0	0	0	0.036510326	0	0.865372533	0.085625802	0.571045105	16.71308991	18.78088571	0	11.63759526	0	44.34333862	35.96897111	0.062026351	0	0	0.071895884	0.037647701
LOC109396980	0.716416474	0.114995672	0	0.075610104	0	0	1.933837773	0.204075781	0	8.681785704	4.702638981	1.974940891	3.771058972	11.0053064	5.933670145	6.035069104	1.477215879	0.185768364	18.68811287	0.226167107	8.559636359	3.357101427	0.606750277	0.226363667	0.546401215	0.554082372	0.501847041	0.692647034	0.429502791	0.506227949	0.229354055	0.559333626	1.174214843	1.43437957	0.313883997	50.35329573	81.74224825	0.159429779	105.5616006	0.195587974	17.00464896	10.18114381	0.603946737	0.217913858	2.404102594	0	0.18919914
LOC109396981	0.956360532	0.060473763	0.099611511	0	0.055301544	0	0	0.184238772	0.231777797	0.096799857	0.02049575	0	0.074185216	0.016091462	0.073328923	0.128960327	0.873940736	0	0.023661768	0	0	0.096287307	0	0	0	0	0.021992551	0.065590921	0.050192516	0.155291758	0.361837164	0.775464168	0.571754121	0.018857738	0.707420892	0.862577171	0.302469256	0.595589729	0.311358277	0.068570352	0	0.01837731	0.020490494	0.527142673	0.374826013	0.047501817	0
LOC109396983	20.62612046	17.57507816	13.77204673	9.920713155	10.88562021	13.76218139	17.38854261	9.611985078	14.90769664	21.5374162	12.61078218	13.20179347	7.791359282	11.89401564	17.17908919	15.06584618	125.1242551	15.93120902	33.01431427	13.88454674	9.141800235	2.008023235	3.441742721	12.07428499	24.43754723	25.64510535	29.96248938	27.14840124	32.4923485	22.20283469	9.686299916	23.74178944	14.92387353	18.39480165	20.08554333	14.23937201	12.01081423	22.01578859	14.38565205	2.333548342	5.609589102	6.474310601	5.979587371	19.92227667	11.34091967	18.77840821	11.18731901
LOC109396984	18.87973815	10.47254412	9.919995034	9.234494466	6.420369916	11.46136526	12.21701462	7.301938928	8.714408973	51.40841757	37.81483458	35.71048612	22.07311786	26.81809371	42.46542263	46.6758037	23.24361951	13.84029136	15.15549132	18.48204604	43.39548488	22.93290812	26.04456405	27.08791888	14.58703314	16.64464879	17.65936364	16.99618156	18.21918911	13.34960074	15.06852041	22.01491983	16.20438738	9.968944858	19.43491551	14.1284967	15.15298036	19.10581008	14.41931027	3.468141647	5.964644862	3.882693701	4.79452916	20.01067695	9.771330902	13.23235408	7.73053886
LOC109396985	3.705903254	0.02965971	0	0	0	0	0	0	0	2.054418392	0.246737296	0.960919937	0.109815255	0.177932138	0.067569852	0.712992625	0.06061425	0	0.023210104	0.01928366	0.15902987	0.068690432	0.028453304	0.216550706	0.194299596	0.289815559	0.06864057	0.083835537	0.078327495	0.116718473	0.053777318	0.033383279	0	0.073991101	0	0.110181664	0.059724444	0.028598227	0.10874624	0.038216738	0	0	0	0.089927027	0.027526187	0	0
LOC109396987	4.817245345	0.013424317	0.024323577	0	0	0	0	0	0	2.321799495	0.328493087	0.705127261	0.144260255	0.209323666	0.225721334	0.825422313	0.034489324	0.023854766	0.037818553	0	0.219169936	0.101528478	0.051605125	0.215629213	0.036276148	0.160212933	0.05956082	0.06988922	0.063509552	0.070914996	0.083535627	0.07835431	0	0.114700518	0.023032153	0	0	0.063055179	0.0287988	0.046426019	0	0.016318009	0	0.139404286	0.011746738	0.128645701	0.032025645
LOC109396990	10.2834624	5.730645471	5.398001244	4.587689217	2.960209996	5.753254768	8.289177047	5.235936096	5.35822358	21.2938042	14.57640686	16.48059647	12.92617762	12.3754697	17.23569429	15.5461046	23.50976395	3.861911895	8.315564147	4.92467482	19.32004588	36.77999997	44.9107822	30.91895698	18.99229238	20.66335442	22.90396375	20.97493121	18.61724394	14.95501616	19.0264074	17.11563107	12.3545327	14.33172118	9.696499784	8.89848808	9.521556507	16.64677224	9.079244735	3.223009605	4.608621487	3.76104072	3.976478333	13.9763638	10.26757008	6.397186947	4.949476032
LOC109396991	135.4869897	180.8741174	73.4172552	336.0406753	219.5695834	140.8152737	230.6248794	111.1705624	110.7151234	261.9865727	262.9354428	301.0694749	286.1455418	235.0477412	324.0656616	306.4100619	86.9298322	35.52297048	56.93983165	28.84110389	234.3522395	65.25043366	46.70679984	25.6533276	62.89505043	80.72105226	115.6802257	146.9441778	70.99347511	119.3293112	226.7199561	153.4481174	94.13928548	84.23788661	98.02275743	63.43043177	57.94454998	153.74553	74.54822307	86.08781412	92.10081263	104.5098052	83.40907191	168.8280316	157.4537904	114.442514	68.81688452
LOC109396992	5.807738044	2.833575999	6.175363099	5.073330023	3.428390079	2.849653337	6.200156131	2.423809139	1.78219439	44.83347137	29.43117929	33.97013863	39.46646651	56.79255654	71.2909579	71.36468097	1.119989561	19.61268116	9.244873821	17.8333441	69.83071563	86.69339256	85.53150678	5.11438	3.959436008	5.978231343	2.917077427	4.066274559	2.532745362	1.983017604	1.599794713	3.816659757	1.912413508	3.996606973	1.631858051	2.890541448	3.613230821	3.30261817	4.152280291	16.73206615	43.41323604	69.15235437	77.51768226	2.808689805	2.511264209	10.03303581	12.15706875
LOC109396993	5.749759654	19.38819738	15.13715997	12.91363395	17.44356466	70.49871296	31.13805509	28.55641948	31.27550272	137.6259484	127.7852696	117.7217629	107.7899477	186.7505328	191.7047787	183.2605498	5.988426094	10.67878236	7.678839691	12.78386422	208.3718117	219.7677654	188.64667	17.82352466	11.49009054	15.38625169	7.648409476	9.814062751	7.490915736	7.676151771	7.255126145	10.19160804	7.762868585	16.22407655	7.783767388	10.511619	8.747805307	8.956574548	12.12562609	14.99984764	10.94624637	15.8943514	19.4726915	9.48259289	13.67535957	13.68669121	9.863953088
LOC109396995	0.165248459	1.541345709	0.934255117	0.186340777	0.270670577	0.746608885	0.747724194	0.948525375	1.06068696	0.384947829	0	0.13136215	0.127083509	0.019689709	0	0.210396573	0.118818283	1.071048303	1.486438156	0.784814812	0.07906353	0	0.027887606	0.087395136	0.138860027	0	0	0	0.163981188	0	0.078514044	0	0.960977862	0.677007531	0.249872416	12.21880308	16.64573994	0.018499568	12.96925494	3.265105463	596.9946838	363.8874423	18.66792006	40.23903998	61.85781288	19.04019533	64.51958132
LOC109396996	0.100067513	0.778205903	0.822453787	0.190685748	17.94588779	0.250431628	0.820373331	0.432206	2.531839007	1.978368091	0.406272239	0.735956806	0.520848414	1.072662743	0.523588985	0.90913079	1.921727338	1.040071341	29.346141	1.104817812	0.669328098	1.063601005	0.342473478	0.230635675	0.066759476	0	0	0.040542648	0	0.106390603	0.141134974	0.213729954	6.290437672	0.122390378	0.290254527	95.14042597	107.2484967	0.170644156	107.1641547	1.198086552	179.3271319	56.07267473	5.25332529	6.457084537	10.96016215	41.4103811	55.24476134
LOC109396997	0.303962612	0.505221209	0.547929122	0.087486325	39.02387679	0.141088912	0.741935476	0.053338683	4.846655036	0.534064561	0.554037383	0.382477806	0.259199694	0.208705916	0.315407388	0.338504955	3.774047134	1.229886721	35.17913286	0.996681884	0.306146021	0.212653979	0.188521398	0.025994972	0.018773993	0	0	0.018084882	0.027401612	0.110101903	0.173194799	0.331778474	1.983305047	0.157856807	0.76850387	59.10132979	92.40398781	0.303170573	97.93675039	1.36296079	116.717498	57.34343245	3.375574999	1.778264613	8.761470646	37.6589636	62.08107686
LOC109396999	15.21867789	10.89252435	27.35693998	729.6402502	124.6858882	19.09896759	73.77696854	35.35748186	32.82437084	106.3390305	89.27042035	39.57135063	35.80901076	33.76476644	43.10072487	44.78035668	20.55578847	8.961361851	35.29073454	12.73723731	30.56224563	9.368933225	9.107507187	177.5438894	79.45307133	78.66256322	68.13427065	69.05029479	63.56428409	49.41702972	40.51093623	37.63767238	25.85435773	49.4440577	23.5049293	22.12976978	24.7449957	34.30158481	23.68540735	7.639720088	20.35984858	7.61668429	43.71059076	96.6767435	71.09194461	110.3638327	88.09083231
LOC109397000	2.590479784	9.736617707	6.575563684	8.660478035	13.35600571	71.68673762	15.24641458	12.28693036	20.59284235	21.96331515	26.46312942	25.61566347	24.62280291	25.1085206	39.94697687	36.62712113	1.6009859	15.05581908	8.503338158	22.08824991	39.98269067	33.07098002	23.23878857	1.496634296	1.362229072	2.11921132	0.861053458	1.250384291	0.400708547	1.497451854	1.074944059	1.150260624	0.718664154	2.224867568	0.680487661	2.552306271	6.161250739	0.87916397	10.61458933	23.18482131	12.51901636	20.60330539	12.81659774	4.35135083	8.980090868	17.25430202	9.977031251
LOC109397001	17.59937965	5.791687466	6.721352523	8.135394822	5.506983939	12.42864567	11.61159812	12.05567625	11.23903825	28.18084158	21.43594605	18.59771444	18.7955828	21.57553906	31.46981963	26.83019013	13.31574515	7.415781377	9.425051335	7.484017986	25.51262438	39.34906696	54.7177719	44.69580523	25.54109065	28.78418503	32.14453027	30.3618762	26.90299687	26.84791777	23.12880932	24.96930652	17.12431425	19.06605154	16.50148602	10.68153794	9.146569947	20.24348764	8.894984154	9.832013386	11.00713979	5.220089059	7.871954868	15.86400761	15.28536064	3.773883935	3.844044978
LOC109397002	5.116530747	0.062073528	0.102246621	1.482893663	0.435194379	0.939275949	0.868837753	1.134675606	1.251226249	16.65945858	14.50215451	8.914733743	6.548702365	6.386628613	9.015524455	11.88404847	12.9796808	0.7353568	10.36275748	1.346609941	8.100392211	10.24584101	13.72455557	7.54312629	17.1777686	15.06177445	19.62462578	21.64906694	23.23565656	15.36310701	8.66621366	8.252555546	2.504018048	29.17684529	4.259991487	2.169618231	0.990549499	6.52101741	0.941029452	0.563074429	2.765767928	2.049829463	3.196947163	2.634861533	3.606009611	0.178780888	0.187234348
LOC109397003	3.159356968	11.46918958	9.256035637	6.418118865	12.67511697	52.09369571	13.41889447	14.54430321	15.9001674	11.79741183	11.19546102	9.005526147	8.012462002	11.93028974	15.65048979	14.64226868	0.932490857	16.92066619	5.272910235	18.40851707	17.33718329	17.59527901	14.297039	1.035679837	1.012725499	1.487810051	0.869496416	0.889223965	1.481289319	2.186889663	3.590395048	3.458887537	2.435083157	1.640356709	3.383480119	5.761300842	7.670341007	2.730183963	10.16454831	15.9487326	19.13026981	27.6340511	28.60112556	8.518748933	2.933106961	16.58268633	15.5120759
LOC109397004	4.444093487	1.646691693	1.320513863	2.735257833	2.338034845	2.75400525	6.016506381	3.465549025	2.768103265	49.90766169	32.78081221	34.45942898	27.55776964	35.60692674	34.54002692	36.93310011	7.143822302	12.70561196	4.815343037	11.34292435	34.67048719	9.1421139	3.103006959	1.535417294	1.138474196	0.642448285	0.283667661	0.313338802	0.143866828	6.517723469	12.54932134	9.810596316	6.620828949	0.594571348	8.076928373	4.410236411	3.313055292	9.914538379	4.313490659	4.102839847	15.20850665	25.2576104	25.75394306	11.03649876	7.931333775	2.382703328	3.243976924
LOC109397005	0.648502931	2.600736577	1.863320554	1.126093917	1.063467479	0.844660055	1.389072172	0.917952396	1.854901298	0.575370911	0.243650324	0.295228818	0.114128552	0.258807935	0.256389108	0.495990178	24.35481023	4.20132836	10.72201594	5.716080104	0.234957874	0.134664554	26.52009176	189.0000243	118.2848197	125.0445495	132.7520715	124.5588101	110.4737176	53.28296429	55.9301728	61.38876259	36.13309358	66.42258962	31.63271505	15.42203313	13.64253928	49.09741086	12.33793113	2.697200105	4.969506615	3.341254503	3.539188118	8.334085304	5.041767496	2.225559891	1.391518252
LOC109397006	0.165411163	0.03373034	0.118672122	0.065672216	0.103317254	0.009910607	0.103798521	0.01247118	0.029286341	0.078104757	0.004439564	0	0.013337424	0.01795061	0.045003829	0.056566283	2.21449952	0.347038445	0.069704783	0.276831954	0.009237465	0	0	0.061884224	0	0	0.308455045	0.501527701	0.627051288	0.574241746	0.479407115	0.505365585	0.751256426	0.378452612	0.667843672	0.147706156	0.183215183	0.825664599	0.167202447	0	0.064312189	0.003980691	0.102083784	0.508118112	0.057311073	0.038070487	0
LOC109397009	0.256876028	0	0	0	0.018600475	0	0	0	0	0.075650129	0	0	0.058710424	0.007640901	0.016442613	0	0.015369768	0	0.0112356	0	0	0	0.068540755	0.289220079	0.150883094	0.017738395	0.060047172	0.157456907	0.118174505	0.017556915	0.011454365	0.030685245	0	0.014924076	0	0.035054816	0	0.077954315	0.017454039	0	0	0.008726318	0	0	0	0	0
LOC109397010	0.096417249	0.694520079	0.424195959	0.096833012	25.58727219	0.081346196	0.664960217	0.133011072	2.870602175	2.376720472	0.562963872	0.255770296	0.246810933	0.725942478	0.770920189	1.545135165	2.108951771	1.227909141	37.03822345	1.771568208	0.434756903	0.728461378	0.174095022	0.171089356	0	0.029827956	0.058534597	0.058191492	0.033397657	0.108053409	0.224712366	0.183620201	1.624631556	0.187212758	0.66841048	59.28574848	90.08356579	0.137180817	102.8258084	1.062632011	167.7379062	61.18207443	5.497306888	6.145856401	12.67568881	45.3665741	112.1350138
LOC109397011	0.158767819	0.340134924	0.432022795	0	21.86900219	0.185819836	0.682114326	0.254857365	2.601626886	0.883849337	0.538964082	0.244507926	0.319714908	0.828663328	0.189257644	1.044831958	1.715335781	0.792088559	22.05420305	1.242351489	0.577706601	0.222429859	0.263870122	0.159124414	0.076263158	0	0	0.046314181	0	0.067249951	0.264305793	0	1.796690291	0.24105778	0.845729794	41.65554605	61.12074009	0.062747818	65.73009984	0.881541091	115.1244636	40.34925689	3.7560654	2.548890336	7.757215876	34.03781507	77.65376696
LOC109397012	1.369061504	0.17931307	0.105739563	0.249474378	0.166600356	0.023442961	0.067522507	0.170716701	0.188460106	2.652684724	8.358195524	4.655659215	1.192234287	1.914834533	3.884756473	2.375121983	0.29560644	0.236659674	0.168384992	0.074892796	1.767857645	1.168287211	0.71174307	0.482297515	0.361260856	0.310236061	0.278320363	0.134065788	0.144958232	0.366264265	0.233748544	0.412298768	0.353442408	0.350480239	0.61054167	0.212078453	0.245484265	0.333639273	0.313894921	0.071162203	0.100418174	0.07999318	0.121514299	0.358006622	0.09362003	0.333249817	0.064019067
LOC109397013	1.017883517	0.054512418	0	0.051819944	0.162162856	0.07274702	0.068056656	0.025011596	0.188512251	0.473083271	0.511967048	0.563320117	0.234616794	0.17301392	0.301035331	2.963617505	0.222873194	0	0.20969482	0.050729007	0.579926655	0.37018828	1.041087112	0.973762145	0.626105504	0.292111115	0.526903986	0.391793097	0.429006689	0.550778467	0.473140385	0.493699877	0.523091933	0.380117554	0.846149353	0.658294073	0.477259424	0.63042122	0.949640944	0	0.165595501	0.019958703	0.133522374	0.199131831	0.135533793	0.113496708	0.027014381
LOC109397016	68.57942953	11.16912818	11.18596638	21.58143191	6.88661208	13.81073185	13.84449541	20.4643443	19.59327095	46.27711462	50.26487638	56.59197191	48.95770846	51.13246341	41.89081974	40.15797788	96.39214853	7.506653373	31.29480304	7.685361789	44.17663778	19.3666832	24.09241097	57.18269403	122.433736	141.0997571	151.4431705	138.906536	120.8524036	52.39108846	28.47829934	30.31225516	15.99447419	124.0516483	14.27815384	14.2513706	12.2429642	23.63819059	15.15085451	12.56665583	26.47103501	9.828965188	20.53503383	12.11387714	9.165002134	6.015021114	5.510439335
LOC109397020	1.140686162	0	0.042616735	0	0	0.031319469	11.49484959	2.049391922	0.220358576	103.8658762	111.1869216	79.30247748	66.87961482	138.1286132	148.6627317	158.6776096	2.88039597	0.125386028	1.660204826	0.370069147	218.2781082	99.64959794	54.25318047	3.544639684	4.932848722	6.865942115	2.785081876	2.881003807	2.190331167	1.784345114	1.898936207	4.942175058	1.996043966	6.067056987	1.291329991	2.034684347	1.589835867	2.508906391	0.976860349	0.029336414	0.098341537	0.031449416	0	0	0	0	0.297970543
LOC109397024	0.068667182	0.429862703	0.236021219	0.047106068	0	0	0.048522184	0	0.061019809	0.057339809	0	0	0	0	0	0.050926801	0.076693709	0	0.056064597	0	0	0	0	0	0	0.106215523	0	0.051804084	0	0.052564421	0.114312422	0.063358554	0	0	0	0	0	0.054276942	0	0.081235883	0	0	0.048550528	0.054305255	0.156726912	54.30615578	43.25957418
LOC109397025	1.469235909	0.333244501	0.329349327	0.087643825	0	1.129530041	0.677089485	0.253814858	1.078546602	2.400397866	1.174608537	0.310198167	0.228929307	0.638445735	0.592656063	0.758020328	0	0	0.052155868	0	0.512732557	1.220373812	0.552606665	0.157434337	0.150086176	0.197620712	0	0.192769561	0.055317809	0	0	0	0.050410997	0.166266815	0.051977169	0	0.047622172	0.050492845	0.057191984	0.151144509	0	0.081015467	0.045165667	0.45467266	0.048600059	5.601701964	4.605533436
LOC109397026	64.73879438	13.16107502	9.207013927	32.92231938	8.55128086	17.65094615	21.63094707	24.45005994	18.90156572	52.81604837	51.82637534	65.38135467	52.53902948	51.31203104	48.22476751	53.17359761	108.6710393	10.5626479	36.65899809	12.13115915	44.47631856	19.48820032	19.58803164	65.76808319	114.7086754	120.6304524	125.2561952	118.4878618	102.6170061	46.03112978	25.21971663	29.3380605	18.45778274	103.8916436	14.7632119	14.1254072	11.65386323	21.76103338	14.3006611	13.68950758	27.44289277	14.25468254	22.08333356	8.623634078	10.44759217	5.619938676	7.358699271
LOC109397027	1.701338663	0.359511637	0.493485328	0.17236064	0.321913984	0.113333549	0.233341169	0.125501364	0.274304225	3.003220164	0.842765251	0.592607134	0.091880233	0.147479595	0.472262407	0.505781805	0.529172022	0.10284446	0.18169526	0.053565722	0.044815181	0.029813556	0.050809471	0.16512581	0.309215214	0.333121333	0.136191607	0.097483183	0.062164679	0.467093702	1.63124532	1.920863283	1.18399618	0.037369243	1.267509086	0.646768677	0.674308242	1.56041913	0.565583279	0.093418694	0.113875702	0	0.060907167	1.345499078	0.300384979	0.358876304	0.067775396
LOC109397029	0.02044947	0.010570088	0	0	0.06444031	0	0.001855986	0	0	0.076607527	0.028393926	0.071971107	0.012294339	0.011771229	0	0.006261311	0.003562173	0.006166088	0.005361213	0.008119478	0.016062439	0.001714153	0.027590331	0.019881987	0.004260978	0	0.006264352	0	0	0.006606266	0.0031232	0.031332148	0.048561378	0	0.094644673	0.018713964	0.006993121	0.031438193	0.008398409	0	0.008308216	0.010350208	0.00185707	0.007418536	0.00356836	0.004151374	0.009178408
LOC109397031	5.030189761	2.508703439	2.864885438	2.413619495	2.404081027	2.930142171	3.749243874	3.613938387	2.949042698	9.289648159	6.349974888	8.80195404	6.513391086	6.948396117	8.891549265	8.271412154	8.05660004	3.05567563	5.360665611	2.814503104	7.625001636	6.997216071	7.79820038	9.245445192	6.315218182	6.658341856	6.956655989	7.766657552	10.13476598	7.599559586	10.92982677	12.38523291	7.428255107	4.682187845	9.178942644	5.022082014	4.764798311	9.780276002	5.213343823	1.499540926	2.068994777	2.312335656	2.140014171	6.190739292	4.500279837	2.228699332	1.516493277
LOC109397032	6.66096177	10.3280305	9.142061052	6.029144307	5.737429479	8.237579396	10.32886601	15.18126076	12.12601443	1.815429243	0.850557941	0.192532118	0.23681767	0.154103849	0.507182371	0.789040793	3.151481759	2.767721271	3.852246761	2.657723006	0.082506684	0	0.072755224	0.114001406	0.072453636	0.321977651	0.526542727	0.418765085	0.280397256	1.59341765	3.542227763	3.243725337	4.745471736	0.331092255	4.704715692	3.832659208	4.207070379	3.948792845	4.058560168	1.504893698	1.498124573	2.111938122	0.915750595	5.304385561	5.912304963	3.298118262	2.739431813
LOC109397034	34.36375156	8.106369196	10.25964232	3.91672041	4.941104537	4.93802991	12.89377815	3.248073315	6.785089463	58.42540468	28.29527526	44.98546678	19.05234137	21.03230418	75.86757193	55.28739057	31.96230438	8.602348836	12.62425276	7.776472129	53.08192163	30.89656567	28.00413577	35.08654789	14.44346341	15.54334639	22.48868607	19.87274907	21.51135592	10.53981127	10.89173478	17.07974004	9.720564628	7.551900082	9.061400518	6.321211481	7.444964589	13.62344331	9.656308173	3.693712504	5.570090192	2.91214556	4.34851137	11.56806183	6.017473358	6.780215373	3.067344416
LOC109397035	0.27426238	0.303966031	0.154057991	0.116401311	0.18734862	0.114566618	0.236784831	0.062754977	0.26837445	0.419721333	0.700385586	0.472314506	0.374797675	0.264274806	0.425736226	0.292049626	1.27176846	0.321962801	0.742355943	0.103519225	0.273149054	0.213624719	0.33234415	0.515495583	0.567490545	0.240178913	0.621149859	0.508820927	0.552631417	0.772799645	0.891827862	1.003375131	0.982800939	0.17151889	1.062829149	0.940017128	0.545761292	1.010545987	0.871363611	0.093425088	0.035267975	0.04466335	0.156942722	1.303929869	0.220838667	0.343714766	0.098006268
LOC109397036	4.497536342	0.452288833	2.002197325	1.078008576	1.666829512	1.916287524	2.000280353	2.249484974	2.022402042	9.049687957	5.901649547	7.029358351	7.268378511	6.498874144	10.96867526	8.519804344	4.72064895	2.009272403	3.450886453	1.091703983	11.21164301	18.18357614	21.47765496	12.28627344	10.6518747	9.848571015	12.54192902	11.60993261	8.821769535	6.387927385	9.065815006	6.549737829	4.832107887	6.099926188	3.659515604	2.179491221	1.656250199	5.482425077	1.358395031	1.506479173	1.468445539	1.614985737	2.64356753	2.785496253	4.28748906	0.53290569	0.558103557
LOC109397037	0.098689821	0.030508993	0.032455691	0	0.023830917	0.053859391	0.022384727	0.005809275	0.054135102	0.09258396	0.04739212	0.012255551	0	0.031457781	0.006165736	0.012198833	0.366738601	0	0.140263907	0.033183695	0.014669179	0.007084133	0.783791194	0.747191045	0.245708575	0.256309683	0.088761878	0.214629293	0.134523697	0.086738708	0.112063408	0.208539	0.162974116	0.067785272	0.127391189	0.088210113	0.081747663	0.168535555	0.065450061	0	0.006845161	0.032063408	0.048241422	0.042396758	0	0.046431511	0.026143535
LOC109397041	0.034701357	0	0	0	0	0.00525937	0.024520966	0	0.007400811	0	0	0	0	0	0	0	0.048059435	0	0	0.025893515	0	0	0.027290167	0.054164478	0.013588521	0	0.031600621	0.006283078	0.126210945	0.061096588	0.012709057	0.054431639	0.01204927	0.094836963	0.051953308	0.006699559	0	0.027429166	0.023611932	0.01847386	0	0.011002483	0.010795527	0.006586434	0	0	0.007148166
LOC109397046	7.616070075	0.500713315	2.16050559	0.937760624	0.326064811	0.554951327	3.973166928	1.907611274	3.651617467	16.80311235	17.56299447	18.84729334	31.0600251	35.10919693	36.53082908	42.29699884	6.070564192	1.124438011	5.254846848	1.056449818	42.41561527	54.12296457	54.94215659	50.00026974	14.94991864	17.38138509	10.41701343	10.95115267	10.29453106	7.493131785	4.91706455	5.278114348	4.411369229	9.784506752	4.250490331	2.65760872	1.928979891	4.984643914	1.923226673	0.442707799	1.882243075	3.204209672	12.23091608	19.40148767	14.21953495	4.481226323	6.976820123
LOC109397047	21.30514132	6.254171485	7.322952933	4.904844312	3.858779738	10.67220888	11.48248888	15.66781336	6.610301123	16.1623392	6.384523987	3.707418488	3.068881725	4.691762842	5.421241548	5.03486034	5.888379297	3.834356654	11.91113785	5.119535398	3.606908433	8.458295646	10.79134904	22.60486327	60.29417356	62.67062556	54.25821573	65.16409268	65.73041721	68.38719072	43.88331928	34.25165446	30.0924755	94.36436016	34.49446602	24.51677746	17.982678	48.29463776	21.14373076	11.49167588	9.499327884	4.900274686	7.353085646	13.59352196	14.23099493	3.018596763	3.347288291
LOC109397048	40.95368112	150.8905951	151.2698798	146.2588811	118.7395707	42.84668007	53.21327172	137.7551067	81.15034207	2.347918367	5.965589076	1.611310461	0.938812907	0.54303261	1.340410552	1.450658849	5.188505097	2.67861958	6.088600099	1.824410969	1.52637365	71.2831027	1868.97776	42.68266943	14.16986105	12.19682007	9.369953191	6.455961728	9.951241376	5.053410263	5.698366402	6.542325727	4.437798294	12.32996158	2.486778294	2.163512202	2.005008951	4.445003587	1.751215466	0.433878443	0.242407912	0.775215382	0.259306929	0.676766434	1.023090187	15.12856054	13.32566262
LOC109397051	3.853665087	0.927857239	0.382088272	0.37282041	0.141416531	1.404002677	2.862755977	0.84411412	1.82200296	0.04125593	0.069882023	0.137093494	2.807643742	2.441502419	0.125010637	0.109925334	1.269163915	0.499631908	7.059222854	1.105974623	0.044061984	0	0.038854301	0.202938233	100.641119	112.6841694	121.2140551	103.4697971	94.89474808	9.908851456	20.84978262	21.79030426	24.71896107	73.00933417	28.09994459	38.47186621	45.70846585	24.83719964	74.13526497	0.146122823	2.155265117	41.07298832	15.64955919	0.976814297	0.187941404	5.385220985	1.781006939
LOC109397053	2.590462088	0.630642616	0.98313622	0.325796417	0.823864036	0.44986892	0.976263563	0.497481954	1.649742116	2.884184225	0.671745519	0.389355964	0.44207468	0.275684035	0.74649379	1.152724868	5.593639755	0.800457402	1.462896379	0.740966149	0.750836348	0.68136675	0.899770188	0.478822185	0.862227578	0.267131281	0.262110179	0.390860701	0.224325431	2.363059695	5.192877093	7.429521747	4.378150714	0.196655419	4.883033598	3.108404695	2.043832088	5.272548954	2.145311878	0.919384497	0.599270202	0.191645345	0.396838749	1.860866105	0.689792363	0.38921646	0.148225504
LOC109397056	19.30283723	18.1694049	12.04947918	4.921795424	6.472668425	14.92810988	17.00049713	7.905833813	8.731925194	25.21456224	19.20346675	15.45250852	8.906658716	14.10605185	20.48333506	22.45078907	8.143266426	6.733763032	12.24838534	7.723574208	17.1369865	17.57271197	21.4366998	6.894580046	5.682715457	5.436093249	6.700564059	7.611016408	7.434210208	10.08290705	10.96370419	9.943252342	10.08628051	8.191557035	9.560272476	7.946740909	8.355175996	11.29120464	8.390509413	2.533884673	3.755889744	4.069043978	2.558981522	7.093524504	6.039222421	3.782931914	2.326059013
LOC109397057	16.72431185	25.7958707	38.76119394	37.28800037	25.03617584	62.59927954	40.93202194	44.98090865	52.98806117	30.83089678	32.40865129	48.12184642	38.50110076	46.75801877	46.30458235	40.45665254	29.60784491	51.57946789	26.1263791	49.10319465	40.33578868	51.43958982	36.39077716	7.430905874	10.18473616	13.06747429	17.34521233	17.87479093	18.92643615	34.58740389	25.02466182	24.74923168	20.95518402	20.37956748	22.09231524	22.05196252	23.82190904	24.46686206	25.76012859	33.54844299	27.86481902	33.56337895	44.79549143	43.83733843	63.89175517	31.19539734	35.03610476
LOC109397058	12.38151639	6.874345621	5.560334301	2.44702015	3.450344591	4.728618959	7.311774262	4.099642006	5.55369497	24.23523787	25.42508759	22.4408492	15.30390132	29.97374426	43.04777896	37.38304303	33.89701153	6.856826842	18.52135042	7.127120445	38.56461651	51.69090371	45.16965773	14.72457035	13.20615268	14.82747173	14.06778458	15.62376308	14.18109869	18.38054125	16.58767236	18.95890963	15.07513264	15.97273741	12.68905093	11.18539516	10.92261014	16.68413577	11.74508114	2.667992855	4.741301807	3.177954771	3.710131287	12.86933947	7.984498451	26.95846144	27.34757942
LOC109397064	0.739478376	0.036739689	0.060517087	1.690954231	0.335974057	0	0	0	0.062583204	0.852729331	0.389990518	0.170994331	0.047954291	0.234625503	0.356396785	0.261158013	3.460982233	14.40263065	11.77793688	17.52574787	0.083535775	0.165548008	0.083078218	0	0.073357337	0	0	0	0	0	0.087930926	0.584836839	0.138943354	0.183306582	0.162170381	10.30125764	18.29719261	0	23.43501044	12.33803307	150.7812432	60.42382592	101.8545402	30.62367061	99.70477902	7.464624741	12.97610919
LOC109397065	0.591582701	4.560620037	6.382535396	1.465493667	0.815297044	2.158501506	7.106495724	0.313406173	0.058410991	0	0.046486737	0	0.033652134	0	0	0	0	0	0	0	0	0	0.051693114	0	0	0	0	0	0	0.050317102	0	0	0	0	0	0	0	0.051956406	0	0	0	0	0	15.77699488	25.02938247	3.663147377	1.18475679
LOC109397066	22.41163194	11.81210005	32.52051968	25.01130632	21.07459313	16.16655797	14.23670035	3.929152272	10.55325621	13.42820636	5.3595916	6.95615043	2.413079167	4.413142758	6.859473128	7.231216591	16.87679633	18.8870024	15.35555897	12.17169301	1.442395884	0.652502244	1.053875908	8.19973845	5.93514495	6.796456148	10.02918601	6.588830222	6.922757452	3.784932873	4.230957224	6.480840944	6.892156605	2.345353085	6.391894326	5.910407135	5.374051687	6.90334684	6.74358462	1.612695744	11.8506144	7.442857496	21.04080442	15.71422009	3.164079224	18.36732896	3.252239728
LOC109397070	6799.18737	0.777710935	0	0.03933446	0	0.036209424	0	0.091129481	0	0.239399141	0	0.039776178	0.058710424	0.031837089	0	0	0.384244206	0.483209114	0.093630003	0.128354577	0.204545647	0	0.090185205	0	0.134717048	0.044345988	0	0.043257392	0.049653153	0.175569154	0	0	0.045248809	0	0.093309203	0.368998059	0.213727825	2.53804745	0.154006227	0.033916751	0	0.109078979	0.283784279	147.3742329	0	215.5963954	0.098426607
LOC109397072	0.340281582	0.101437769	0.167086833	0.06669573	0.046380984	0.092095352	0.377854153	0.115889742	0	0.852445687	1.959617755	0.118028241	0.323536595	0.647797744	0.956536376	0.793158998	0.065152662	0.24579962	0.277829221	0.036273123	1.25725418	0.807554319	0.955740847	0.678896907	1.065992559	0.639143084	0.885359303	0.852664399	0.799825551	0.617719274	0.728328182	0.986777222	0.394745664	0.901502948	1.389924091	0.70388456	0.434877709	0.882991604	0.783401452	0.028754716	0	0.369909848	0.10311133	0.749665712	0.382044385	0.119518238	0.041723176
LOC109397079	1.656431562	0.121024857	0	0.063659453	0.258976708	0	0.065573202	0	0.735978482	0.772956762	0.480727551	0.157717124	0.059386119	0.096610501	0.160448435	0.407775194	0.259110969	0	0.094707586	0.053663812	0.103449877	0.048174436	0.091223142	0.423099747	0.1508027	0.089712727	0.547524534	0.127765299	0.24911406	0.044397443	0.276137589	0.351055002	0.045769575	0.161525447	0.120810361	0.05785295	0.150466575	0.311738437	0.103852452	0	0.07360273	0.036778121	0.142705025	0.067884347	0.024710209	0.047532189	0.67700388
LOC109397080	400.5332405	103.5273043	104.2162478	92.66671706	51.52957886	100.3951234	123.8642632	123.0142682	111.7410225	90.36372339	66.27091879	40.78644529	40.78771498	52.54080539	61.67896948	63.04199798	202.8330683	270.7696819	262.1381369	274.7319219	56.65973047	50.37445477	80.15558857	207.3985315	62.15075943	65.05928171	64.06283901	64.39079601	68.79697537	54.8380022	73.78528095	60.63877343	69.10114796	56.15260364	61.97166032	71.20934017	76.36393022	58.22663853	70.9274667	177.4201182	80.50759208	89.23793695	57.70959148	94.10616469	121.4709151	116.5743403	109.1852204
LOC109397081	33.42237836	10.53823297	12.32399131	9.794010316	9.397083064	9.88045087	16.01225972	8.094335183	11.32734272	53.52016121	26.78056591	45.42887957	23.858573	29.05573856	63.39006196	52.02407778	18.81878583	4.617048174	11.53272731	3.961643729	49.4007496	37.80840737	48.47494221	72.22646995	54.55232902	54.32776077	53.36703016	51.17947843	55.32696025	44.4637669	16.95967597	32.58149594	17.57202397	35.03699606	20.21225081	13.83072339	10.70698061	32.04618906	12.71710409	8.867246075	15.08691456	6.855350413	13.33583362	32.69136326	20.80950328	8.410693642	5.349852822
LOC109397086	5.134061423	0	0	0.008417194	0	0	0	0.034822908	0	0	0	0	0.022434756	0.072994601	0	0	0.048943183	0	0	0	0	0	0	0	0	0	0	0	0	0	0	0.040433164	0.034581457	0	0	0	0.007187037	0.034637604	0	0	0	0	0	0.034655672	0.033339171	14.86806876	0
LOC109397091	2.203467795	1.594340534	1.761603521	1.769791	1.003487108	2.269222	2.018315837	2.166163507	2.524654136	2.410865827	2.036303232	1.54997807	1.560655749	1.236263104	1.638537087	2.739147263	5.702616594	1.818109508	4.626482417	2.469202651	1.773670987	1.211869164	1.690845255	10.60938987	8.328260804	9.471507061	10.96597422	12.21648949	10.49890429	12.84260584	11.1203519	11.17939	7.101283751	9.197843892	7.053515635	5.385798869	5.563740154	11.00914818	4.977108442	1.230906605	2.07058297	2.044930775	1.612338612	7.019611178	5.035533794	1.157957514	1.015007264
LOC109397093	0.296435776	0.176734712	0.072778718	0	0.040404723	0.053485816	0.089772836	0.370176292	0.188158653	0.848693425	1.138078659	1.116332738	1.864535613	0.634869008	0.571477198	0.533923049	0.094596068	1.320455756	0.414909425	2.022353597	1.208557288	0.42209982	1.065717973	1.66989175	0.364821983	0.294770389	0.449912979	0.44727578	0.476735176	0.713177967	0.422987982	0.351666596	0.06683811	0.633785501	0.310115881	0.170329986	0.378843046	0.234313204	0.492887033	0.375744403	0.335885473	0.026853866	0.029941759	0	0.032218526	0.069412086	0.145388322
LOC109397094	9.342723051	28.47513939	8.028146839	1.320675365	2.917311809	10.7987262	24.04667949	33.65692756	35.99346499	1.371180248	0.480537056	0.078559193	0.540929698	3.049643344	0.955137452	1.190108476	0.252964767	0.763482466	1.386916336	0.549259307	0.370655354	0.282190329	0.460436565	0.294912577	0.088690125	0.394131195	0.429692171	1.623259291	1.732835536	7.411878681	3.817585356	3.325923051	3.708764123	5.637192293	5.805090544	11.20503374	23.89194244	5.59455684	26.81739982	3.918718594	1.085337796	0.502680237	1.040896643	1.029935434	3.704768529	4.269233228	4.082308039
LOC109397095	19.15876901	3.210060483	3.410935521	3.569143573	3.795917412	6.331313123	8.358953461	5.00916536	4.305176942	29.0434541	19.73958972	23.41616768	22.3555378	27.92971924	35.64353291	36.53545497	9.627639306	7.11552096	9.910792211	7.738329811	36.06480848	35.78878853	42.04765022	26.72788818	15.66927176	16.82784854	19.89299709	23.13802337	19.50782199	17.76546791	18.48595881	20.69558739	13.84912729	13.02444289	13.23659093	8.925732341	8.41655324	18.26039797	8.881145861	4.481713121	4.218977872	4.025459555	3.125374348	7.949828861	9.773483197	3.20967695	2.473617772
LOC109397096	25.57792646	24.04215942	33.96496351	20.86542822	15.48561353	39.34659195	65.70633396	12.26478689	25.45992867	66.08442287	36.64288912	44.52150261	22.97201368	86.1917675	105.9816687	89.05783235	6.467259763	34.80690901	18.14625668	28.02834692	39.31625568	39.62129013	44.29329471	129.1996963	20.20464799	19.71558529	17.60530093	16.71855091	20.36480363	10.76002681	17.137864	20.72554677	15.66210107	8.985371958	13.1930611	14.22071473	16.17972887	19.23934376	15.84166383	13.50320526	19.60578011	14.66689475	20.2800704	22.15189514	10.67771202	45.11756747	23.91643927
LOC109397097	43.8099394	48.38410613	111.4315904	65.44990348	45.674163	106.219507	109.7967485	64.60425873	103.9289036	42.00864832	31.63660761	29.44128516	21.90732665	26.0408495	45.10338139	36.70795948	21.62848754	21.13742959	16.74701476	18.07406408	35.87567617	6.87838928	3.719617197	1.75307851	2.718906634	3.448647955	3.71012334	3.17176322	3.130467424	9.313610711	11.87693222	15.09067053	23.78999035	2.373009256	15.1994893	28.05528647	36.19803404	12.96538548	35.25962121	5.661417969	25.45163915	45.27151675	64.03390973	50.49062553	27.68479825	31.8713342	26.55778299
LOC109397098	0.170026893	0.26609589	0.073051553	21.90371145	0.973348645	3.435924826	1.161209524	1.013356416	0.377728056	0	0.060123427	0	0	0	0	0	0.189901385	14.758574	9.856334764	2.664289758	0	0	0	0	0	0	0	0	0	0.065077414	0	0	0	0	0	3.385176777	58.05352492	0	144.8431215	39.82735726	0.168572325	0.269545367	0.180324031	47.53348647	99.73442623	0.487706098	0.364833394
LOC109397100	17.41209021	14.4602982	12.21906537	5.353033661	7.858407847	10.35644214	12.15886047	5.280246399	7.404187746	35.4280542	20.92254864	20.82022022	17.22410635	26.95302187	33.68732799	34.2356194	54.55282485	5.303784865	16.48786222	5.979000903	28.64978016	14.70144452	13.99830805	14.45419763	10.58647065	9.576258548	13.11323291	12.38258912	15.14938014	11.75244476	13.40383841	14.82049274	15.56549559	9.528886585	15.46285495	19.79968169	20.24073884	11.6363542	17.0548946	1.7103654	6.791345887	5.952857639	5.891156175	12.20874805	7.551358388	16.50871418	12.34954126
LOC109397105	0.219635224	0.114578013	0.471828132	0.376677456	15.61197413	1.872456838	1.086403467	9.381316732	1.707778964	0.366808175	0	0	0	0	0	0	1.287869352	3.840693459	1.479433394	10.73464861	0	0	0.086363798	0.090216609	0	0	0.083337392	0	0.285295236	0.252194674	0.914084199	1.671906443	2.643220686	0.285833992	2.144530163	5.079586622	4.953051774	0.737831288	5.014338352	19.71511777	190.3008248	589.6130395	338.4469785	0	0.083549738	0.810003746	1.225327845
LOC109397116	21.68672739	10.38320888	7.255055132	3.443191917	3.300764475	2.483046669	6.055907161	2.095166602	3.710746603	32.29050268	20.91677291	19.84767053	15.07940598	21.81523118	29.68817637	30.66451396	4.005856456	1.592576705	2.9656885	1.71715939	30.94830283	30.60883229	32.38020161	6.385189661	7.614923375	6.529916899	8.138041388	7.576860729	8.472770009	5.903129325	5.539196055	6.285685899	5.820979524	4.928643396	5.952224175	7.584547718	7.930307735	6.408655095	6.563049208	0.75724618	2.182454798	1.237010352	3.221847927	7.605208279	1.750810587	6.324175015	3.44881837
LOC109397117	0.185644006	0.067534029	0.176517965	0.10083383	0.0373121	0.07295248	0.120064272	0.258257247	0.290393511	0.283390216	0.290876129	0.299350234	0.384774967	0.29076665	0.332867769	0.282365389	0.288675043	0.032956394	0.093585925	0.038572098	0.170374462	0.416300654	0.457430262	0.208638203	0.296766035	0.193639898	0.231274891	0.187530012	0.225766835	0.270799759	0.243197129	0.304841614	0.252564591	0.202403894	0.211401294	0.161631847	0.137391617	0.168768207	0.201220558	0.078968887	0.115870501	0.174729245	0.202448723	0.173477572	0.141238803	0.034259921	0.079861632
LOC109397118	25.10012926	10.5662717	11.36712609	10.53739086	8.747156353	14.93282847	14.17547601	11.82137279	11.58297433	43.69955089	32.58988454	30.15200036	18.60574725	26.58220049	33.83941786	31.62467287	22.35150463	16.12994355	18.08014363	20.57325487	32.3677643	33.00360616	37.23063963	22.45121288	25.65361856	23.95475504	23.75454008	21.20259226	17.79153111	20.51228256	21.0538201	22.14026762	18.9665991	22.13426974	16.51996577	11.45993249	11.08996234	16.81422541	10.32510839	3.382181351	8.807573796	9.310287047	9.798440518	24.64051634	17.43734803	7.513457826	5.905701579
LOC109397119	29.64015059	23.00871419	20.6460183	19.59276068	31.7230794	24.24947975	31.97262132	27.91670013	26.11990147	72.21743302	47.72659404	52.71997674	40.9290506	27.31526964	48.17750983	46.801505	318.2676511	205.8858905	149.2810534	176.4521779	34.63119161	31.99785026	74.78082954	80.54935211	40.8224872	38.02367636	34.52366936	32.39000561	32.42477525	29.48914068	36.30117094	69.43890702	79.32370092	32.8338799	77.27083921	53.51748474	55.82788796	55.39001616	51.00295955	31.23413359	33.49438286	33.26868048	14.41462029	35.95399342	26.14058519	15.21689459	13.92450346
LOC109397120	2.065123462	0.826781593	0.928542776	0.653405306	0.670151508	0.360153168	0.623585524	0.157429044	0.336085475	3.027830342	1.010463527	1.199382076	0.818584711	0.439996575	1.621978517	1.642899948	20.06803311	0.900527821	1.99490154	0.877987214	0.749549469	0.468723553	0.269105249	6.322518504	3.907008363	2.980789968	5.872302317	4.90943631	8.052676743	4.693540613	2.703329911	2.952370242	4.789611895	2.90240678	4.181289761	3.242041974	2.260083341	4.123571235	2.128404793	0.294736794	0.630902286	0.25886345	0.827688496	4.016525923	0.65769292	0.61991286	0.319459806
LOC109397121	30.95606662	6.913995808	11.09827259	9.838889984	6.053985501	10.98957526	14.07445585	13.08302134	13.69587835	30.78744297	24.68087847	24.352537	28.20803787	22.98378219	33.15493208	25.10256008	8.407754137	4.224019672	8.169430907	3.459924419	32.6638275	52.3453133	59.68821536	34.83821167	36.04967234	47.09933032	46.18554127	42.71409645	35.53665485	32.82191205	35.15781216	36.63460562	23.22912041	29.39020584	18.9865111	10.28396902	8.99873759	32.03136954	10.89109602	7.939622318	14.86059029	7.178218493	14.23319346	27.22808397	22.62316645	6.184771982	5.043202536
LOC109397122	21.08986485	9.522669849	11.93331081	8.799821674	7.355261435	23.69958544	21.91365371	15.46552463	14.89872176	22.18119092	11.90137126	16.26248172	13.36994174	15.33530423	24.13532989	21.49154869	11.61659704	57.3638825	40.78048627	59.10800413	17.00917485	5.697939724	4.141781198	10.86774242	9.344582124	9.981365908	11.13288394	11.17042736	10.97349961	7.314654502	10.61249164	10.89070038	7.774412298	5.824907883	6.741764244	6.740406529	9.121590757	9.643730152	11.31724292	4.472510511	6.982713661	8.625924028	6.896563422	27.40285009	29.57152664	22.02186629	12.48776481
LOC109397123	18.64808497	4.873820482	8.571821915	7.966705007	5.664437119	10.31898758	17.70119921	10.02719708	9.922917574	49.43530373	27.58759888	41.97212675	29.74671907	33.63607383	70.50245987	56.25975863	63.31504656	5.865805707	15.65104069	5.041011457	52.93046679	75.79311498	86.82152218	30.99094163	23.91832912	27.73684132	29.40459168	26.9436397	19.54918193	14.61694253	15.24318858	18.25390619	11.08855766	14.33838072	7.768421917	5.951030574	5.993710498	13.43084824	5.831845718	1.948536158	4.625213252	3.84732046	4.789747624	10.70024106	7.136251558	3.12674815	2.124492068
LOC109397125	101.2268869	13.27659218	16.55261415	17.68839271	8.543645347	18.92852044	36.17088418	16.58850193	15.39398474	183.1652109	121.3272424	151.7515529	160.4988796	189.6380124	256.8794348	233.3813919	63.75417188	13.51688943	44.14807415	13.62210091	268.5351557	79.73800042	73.17851491	145.5487482	100.0346128	100.5201004	105.3775285	92.72866281	92.75892025	33.54092478	49.22052085	49.99059253	33.0844055	49.59747275	32.14785655	25.82554256	22.67633885	38.1469625	21.63179273	8.563050311	14.48766077	15.1781056	14.09988738	29.52086835	19.56588123	11.69041936	9.051114839
LOC109397126	1.26661817	3.130994954	2.377729981	0.909010498	1.134127161	0.566064924	1.101573441	0.2322774	0.761915221	0.569517956	0.261843661	0.189250869	0.099763577	0.140657695	0.34514215	0.448013626	2.938168102	0.821092179	1.400085338	0.552535893	0.069514761	0.145672043	0.07662352	0.160083608	0.22891769	0.452129018	1.390042635	1.13197765	0.708733428	0.074583889	0.405495998	0.86303742	2.491202102	0.076079123	1.997799152	2.492401548	2.919939899	0.739332404	3.08799855	0.149845738	0.824308408	0.061784083	0.27555423	1.171220277	0.25203124	1.437299881	0.401402945
LOC109397127	258.3972497	65.68994351	201.2371871	115.3630336	71.31630289	134.4665258	289.8262018	187.5712471	159.768847	1068.572334	1068.066882	803.3176585	750.0237292	942.9023517	1309.461375	1247.052705	610.8132483	862.9612741	1260.370754	676.1424858	1742.816026	3547.637776	3717.210905	2002.355591	2143.301379	2084.439114	1964.82266	1875.957423	1887.847639	1551.432291	1119.97997	1123.37149	802.9748651	1900.607169	755.3598512	565.0507557	473.7567164	1089.899594	454.2655158	705.8424105	723.925403	276.5515342	361.3473179	410.9189432	414.6912804	62.06791364	91.48836185
LOC109397128	0.276673391	1.319619184	0.509451029	0.081342635	0.263977525	0.149760286	0.391010573	0.408315667	0.667336024	0.099014233	0.055905618	0.027418699	0.060705811	0.131676535	0.03333617	0	0.132434495	0.099926382	0.41951953	0.26543391	0	0	0	3.571712909	0.092863778	0.152843906	0.149970993	0.089455156	0.171135704	0	0	0.036469128	0.062382236	0.051437664	0	0.572308754	0.972363818	0	0.601574942	0.210416866	0.287368682	0.050127217	0.027945641	0.062516115	0	0.550669213	0.474935184
LOC109397129	0.392681158	1930.111758	404.2394674	553.0401236	1373.510812	1138.474773	1711.355886	1411.399599	2261.537013	1.967425668	0.277712974	0	0	1.308214925	0.662394025	0.291230754	0.219290885	0.165462515	0	0.183132162	0.350206941	0	0	0.806481811	0	0	0.049169061	0	0	0	0.98056305	0	1.084600242	2.427423521	0	0.052120976	0.219556765	0.31038892	0	1.393670149	0	0.17679609	0.138820881	0.021738558	1.045637629	14.32097532	9.942578624
LOC109397130	0.327322859	0	0.035158325	0.028068162	0.039037852	0.051676418	0.05782391	0.032513947	0	0.99081225	0.173617583	0.198683535	0.062841604	0.090872845	0.379599283	0.424826458	14.39485906	0.206884119	12.26004013	0.244242298	0.328407862	0.271880263	37.42189707	289.1290374	89.32169676	133.2065661	197.5212345	154.8466934	123.7262511	18.94891663	11.10243287	16.0446893	9.040781447	48.00251191	5.26008011	3.883800269	3.599265259	13.04956501	5.604659647	0.145213263	0.189304871	0.07783624	0.028928844	0.0323578	0.03112859	0.033531955	0.140469907
LOC109397131	146.4542033	958.0335637	537.7939156	253.2761249	191.3736261	316.3229892	309.9730551	321.6311438	297.7142167	120.4838589	136.9672187	88.89208292	75.62687546	84.32509502	83.16467101	80.69890466	57.14705604	40.78823573	80.34592402	42.52547119	70.42960658	73.08545575	75.7487568	94.58704891	128.0480135	129.2660393	140.7773049	141.272612	108.1744436	120.8943023	120.0065284	120.9874903	149.4216987	179.6517759	133.9184166	152.1991613	163.1903663	125.7775989	171.5455067	93.7442732	267.6656038	231.320589	229.0761347	231.0196398	260.4900232	544.5352646	532.1937429
LOC109397138	3.290883861	0.858260663	2.406496307	43.37044358	14.43943147	2.872558619	0.050312248	0	0.070441637	0.634188494	1.93025776	0.224900048	0.29161661	0.15813587	0.113298495	0.228824164	0.079523068	0.040001927	0.167810345	0.047107227	0.211663536	0.052437785	0.049648111	0.116984175	0.24163534	0.189797579	0.186230071	0.083437647	0.184971637	0.254350184	0.296323999	0.211540983	0.106008181	0.252345346	0.238300768	0.05078454	0.011677525	0.137696711	0.077770324	0.028077604	1.254956712	0.346149286	7.78617337	0.212846762	0.108339221	0.148991898	0.162962734
LOC109397140	25.29776616	14.03956378	13.48597381	78.99850886	9.811533687	17.62150517	9.708755533	15.1280631	17.21902008	23.63214938	26.92688345	19.53415313	27.13589549	20.22830392	16.29526539	17.12322232	8.32141109	5.061230654	8.78928991	6.404981581	17.60954684	22.63638816	14.43661772	13.00939285	21.27673875	18.90820405	17.93666472	18.05935328	17.81019217	19.66892675	16.81258338	17.09481855	12.31810506	25.93622113	13.25401573	10.73347015	10.4539739	18.27203929	7.887921287	4.943350632	9.792865789	7.994015211	11.37689579	12.14290604	10.10826583	5.293441097	5.446477184
LOC109397143	9.375643146	5.532978148	12.94064853	7.135215141	5.507022819	6.827371155	13.02245448	6.379475777	9.789500913	19.00986923	14.52530349	12.01202037	13.0349846	14.93418608	17.07558087	18.10061219	22.9065479	6.888820168	16.93650623	5.727919735	16.17433473	22.21893372	24.14749634	21.90317073	15.7638962	15.68071836	14.63001914	14.67688664	15.1470023	19.19850964	21.60722622	17.35570064	17.29474959	15.17560613	15.68649467	12.51509476	12.16611125	15.56275607	12.35502026	6.637714208	9.237338708	7.914708675	6.960414406	8.619591089	13.61963276	5.354617788	4.979127372
LOC109397145	4.081262366	5.734804139	4.100932905	1.58051455	2.323828685	2.16163431	2.628103018	1.752390828	3.071027774	2.281171524	0.279325241	0.251155679	0.370710738	0.58480435	0.249839837	0.610253122	89.69601929	13.11968851	40.33601591	12.35336735	0.557713449	0.218707744	0.20707256	5.86741854	43.12454333	51.14009562	41.38693338	38.0901742	43.32291663	35.95335834	58.4630476	54.29956817	99.50538198	20.49588402	84.84122377	90.89398902	79.99004243	50.15866924	44.31922218	5.723857918	30.73918791	26.17246394	16.68540353	38.4715688	21.13432456	23.92593794	22.34530404
LOC109397146	22.70529905	5.193025903	67.08546637	27.43057197	6.509694126	16.17494181	22.0904271	51.50720312	47.50952635	81.53657263	72.45740379	72.62472912	32.55377166	22.76108464	29.05549329	34.09338963	11.5553588	63.24748524	56.11675552	59.00585991	12.76808735	35.90724062	50.53368363	169.574187	79.71284682	81.14145599	57.12341499	51.13503793	41.74550587	27.65517249	39.61365904	47.21481787	44.53012855	25.32749977	39.58852922	39.3188816	42.44186586	36.07094317	41.55762781	73.43834012	93.70366013	20.60400134	31.35588834	9.995448017	13.91304027	7.929025574	13.72790235
LOC109397148	31.77562115	35.83296067	33.68276121	23.88161002	28.43272805	56.48918695	68.27261698	45.47775551	33.80235223	50.71834291	38.06226567	35.41479915	48.47986057	65.66661238	67.76400725	66.14221956	18.1477726	9.925194121	15.55101896	9.390533191	68.25447274	92.75931495	91.93580646	27.57714907	41.72575437	40.87827249	44.89993902	47.63672484	44.0099382	39.98593871	36.21884549	35.82710801	30.04083783	49.63637796	27.0802421	20.77381017	20.83499922	31.61188318	18.55494049	15.4801124	33.97469004	26.17891146	46.60722904	45.3720031	36.67827512	21.24116558	17.27050931
LOC109397149	10.2834624	10.64916354	20.83835733	25.90164207	21.74656036	55.87788114	40.12891318	25.55241359	23.5956682	24.28738716	18.39883696	15.06601828	14.14414573	20.6663648	17.21720105	20.31888881	11.22836122	8.989570033	13.47139294	11.2236775	12.31946245	18.23064123	9.294264391	5.043581681	35.15978178	33.77190835	42.22216347	43.1904932	42.59845669	46.23298766	35.00493946	37.24571726	52.54734015	52.23338104	48.08107989	50.04574958	57.61154662	34.21210662	58.88258288	5.129578668	21.25328117	72.05549194	52.30658048	29.0711835	26.56556515	26.10088214	38.79598798
LOC109397151	0.788776934	2.079079653	1.569622119	0.740459958	0.594143595	1.127314552	1.173415187	1.319604938	0.811605344	2.530640658	0.822081243	0.777574221	0.467587548	0.714578725	1.470605683	1.816560157	14.79114512	2.204097006	7.050232095	4.150973313	1.51799082	0.413793051	0.195889694	2.421438569	3.641450098	5.811496034	12.91672365	10.96183891	10.24582021	9.692662739	12.75090981	14.21119317	15.98755359	8.158107656	14.99797044	10.2524464	10.61549424	15.35721983	8.994715501	1.473399563	0.79574881	0.763436366	0.440287737	1.01778238	0.78961194	0.578391691	0.463213181
LOC109397157	1.836417263	12.10119617	11.25379224	3.945139462	12.77224081	60.7319048	15.16218712	15.55342834	16.447813	1.614190478	0.410133385	0.268197821	0.123707899	0.64400138	0.285319962	0.465938174	0.1079514	0.122179566	0.197286447	0.180302736	0.129298567	0.200705429	0.038005592	0.397010758	0.1513922	0.07475264	0	0.072917628	0.041849381	0	0.040225549	0.04459065	0.152548995	0	0	0.038875528	0.540411431	0.038199169	0.216336221	0.228689614	1.245746787	2.635484495	19.20298819	0.840820098	0.661810071	3.762564019	3.027942233
LOC109397159	18.6430261	25.83031522	49.17919367	257.2970906	127.9555524	25.5717756	6.445193609	17.60269145	9.886624914	0.502182684	5.174667274	0.139062793	0	0.055653342	0	0.074336248	0.559736956	0.337872627	0.081835726	0.29916308	0.089389838	0	0	1.152778863	2.43344142	1.705433988	2.966442814	3.175905151	2.343519099	2.608705425	2.920019247	1.017307346	1.581958364	2.087061898	1.712662072	0.967549605	0.672498733	1.505300518	1.525540876	0.296443651	0.662492341	0.508472763	0.283470705	0	0.457538675	2110.7729	1833.001096
LOC109397160	42.42215466	4.145936279	7.491783702	4.270526945	4.161888508	7.076919922	10.9892178	5.857113312	7.277452725	49.79446142	23.9756817	25.92812378	17.49995796	21.2686877	52.75602382	39.73579565	21.87042536	5.79631514	17.70882007	5.909264411	35.51250932	26.90309308	36.36089764	38.67201766	73.24249892	93.67515667	99.83344052	91.18251805	77.56413316	50.11980653	23.41559738	29.13537715	11.32425621	61.43723933	9.704487681	6.918370667	4.514987883	24.27811054	5.72464292	4.298197301	10.22135102	7.648727218	14.67278827	19.34755552	13.91071378	3.761715499	1.99754582
LOC109397161	17.86489438	0.072245373	0.238003076	0.28500969	0.264265395	0.306094019	43.64522265	23.44086779	0.984515018	1147.636938	1204.631752	910.9366636	657.781055	809.1668821	781.8848512	869.9954092	4.253573584	2.567574047	4.862041665	1.86006358	790.8840982	318.7488405	82.22756503	20.08028895	8.514048861	8.889914919	4.991973399	5.485103361	4.077471454	4.187458337	3.458168923	6.644619528	3.497214826	8.470723075	2.42269155	3.397810176	3.252121736	4.323883509	1.921825293	0.69630314	1.784936427	0.351273169	0.244791019	0.32856752	0.263404899	0.113496708	2.258402255
LOC109397170	0.5175997	0.540036738	0	0	0	0	0	0.102829415	0	0	0.183029093	0.089765926	0.231868485	0	0	0.09596905	0	0	0	0	0	0.161222863	0.203527808	0	0.101342068	0	0.14729676	0.292866737	0.112056046	0.297165194	0.430832267	0.119396077	0	0	0	0.104093247	0	0.102282226	0	0	0	0	0	0	0	0	0
LOC109397172	14.46457749	1.869949387	2.446004419	1.99612784	1.931311955	1.23834211	3.277897956	0.636720118	1.011805445	21.90926047	11.33823833	16.47980243	5.883256649	7.574844183	24.07945478	22.53423343	45.34942236	2.469937652	7.87336349	2.580298954	14.27276448	14.16874889	19.47310592	9.942784681	6.357671803	5.72397229	12.3208387	9.459433597	12.10588195	10.92730251	4.756255034	7.276277785	6.572647212	6.713890317	6.879786027	4.783208097	3.269568716	8.988979999	3.435773207	0.461479109	1.505160424	0.828986714	2.787840817	9.604986372	1.604186042	1.019544464	0.416242506
LOC109397173	1.463053991	0.424020781	0.419064556	0	0.155102002	0.20531652	0	0	0.144457289	0.203617979	0.287417997	0	0.062419281	0	0.137108441	0.241126538	0.090781711	0	0.132726402	0	0	0.135026555	0	0	0.445596352	0.125726438	0	0.306600333	0.070386459	0	0	0.149993996	0	0	0	0	0	0.064247169	0	0.096158245	0	0	0	0	0.030919392	0	0.139525889
LOC109397180	0.390240978	0.361917546	0	0.356943302	0.248222515	0.483567515	0.715125602	0.65467733	0.256617463	0.072414807	0	0.030079309	0	0.096302628	0	0	1.605888537	10.65753549	12.63857345	10.23502751	0.025522252	0	0	0.047732004	0	0.022133142	0	0.130847408	0	0.282131741	0.613554987	0.66013132	2.201572586	0	1.958088278	5.249469214	8.102534622	0.577163152	8.346420987	3.530748739	2.13512858	4.220588259	4.169404204	0.068582449	0.329885676	0.390890909	0.446589557
LOC109397182	2.619463809	0.014485934	0.038774162	0.046829079	0.013246977	0.094985079	0.047419294	0.07355451	0.012337832	2.940950047	0.29539238	0.609193477	0.541996809	0.681615017	0.862649934	0.393005501	0.46004095	0.058502818	0.25222418	0.03885018	0.020637195	0.554514795	0.115557846	0.447683814	0.166728384	0.188810962	0.250235401	0.185921816	0.306590488	0.392357869	0.227280507	0.575414468	0.170741533	0.178429317	0.211820223	0.228960001	0.13800711	0.286250639	0.160560659	0.083495774	0	0	0	0.063136093	0.114433302	0.03603231	0.01191665
LOC109397183	0.717637242	0.017969893	0.136898842	0.303258728	0.369741576	0.290042072	0.304261731	0.310232439	0.119890407	0.913265298	1.522587746	0.973758603	0.465134261	0.278927154	0.665800324	0.774931858	0.993887361	0.302387982	0.292964131	0.01178073	1.216027109	0.914390433	0.523736306	0.564787379	1.573688383	1.136694322	0.871350453	0.698408391	0.901102595	1.208565828	0.610478075	1.009127329	0.582183206	1.400903148	1.357031767	0.788577168	0.173338677	1.090245992	0.257001953	0.155365554	0.521765131	0.101935916	0.253699553	0.12712929	1.049376776	0	0.539567807
LOC109397184	39.22043975	5.74724802	5.951958822	5.257758286	5.576355667	6.158292213	12.51720185	5.022258866	6.196393707	74.67575336	39.86727096	58.82407224	33.8234383	36.81207564	95.72647177	75.82396477	70.6586622	14.32714587	16.46844009	10.76511283	63.74741062	40.09942993	38.51332789	30.83289311	25.56556832	30.78568522	35.3928554	30.30206508	31.33959316	32.0143355	12.01298904	27.177889	13.82380149	18.19386567	16.50539177	7.27979217	6.163844487	20.78129101	6.223414008	2.948041827	7.032560352	4.782152797	7.926550872	31.11034016	18.39528125	5.925192775	2.502265316
LOC109397185	1.006838552	0	0.085710358	0	0	0	0	0.202355784	0.062567012	2.716269109	3.514649895	1.343179273	2.353838358	3.085178658	3.565025211	3.509055552	0.157276671	0.049446107	0.249106681	0.080557303	3.636738253	2.763293129	1.167408389	0.489723299	0.13325892	0.283162614	0.374015628	0.247882205	0.551789774	0.415008685	0.3125624	0.27934975	0.240772835	0.455857146	0.160409746	0.097229556	0.286940526	0.28290364	0.173351641	0.187415281	0.046537302	0.111618981	0.074672345	0.208808272	0.285690385	0	0.060431135
LOC109397187	7.287524292	8.243027147	7.049595809	4.37705386	5.287950379	4.303852519	5.390474634	2.301539434	6.086811114	9.578582339	4.950399901	7.557835755	2.234311877	1.658499147	5.320792723	3.897001273	12.5618699	8.123557944	6.077717778	5.808101583	2.150617421	3.406753795	4.110174684	14.45310397	4.622231931	4.082421298	5.603869223	4.930012076	6.61952102	5.057438127	2.74136379	9.28680157	4.736533999	2.265171801	6.843272257	4.346007338	4.605074835	7.315351628	6.863393036	1.08415255	5.64577015	2.765457732	7.030595916	12.1549137	5.463476442	4.990712689	1.805745963
LOC109397188	1.158691147	0.186902841	0.107809936	0.077783895	0.309187581	0.092788792	0.210498707	0.045318718	0.147859301	0.561371154	0.405693054	0.244349887	0.397075271	0.595678056	0.340657685	0.525456103	1.255164583	0.352816993	0.251983823	0.279854117	0.453554253	0.567315271	0.561405567	0.266768912	0.193365464	0.248553357	0.280030896	0.252575177	0.280623315	0.504347067	0.643900652	0.328100772	0.473870831	0.146688652	0.705320955	0.310335692	0.436651637	0.453427246	0.353803488	0.333764415	0.141019727	0.285052201	0.146581297	0.313054532	0.389469081	0.720309544	0.093864184
LOC109397189	10.16405509	8.167577807	6.475214863	3.354537747	3.630898141	4.357133323	6.670415502	4.298591105	6.903887222	14.01180653	9.533666105	10.76147108	8.107024027	10.21461186	15.27024063	13.88598784	5.946908564	1.346160027	4.28084678	1.509010842	10.41599222	9.529872352	7.623484715	1.407993323	2.548919283	2.279793347	3.372753961	3.064462093	3.505287867	6.756829324	6.972938393	10.18387656	7.354497425	2.500839138	8.154638826	6.537313809	6.606066742	8.612489893	7.176402042	1.079940578	2.185512992	1.651737195	2.710692306	9.975852859	6.164102401	6.490346945	4.016290631
LOC109397190	7.02457091	15.89481498	18.01864854	12.81443329	9.446319917	15.35553734	12.21849003	16.23400613	30.99441609	7.612432654	8.678477076	6.77142808	4.372708132	6.465155927	4.924996316	4.697049511	2.783949198	3.657662718	1.864341764	3.693836228	5.254315442	3.95256251	2.604522367	0.51550367	0.163814273	0.350507143	0.171959438	0.236702056	0.301888118	0.133431207	0.362717884	0.514660414	1.004151415	0.238185839	0.921885604	0.883372418	1.000578064	0.564891134	0.514991616	2.876654095	14.25154187	8.720994291	48.54510723	3.956300623	2.652270697	4.556988793	2.199221865
LOC109397192	1.010705444	0	0.055435738	0.044256354	0	0	0	0.233028297	0	2.33930728	1.220817855	1.921681462	0.650559576	1.35685007	2.445240393	2.875106575	0.436691332	0.247123972	0.558652291	0.364685598	1.626673504	1.299048585	1.8449094	0.348504429	0.306210301	0.503485613	0.370887316	0.294970665	0.761812063	0.324740501	0.244084121	0.360761422	0	0.359999904	0.408804914	0.235892347	0.2186104	0.347682416	0.175027192	0	0.58146553	0	0.207333773	0.030921225	0.420914216	2.135682722	0
LOC109397194	8.24790431	1.000778243	2.054614571	1.2259552	1.468226355	0.862540101	4.212258329	1.145568771	0.92769239	29.60954534	12.86489648	17.36462841	11.78996034	12.55440794	27.95329506	21.79089765	7.780905281	2.135427028	2.040515442	2.652475569	16.96024411	20.53583893	22.77213231	1.623359558	1.283159531	1.899048263	1.546496899	1.246193452	1.62436925	1.369429314	0.668292395	2.101070099	2.255148892	1.504324158	3.022964009	1.783716314	1.350915905	2.469315414	1.542977527	0.07301202	0.688792459	0.4919461	0.684906148	2.93945043	0.436060523	1.534064333	0.80339983
LOC109397196	25.69113277	22.68928295	31.57194147	57.8227737	26.37679394	34.51925799	38.86581863	32.7075582	33.61686457	43.45247998	30.50026611	37.42759563	29.93092282	23.94366759	33.63046748	31.03799727	17.17690504	11.01834828	14.88198544	8.830000521	19.15723228	10.2464044	11.6415586	40.29361762	28.70556997	30.51049432	28.4820196	26.42970212	21.45448054	26.09383593	16.37955515	24.22295549	16.67175421	20.99780356	16.64877817	10.77902525	10.33383751	17.18927771	13.05856559	9.41169966	22.23433274	17.2308128	28.86733736	44.0588175	26.8180507	15.73981221	11.07322541
LOC109397197	2.111753558	8.956099933	6.510897989	7.642905772	8.228963827	3.940886383	8.012225571	2.718145619	5.036468753	0.290261122	0.117722242	0.107525606	0.0467708	0.032620644	0.173427969	0.177916715	5.546481469	1.322993902	3.039280734	0.882821321	0.039296213	0.074580309	0.030801596	0.68775557	1.261464803	1.808635889	2.668833381	3.300734479	2.908364841	6.136278089	3.78714852	7.162911796	4.596295583	3.968303748	3.285090605	3.040390253	3.457600986	4.927583919	4.653507514	0.521272352	1.580240536	1.74059334	2.094226276	12.67117888	5.940968978	5.274842207	1.888145843
LOC109397198	0.462518481	5.248128809	3.805171047	1.716425541	2.442220227	1.849267661	3.389016862	1.663524847	3.076818848	0.260582979	0.091273701	0.207433624	0.002852927	0.006188263	0.07679791	0.059264868	102.0713295	4.805648638	15.93633532	4.718036378	0.004969763	0.013885886	0.042333859	0.170938472	0.373839173	0.382109201	0.435568168	0.355913148	0.247746845	5.781859698	8.726254546	16.90067662	11.30166245	0.275579228	9.686485368	7.099070296	7.998331839	13.89976155	9.026883684	1.07345564	1.319184314	0.6619966	0.898318978	3.540235976	1.441461383	2.351964435	0.758849066
LOC109397201	27.44758137	10.0876639	11.92115409	12.90897855	8.389959953	14.94299143	13.76971661	12.17785773	12.02469269	21.03062308	22.17384539	18.98141682	20.61562045	21.50936198	29.1984845	29.83813253	22.0741817	2.967813531	8.248515542	2.9940945	23.95831277	31.96393101	39.14275543	36.01455537	29.88727818	27.2037697	25.52075585	27.06734109	27.79791473	49.21639078	42.78535284	36.63628836	25.88800417	32.42415322	31.06864946	16.08759906	12.40548831	37.8801223	12.0767939	4.532379287	7.505025004	5.310066312	8.601668425	18.11154368	14.30579896	5.33501291	5.129299983
LOC109397202	1.604822788	1.613330046	1.357964076	0.907653828	1.100069965	1.453927453	1.685712955	1.192738155	1.431135	0.82394252	0.590824456	0.645151904	0.642541176	0.394592494	0.852878273	0.571974579	7.91270279	1.183644106	2.390556834	1.100166804	0.488947214	0.464805366	0.315207777	0.434740282	0.281214229	0.349461022	0.212242145	0.27089209	0.25869479	1.533739243	2.188634381	3.56134582	3.181792382	0.300068153	3.023729881	2.77042732	2.750765716	3.11362698	3.367714007	0.149872688	0.722195343	0.409939477	0.51850276	1.257150767	0.581054477	0.948076403	0.295340615
LOC109397203	6.869641016	4.525419801	6.398552853	4.592216665	2.774859693	5.937324752	6.271592819	5.937219204	6.39421143	22.75726381	19.66396683	17.09678642	11.88595611	14.43610469	28.29345227	21.86693799	19.15358598	6.40199989	15.98725831	6.940678556	26.3174999	39.06768338	100.4192311	48.69063718	46.57511154	49.54309732	53.46353984	50.72908435	43.1619572	27.65604809	18.92801073	17.92838685	7.953735107	32.80782491	9.28204776	4.316043212	3.27089819	14.38753018	3.254789801	6.080454204	9.213734006	5.993756211	8.207468041	10.98464125	10.03326587	2.486230404	2.453156679
LOC109397204	34.46351279	6.742099804	12.16103022	15.34300268	8.374653072	12.26747619	12.47560066	11.75794796	11.19806357	40.32686881	45.61518803	25.84906046	27.78543349	27.20583617	25.24714828	27.5305085	20.21256357	14.98031513	16.92957247	14.43569916	26.42697486	7.524449197	14.02697801	46.68595412	47.84895171	39.35892775	33.65389822	36.50924585	34.35965141	42.65465797	31.85316632	29.79310972	24.92558665	42.29659513	26.73190639	23.56201235	21.44591893	34.89519533	20.74436267	20.30222959	32.78475232	11.09289445	13.49316782	15.40296973	28.88491107	9.535559681	9.244167957
LOC109397205	2.393612702	2.924711036	2.361843803	1.835718645	2.058159675	5.966292891	3.41520512	5.583969667	1.496158315	3.98247346	5.304005149	2.38671437	3.532063979	1.233230818	3.224235819	3.125561739	4.554482894	1.863918793	7.423968595	1.704569905	2.824848043	2.268055929	1.961431553	22.28254766	31.02228543	23.93433697	21.59175997	21.6576022	26.51496136	13.5585171	8.508105312	11.86668334	7.814724312	23.24635799	8.768482671	7.248612524	8.040721273	10.21625602	6.225648737	1.658144442	3.597694374	2.239543567	2.497065879	3.671081016	6.142116982	1.171274412	1.351338057
LOC109397206	2.901113416	3.133282105	3.329040844	3.387014244	2.871143253	4.392403129	3.3403691	5.469977421	4.61161385	6.109024754	4.141696768	3.125045381	2.816840058	3.301722412	3.328352339	5.10049879	1.006281178	6.362714084	6.605788284	7.354797155	2.64613276	1.656268883	1.185540589	0.56251866	2.794214619	1.574802315	0.546974063	0.734086709	0.530541081	0.344843069	0.965015067	1.413233062	1.09494208	0.562810196	1.026327093	1.217605632	1.558268596	0.849744236	2.000469713	2.824576818	2.346294142	4.250656549	4.369962203	11.45743793	10.32302322	3.618073944	3.124116036
LOC109397208	0.102102491	0.007145201	0	0	0.022572291	0	0.010265034	0	0.013831017	1.012371263	1.256615946	0.368975331	0.109326707	0.12617495	0.350239136	0.443878044	0.03221785	0	0.03490422	0.009910504	0.144731371	0.392151592	0.287728767	0.096494414	0.039169138	0.038359939	0.064883813	0.042897953	0.154730403	0.013503079	0.053203005	0.039636711	0.036356812	0.097766865	0.022458037	0.041067179	0.020112223	0.028214076	0.008918338	0.002455104	0.005212334	0	0	0.020843353	0	0.051363038	0
LOC109397212	0.046098788	0.029161228	0.211786071	0.092132984	0.022511203	0.004584499	0.041039011	0.006922777	0.054189692	0.091537648	0.03388565	0.081332814	0.046644363	0.028619492	0.020511949	0.009422171	0.13905622	0.010094604	0.093354621	0.006771273	0.01845208	0.009647996	0.205245863	0.193528526	0.068510726	0.169563157	0.276558754	0.27685458	0.132647634	0.143376558	0.100610713	0.131958704	0.122600191	0.151872327	0.081811523	0.049055036	0.051414413	0.070007047	0.0565466	0	0.022312392	0.01496144	0.031310525	0.038179485	0.05053706	0.393864006	0.009657939
LOC109397213	0	0	0	0	0	0	0.010006085	0	0	0	0.006479969	0	0	0	0	0	0.015815524	0	0	0	0	0	0	0	0	0	0.012642183	0.010682868	0.012262368	0.007013899	0	0.033816828	0	0.005420084	0.013555111	0.067005846	0	0	0.014915081	0	0	0	0	0	0	0	0
LOC109397214	5.049300467	0.203295967	0.342297947	0.063867427	0	0.374927773	0.694902166	0.242568995	0.406878578	5.035423516	1.978880166	2.164467915	1.104869587	1.352234193	2.60456823	2.232540984	0.634693991	0.471609927	0.941654742	0.291165963	1.376124721	1.803120237	2.555390943	2.737514984	1.454284257	1.324806912	1.570155924	2.398807989	2.511174108	2.135313305	1.856035918	1.775795997	1.063918016	2.957194714	1.089934703	1.398408995	1.074466233	2.174720904	1.275352374	0.446283197	0.353075349	0.236471561	0.443515197	0.871871023	0.12269675	0.416939674	0.254569406
LOC109397215	1.786303192	0.358201025	0.444015201	0.343115893	0.00997659	0.324660446	0.330648617	0.175880774	0.33295948	0.863692308	0.328461619	0.405603152	0.062901367	0.148050721	0.082312479	0.122786914	0.529432657	0.242328674	0.540697527	0.033810314	0.146097858	0.119422622	0.276848652	1.619945384	1.843238938	1.870809405	2.442677401	1.729565171	1.792116328	1.756951385	1.28595051	0.970430897	1.032839493	0.586845192	1.798749567	0.734600342	0.669089224	1.223925231	0.464963688	0.124218717	0.114036506	0.397839641	0.358565934	0.587818131	0.51377872	0.270653125	0.050108693
LOC109397216	0.033689637	0	0	0	0	0	0	0	0	0.763085318	1.076938424	0.369258844	0.097019384	0.102883755	0.287698575	0.813288245	0	0	0.039884469	0.015711617	0.075114024	0.253248135	0.559696748	0.103786796	0.049471302	0.032569802	0	0.031770285	0.126178021	0.05802585	0.082724196	0.015542553	0.016616438	0.109609507	0	0.013550486	0.048975225	0	0.024884089	0	0	0	0	0.021980771	0.016019518	0.027610156	0
LOC109397218	0.617479293	0	0.023477713	0.11714442	0	0	0.171828452	0.274655199	0.020637377	0.475693304	0.249264124	0.236919856	0.058049931	0.131225384	0.089872105	0.354608531	0.03051578	0.080588219	0.050192168	0	0.112087318	0.419843112	0.961538624	0.602660537	1.38550938	1.051273734	0.70184392	0.620433479	0.485030545	0.47267764	0.295645666	0.167645398	0.080854988	1.170716195	0.286782464	0.080222345	0.215906303	0.174930334	0.125977403	0.016161536	0.045147257	0.086627984	0.147781518	0.048617107	0.155900791	0	0.029313044
LOC109397219	13.93625429	0.452829849	0.03107895	0	0	0.04568047	0.146187975	0	0	0.181210259	0.230209439	0.150540464	0.074066898	0.160657973	0.061009976	0.375534393	2.315480916	0.121919748	1.86039232	0.242891078	0.161279512	0	0.435755634	9.389146136	5.957455711	6.42475335	3.375961864	3.438031294	5.566242009	4.485203846	4.435069471	3.470674474	2.149791848	3.200702482	4.03175376	0.989217881	1.671712915	5.546159908	1.036205643	0.427881186	0.621548835	0.41283001	0.238333534	0.114413464	0.275167797	0	0.124171366
LOC109397221	0	0	0	0	0	0	0	0	0	0	0.133649369	0	0	0	0	0.032702787	0	0.026542945	0	0	0.24156983	0	0	0.043986862	0	0.034103296	0	0	0	0	0	0	0	0.088127185	0	0	0	0	0	0	0	0	0	0	0	0	0
LOC109397226	1.200193316	0	0	0	0	0	0	0	0	0	0	0	0	0	0	0	0.070551803	0	0	0	0	0	0	0.103786796	0.247356511	0.146564107	0.095872821	0.095310856	0.711118905	0.338484124	0.105157876	0.058284575	0	0.08220713	0.051398036	0.152442965	0.094183125	0.199721004	0.113109495	0.037365112	0.041751781	0.080112787	0.133987285	0.499562966	0	0	0
LOC109397228	39.74332985	9.269760812	62.58981185	18.44858404	7.545905574	17.8175263	24.70584215	26.40334676	31.50605094	208.927338	219.679284	117.4526417	75.26812542	111.9759815	158.7846523	174.5687818	70.98305486	42.72296306	53.40962915	26.43284522	185.6022635	249.6361128	239.5045814	370.27341	186.2124651	158.4180622	136.4814156	130.0380292	173.5200754	90.62295211	76.71133173	110.7016909	79.3570071	102.2465978	98.06727197	72.97752737	74.43533785	95.92031631	70.85522163	70.34049152	87.18641374	24.1006186	37.41429245	37.26616603	29.20190003	20.03674463	19.03163914
LOC109397229	0.177983918	0.374656296	0.152940531	0.620129088	0.735872237	0.26127499	0.310008315	0.533491747	1.008630129	0.156445896	0.697829131	0.227443062	0.10870624	0.275670832	0.129047125	0.094948243	1.377569489	0.398664985	0.098153573	0.272606564	0.052910784	0	0.1841734	0.188541844	0.583243662	0.668951211	0.545006463	0.468785049	0.366392412	1.129406752	1.569846	1.260491714	0.513775695	0.349475102	1.382145384	0.350403668	0.202521277	0.65282643	0.38439707	0.13206284	0.189876462	0.332651458	0.762778928	0.982837257	0.337339617	0.293010994	0.016080299
LOC109397232	9.52458066	5.453317081	4.096383989	3.408679748	4.381283902	3.461425067	6.699923592	2.876716401	4.856171995	25.24029233	11.83993708	16.38399252	11.121722	10.00794287	21.9832832	17.02085499	16.23545988	1.646556454	6.359427809	2.160967517	16.31630681	20.69387521	23.79703168	9.66040913	6.17245507	7.967150515	9.287608823	7.696751549	7.798444105	7.174560711	4.90086613	9.898460337	8.531176623	4.930558227	9.342235163	4.824147922	5.047435753	7.531070275	6.328119812	0.621863971	3.397918583	3.436039029	3.08544814	16.03224607	9.605552408	7.41013753	3.685918237
LOC109397234	0.028364399	0.088781837	0	0	0	0.071648917	0.00881896	0.018032125	0.085194567	0.023685393	0.060179828	0.085396643	0.214919071	0.07559666	0	0.105181839	0.142559647	0.048763324	0.221859776	0.063494978	0.037944561	0.1210983	0.089226388	0.159849839	0.066642392	0.054843146	0.030134884	0.160918581	0.05895031	0.102050257	0.182737951	0.053389983	0.149076574	0.083055421	0.138475759	0.076209407	0.063436664	0.058292553	0.03148957	0.01677808	0	0.008993274	0	0.014356421	0.00733712	0	0
LOC109397235	0.708396809	0	1.237238214	5.728845573	0.56049432	2.121300958	0.03357504	0.286045316	0	1.662802593	0.763710679	0.024970601	0.171754083	0.159892935	0.233162697	0.071545689	2.867301422	1.507032585	6.132983664	3.312299199	0.04237504	0.438913463	0.189098333	1.488012707	8.945501364	6.561195841	6.829036291	7.775314364	7.210509529	9.56144734	6.342281805	4.726867937	3.541684618	10.13445061	5.008371485	2.383665959	2.567545604	6.951470247	1.439912594	1.320115336	0.848894552	0.80620677	1.374326722	2.37188373	2.418709213	1.357006276	0.308950183
LOC109397236	14.66991145	10.0823113	12.46830649	6.778162756	8.745139162	4.673210529	8.472381659	4.322180229	7.690376531	16.93026972	10.89866518	15.10739806	13.22218948	16.32380501	25.55547301	21.84767081	29.23792167	2.6113681	6.056485179	3.141834216	22.53799065	25.5611355	28.11832161	5.154509182	5.148995615	4.761032752	7.051556357	7.4259179	11.17295875	8.85617404	12.48364874	20.86315301	18.20683217	4.183005907	23.19322445	14.25385789	12.68839169	17.25601138	10.38630337	0.94275277	3.031064731	2.328115696	3.50628359	14.12094426	4.282265144	5.564600524	2.668036472
LOC109397239	22.17949979	4.585202162	5.989038425	3.650720263	4.520618677	8.174037687	8.879559603	9.140024833	5.308723344	17.89002053	24.83996444	16.50554817	15.78465963	26.78448745	29.01571649	28.77364256	37.19644865	6.539088607	9.502949154	7.019631817	34.47801918	28.00477337	26.78493749	19.68743592	16.26785687	16.1978672	15.52863919	17.04354348	20.27705474	18.10844307	17.68984733	15.20605296	11.92157117	19.72703525	14.77827771	10.41235845	8.932852316	15.00757448	7.561810689	2.193368842	4.402489795	2.547295541	2.937306923	7.629888339	8.097557113	2.504273505	2.475343482
LOC109397240	0.259376569	0.025701349	0.133230396	0.026839171	0	0	0.011263192	0	0.060519758	0.024199964	0.034842775	0.020104126	0	0.008850304	0	0	0	0.024422902	0.016563237	0.054062018	0	0	0.061536275	0.140466973	0.015887717	0.069482937	0.134154563	0.304997783	0.117952414	0.198551605	0.107345025	0.069524374	0.072041019	0.080145386	0.253492486	0.104908034	0.097222261	0.195857392	0.129732615	0.020571106	0.181973735	0.045943276	0.043030038	0.057298117	0.106935657	0.051064453	0.093277292
LOC109397241	0	0.370336063	0	0	0.137973346	0	0	0	0	0.457402707	0.052684969	0.100316674	0.096469451	0.034064147	0.051743533	0	0.068520456	0	0	0.055587246	0.289199877	0.050957848	0.144740718	0.442793579	0.453013732	0.111841867	0.056532544	0.056201174	0.311169355	0.057026049	0.218850304	0	0.245528345	0.142571786	0	0	0.045735689	0	0	0	0	0	0	0	0	0.179566048	0
LOC109397242	0	0.291481236	0	0	0.108594991	0	0	0	0	0.048961221	0.070737613	0.119631015	0.075928427	0.059367092	0.040725899	0.081854667	0	0	0	0.043751179	0.190709651	0.097403947	0.078660016	0.680020557	0.599659899	0.088027629	0.044495196	0.075458655	0.516706193	0.110888943	0.172251	0	0.193248545	0.031420003	0	0	0.035997292	0.16902624	0	0	0	0	0	0	0	0.141331452	0.074007078
LOC109397245	1.118198865	0.15257347	0.078418408	0	0.034618767	0.404802052	0	0	0.244264143	0.199234639	0.09097877	0	0.056290843	0.091575045	0.076970186	0	0	0	0.029624533	0.027074259	0.098057944	0.106852651	0.057933882	0.135488944	0.028416316	0	0.027534674	0.027373278	0.031420515	0	0	0.03347866	0	0	0	0	0	0	0	0	0	0	0.025654099	0	0	1.922035798	0
LOC109397248	3.808555295	0.403416191	1.063202148	0.145886247	0.239793248	0.207548222	0.464476845	0.122904381	0.618469313	1.038519392	0.100219936	0.268226402	0.551004208	1.137857014	0.402262489	0.454087215	156.9456734	0.733155517	11.57279349	0.548178726	0.304659886	0.358578386	0.212853997	1.170035973	1.082569581	0.555770345	3.168952288	5.245815644	8.995729699	38.28287884	323.0964277	535.100046	456.5260364	4.478431388	447.803108	101.8569615	46.39861676	451.7225953	60.3498713	2.302349325	16.95456768	35.72786053	5.572467211	1004.19892	310.8142743	5.101788301	0.580763132
LOC109397249	23.36328791	10.66051416	10.92651708	5.74512197	6.681500138	9.116192548	12.63146352	10.78810548	7.824171975	56.37922054	38.48609461	37.78395727	29.91864637	38.61035408	51.79300752	62.15143419	18.92094626	9.134243466	19.68827735	14.95806961	51.99007819	21.23159143	16.38227352	31.72521035	27.79090041	24.50433034	29.32163118	25.42687085	28.77849682	24.78122935	24.76441864	24.48552103	22.20223213	22.50400698	23.49180304	21.6163923	23.00419638	22.21141288	22.95218889	3.948522358	8.16099341	7.050540153	6.500389597	14.34744839	12.50941379	8.759742545	8.629125073
LOC109397252	65.83893479	24.34193374	18.56430117	18.14957542	13.44504575	23.69124516	29.6419374	21.65468988	22.55673812	26.92407857	37.58682248	21.04004319	18.82442221	18.42099859	22.98343714	22.14791905	8.390583657	5.859109361	16.64856082	3.133594766	24.92684375	10.92964952	14.09115987	56.92417449	73.30649406	69.46967793	75.49373156	80.08514253	92.3300894	80.08184147	73.36720024	74.44007589	66.39159443	75.69373725	83.29929528	57.1668439	48.80439695	75.6462823	43.11287088	10.95758817	27.72636093	18.61146979	28.47156285	46.79157552	38.94354713	29.7514339	17.46140665
LOC109397253	19.25962954	24.20238722	16.47674905	18.84843199	16.34341443	39.97561262	38.33583464	28.36202197	33.77594791	10.01946456	25.7836302	12.69869061	3.324618395	1.220828528	1.897568454	2.237420486	12.84965475	32.33300578	24.56214446	34.08472144	0	0	2.855068362	32.09270258	36.74819122	25.7186201	26.50251207	28.90627386	32.88438544	46.81362454	32.92780468	32.97855593	23.4442395	42.79924319	28.37472909	19.37349009	21.67687162	37.25077506	20.81405217	17.65334639	56.69957135	54.78630291	73.02886076	23.76387126	30.0968932	10.81161708	8.206859321
LOC109397254	38.3202411	57.5216522	47.70711098	6.510875585	2.4009302	14.66467731	26.73738128	12.89565766	7.817733112	0.110193887	0.051287726	0	0	0.018263	0.011029772	0.009698786	1.836812645	1.61971104	0.911449424	1.636106092	0	0	0	0.021812003	0.568884962	0.664161858	1.202912815	1.245789081	1.315365173	0.313364094	1.770321124	3.437083916	4.618065779	1.272035563	5.245207078	3.464211888	3.02813765	3.367292639	2.915352013	0.621184784	0.440826572	0.163340489	0.04202834	26.36194777	17.77792275	2.701129924	1.666630346
LOC109397255	0.019188516	0.020020304	0.116419357	0.039889177	0	0	0.013559151	0.015248416	0.034619745	0.064578225	0	0	0	0	0.032858565	0	0.021431467	8.94293073	0.743936588	7.650647516	0.017112997	0	0.045728524	0.063532156	0	0	0	0	0	0.029822559	0.032427723	0	0.1376608	0.239504149	0.015613142	2.175048412	3.980682378	0.030794162	9.743431693	90.41189862	297.586332	421.1571951	931.884317	0.275912469	0.029639805	0.063379909	0.149722012
LOC109397257	1.267059642	1.535010903	0.647417893	0.237090417	0.084720605	0.940171546	0.494823028	0.119575661	0.330744531	0	0	0	0	0	0	0	0.544568937	0.948600671	0.955069936	0.833176193	0	0	0	0.014414562	0.076204364	0.10979765	0.174714449	0.180509598	0.330136423	0.129025318	0.191635127	0.376291503	1.328870526	0.386463139	0.930165865	7.941085877	10.35876026	0.266037509	11.2978842	2.217332475	9.201737082	17.29641748	10.82705225	2.24967318	1.132671945	0.101531654	0.106332468
LOC109397260	0.962435688	0	0.119631146	0.01720292	0.052802695	0.190580314	0.026274601	0.011681774	0.03534728	0.520617592	0.878187197	0.074383349	0.237290854	0.146441504	0.180144022	0.18469971	0.423020271	0.128985049	0.279583295	0.083235924	0	0.198956288	0.231894618	0.154152579	0.221452224	0.234074103	0.273640591	0.189838509	0.083867915	0.194610624	0.299422265	0.226595315	0.210861176	0.252641554	0.116093905	0.139121766	0.016116178	0.086121829	0.082064227	0.072121434	0.056583414	0.087734576	0.051357109	0.054025187	0.154602856	0.183547655	0.060859357
LOC109397264	0.09899478	0	0	0	0	0	0	0	0	0.150054132	0.076099285	0.061955526	0.055088903	0.044809853	0	0.086187721	0.640563503	0.748114324	0.549090542	0.254523726	0.031668179	0.074182917	0.027925319	0	0	0.055758109	0	0	0	0.123554449	0.239138739	0.794274257	0.630071685	0	0.824753738	4.089919985	5.555072654	0.722952128	8.959399054	0.933734202	9.073701007	5.088866892	5.877162316	0	0.027015406	0	0
LOC109397265	0.53725922	0.014339612	0.037577276	0.023142316	0.063181634	0.04260742	0.044144494	0.453748248	0.102146823	4.092990626	2.422035834	1.82017106	1.422623113	0.742312863	0.726074178	2.00896269	0.108848021	0.05475305	0.180562752	0.050344696	0.993950973	0.425501038	0.795903064	0.269951457	0.134057689	0.029956142	0.186788252	0.342165972	0.354887363	0.075558821	0.024959787	0.175232655	0.255374057	0.139838178	0.098613433	0.105534207	0.022354871	0.096784909	0.012304942	0.010346945	0	0.0110922	0.078623099	0.03458407	0.019962173	0.011263688	0.117962797
LOC109397268	2.512545845	3.027834654	3.659096869	5.071863494	3.890045072	6.486218859	10.10424888	5.468276305	5.5149173	0.799266677	0.904736799	0.836373245	0.60160838	0.27247664	0.24063533	0.223064555	8.107046973	24.65650006	20.2337123	27.76732244	0.041039876	0.249824336	0.605665387	5.287395563	3.094483756	2.569610625	1.757793941	2.265183169	2.186301685	2.482168763	3.431970674	2.895754625	2.92464392	1.892432153	2.189065718	2.85776941	3.213213261	2.570311245	4.191480736	4.906807731	4.187155938	8.293152852	6.271667115	2.673551514	1.442419765	2.124613235	2.016531889
LOC109397269	0.337064817	1.845376236	0.738207313	12.28942202	8.823446133	1.542341133	2.993492455	2.797800475	2.829109486	0.386958103	0.059684309	0.455730852	12.79776226	0.042088809	0.120620291	0.012367978	9.294212311	2.164697687	4.848025934	1.992107369	0.014872577	0	0	1.328470985	0.659749285	1.042363931	0.511193884	0.444911074	1.137790249	0.618942398	1.044428022	1.903807361	8.667001257	0.427477076	7.655017898	11.84298909	11.000589	1.125228137	5.391703396	0.194298582	1.709150889	1.853168998	0.250109598	4.735856921	1.762018823	4.749084806	1.944434347
LOC109397270	2.250325772	0.625870508	0.828782756	1.344919041	1.421649824	0.851821823	1.374046817	1.352311873	1.421495685	0.039287286	0.02229338	0.010770514	0.485836978	0.008620784	0	0.011514793	0.551753156	3.68737677	10.01940732	7.781742998	0.020979721	0	0.055500387	1.752044924	0.190498384	0.145550524	0.291699027	0.236747617	0.495834636	0.522222616	0.182884163	0.347289003	0.798261278	0.346862069	0.523314116	4.762310858	10.11300781	0.341020507	12.32763722	0.867462082	6.175297971	1.810061172	0.659648314	0.824903866	1.067754384	19.96007385	21.50272123
LOC109397271	0.020212076	0.06390374	0	0.042016959	0	0.020499766	0.007357614	0	0	0.04245043	0	0	0.015678577	0.011222735	0.021696647	0	0.246269143	0	0.033505127	0	0.05462377	0.020349715	0.069843295	0.08151293	0.084903577	0	0.043226278	0.070697358	0.025989285	0.013596829	0.063216853	0.043515476	0.01788382	0	0.047344497	0.008375957	0.022830346	0.008230232	0.006580361	0	0.014978768	0.012816964	0.095271805	0.077501409	0.031220862	0.033631351	0
LOC109397272	143.8006264	0	0	0	0	0	0	0	0	0.052310696	0.221518291	0.108642807	0	0.139133355	0.052835988	0.348451161	0	0	0	0	0	0.208134856	0.024632768	0	0	0	0	0	0	0	0	0	0	0	0	0	0	0.074274697	0	0	0	0	0	2.031234061	0	3.61947116	0
LOC109397273	0.074842696	0	0.074601789	0.051342505	0.214225042	0.236317282	0.026442989	0.029737384	0.033253782	0.041247761	0	0	0	0	0.031562092	0	0	4.512195545	0.265203121	5.778969262	0	0	0	0.04057961	0	0	0	0	0.032405647	0	0	0	0.029531195	0.14610079	0	0.060205748	0.167384861	0	0.458328632	98.60894744	117.6207324	34.01900944	154.2368024	1.535366383	0.056940663	0.245347669	0.15031497
LOC109397277	17.99012731	3.48537544	2.566203895	1.302736191	1.689534722	1.340500156	5.239204193	1.255230414	1.809929446	41.28361312	33.23295505	25.64949586	18.53527144	33.62213098	47.51597369	49.37954686	10.55212308	1.324787882	3.557915549	2.019079561	50.06425484	9.026262682	3.390685343	5.462420785	4.332172611	3.538514733	5.656293477	5.014421192	7.873312	5.098948722	4.61013231	5.248348254	5.611801992	6.023618345	6.630380916	5.605578771	5.725246241	5.467776723	4.503039101	0.331211733	1.020909899	0.628825049	1.101978149	4.009314745	1.548937875	3.028680674	1.065225904
LOC109397278	6.465176136	2.141860501	3.99772635	6.023202434	2.930500911	0.260301261	1.138069543	0.464362962	3.008988056	0.600562047	0.858323003	0.332715312	0.199521469	0.224626596	0.120181188	0.300034062	8.952942682	0.688296184	5.878297127	0.145232335	0.020044054	0.030989197	0.112059809	0.301694535	33.43740011	42.8416976	102.0778464	133.6838043	194.6452657	204.1943735	124.1109779	99.76076598	26.68103696	234.1333365	47.18089189	23.50351236	11.63908058	120.5829299	14.27337907	0.890726499	4.288099865	5.382401838	2.982066516	2.737248578	2.838455368	1.111421295	1.690983254
LOC109397279	0.045081453	1.948416359	0.078650339	0.093715536	0	0.043135022	0.820529125	0.759915569	1.538091577	0.057037566	0	0	0.034969838	0.037926412	0	0.050658362	0.050351037	0	0.092576665	0.050968108	0	0	0	0	0.267472853	0.387756241	0.259174269	0.566841218	0.138411156	0.313724098	0.151234129	0.084452945	0.269516626	0.548467648	0.036681478	0.879148989	0.407370384	0.251597332	0.040361692	0	0.120091703	0.028587235	0	0.035652545	0.05196693	1.642428982	0.742206287
LOC109397283	0	0.019814094	0.029757712	0.030653752	0.046897344	0.078306001	0.062361165	0.077232235	0	0	0.013430774	0.009299396	0	0	0	0.018227028	0.068622924	0.016004219	0.144109489	0.02000561	0	0	0	0.974619364	0.797896556	0.645394685	0.815528224	0.685174717	1.022521081	0.548146574	0.276163749	0.23088731	0.281221348	0.562624787	0.393579828	0.224659378	0.12575303	0.330243108	0.149023152	0.025110091	0.109278601	0.134593429	0.105049112	0.127218754	0.017847953	0.128173007	0
LOC109397285	16.26817144	33.1627614	66.6735375	31.28778553	29.1231236	48.51391407	37.88906607	22.79441102	23.50882121	4.417255243	2.012339681	2.83562766	5.792836895	18.15822689	4.304441812	3.183157928	312.1428663	16.78290893	36.47410189	35.62108555	0.125179835	0.037447723	0.13780377	18.83689144	40.40521425	29.52801136	38.92123837	38.00219086	47.91029952	44.93151121	61.76214453	87.73366815	68.52553922	38.90878987	87.47885653	57.20406616	49.02388876	73.72016996	49.23562011	6.059535118	8.111283592	20.49294552	9.117915536	107.8062423	73.20448756	39.02621727	20.07163965
LOC109397288	2.01521229	3.256732087	3.122101435	2.671212772	2.6204281	8.143961806	5.606536312	3.895172176	3.799180525	1.717501384	1.59623882	3.155557284	1.908959057	1.581517967	0.528274556	0.648413394	4.910114732	4.280910477	3.638597754	3.840263871	0.465043302	0.559858256	1.937304863	25.81275199	7.754738533	8.309780567	6.595063974	7.292825948	8.869226624	8.837964035	11.54934622	12.94060018	16.04941997	6.542361444	18.42861669	13.74941697	10.64259411	11.51780448	9.329205488	2.094581328	4.258911973	7.474341144	8.981092203	15.20901931	10.79815645	4.024945024	2.891914029
LOC109397289	4.766919877	4.547244698	4.141490424	1.407479342	1.940954834	1.348430121	2.101759747	2.077452117	3.143000177	5.360766101	6.960114225	6.677717722	6.471766026	4.481881223	4.972811977	6.276393447	4.818889482	0.795982889	3.242900594	0.714623526	7.881952217	3.569080304	1.710334492	2.165618115	10.59438876	7.910571589	5.794604596	5.284132441	7.06527862	3.19501751	3.13401458	4.852508468	10.75584916	2.72223858	11.45100684	15.5508937	14.80464952	3.736684798	9.959815307	0.875871669	2.883651458	2.407155279	1.304698428	8.154821147	3.623485362	4.234439811	4.498691765
LOC109397290	14.69061056	13.08227912	15.82033701	14.16121095	5.501572725	14.25967632	15.01795186	9.655626688	17.69900982	35.50588509	50.25021158	21.77431826	17.16074615	21.57294156	21.78201767	27.65735032	22.10015143	21.87433167	21.44940521	21.60444331	17.40114704	28.8785138	25.3934497	30.83424263	24.85779463	23.80353193	21.41222895	27.61179488	29.37359489	26.79809869	24.79899422	31.24038547	22.81858386	33.72271782	32.18643499	20.19906567	17.99364649	29.0214263	16.11581398	19.23157356	12.5102521	12.32659935	10.96560578	11.22334387	10.12198214	8.201856181	7.943954877
LOC109397291	26.78579794	9.917044348	13.79309844	11.5650187	9.191530182	20.919209	19.56024941	22.85578704	22.34464214	35.36121439	37.63677455	22.80307464	19.83813001	28.59415887	32.15959602	35.04387613	31.03663537	15.92195647	16.18755363	13.73780985	25.36130358	17.75845027	17.23114991	21.5203662	31.17110964	25.01964301	21.8039531	22.8330156	24.66040575	29.00035641	24.62744667	23.86279645	22.02243415	28.1821927	24.65883406	19.75296871	18.49577026	24.98772073	17.74215825	21.19388993	31.28993973	11.83107103	15.27653212	22.67605823	25.77139145	10.27134139	13.40652559
LOC109397292	0.507464881	0.604809192	0.744239716	0.79097727	0.809136857	0.690234603	1.567103398	0.929445708	1.457779966	0.495872759	0.411343856	0.394344753	0.039969829	0.141426548	0.26750528	0.388301927	0.364048821	0.522234943	0.552970034	0.183140831	0.256749349	0.14671772	0.161169062	1.327631312	2.911182018	2.654883841	2.166929991	2.117416534	2.615559304	2.36177486	3.252452208	3.826904376	3.416298229	2.551176006	4.669053998	3.345443287	3.13672566	3.358206083	3.465188165	0.910050114	2.869416835	3.352554239	3.865019755	1.723005838	1.094392804	0.479073329	0.499212974
LOC109397293	133.9089395	26.77759919	26.68346045	27.75356241	21.30960807	32.66262123	42.57035617	47.25122654	36.21229105	57.91370286	74.68199718	57.21773155	62.53845744	85.12226757	87.24716468	100.6935049	125.6011043	96.25629919	124.9285109	135.0789153	93.65274869	197.2309273	173.8730813	140.7490172	116.3043601	123.4916035	105.708172	107.8968291	93.99009444	116.9791106	94.09381368	86.1370489	77.61333739	137.1081763	81.61874912	74.93938136	62.43852979	86.25661153	58.49764114	54.35163079	38.33011845	28.69837299	28.25829459	45.24249385	47.69733634	17.58157159	19.9262859
LOC109397294	27.56920344	7.212661203	17.44350639	18.40392579	8.882850871	10.84462344	2.447739989	3.003932624	0.921516663	6.57328386	4.689822413	2.687710133	2.053010503	1.530777269	2.561852969	3.005601039	2.821081352	6.762698345	4.513141773	6.536940807	1.98399556	0.784961221	0.040686215	0.177560923	0.884183215	1.171923382	0.507768709	0.578516358	0.435068606	1.104489079	1.561742396	1.833052103	1.526028416	1.55080156	2.444349885	2.568262733	3.278324781	1.204084773	4.173855043	8.678855643	16.11353085	22.37048559	29.23071588	3.83871528	4.089119017	43.73548897	53.50021015
LOC109397295	19.19858351	2.790992101	2.986934642	1.724568215	1.821782321	2.859966084	3.534883924	1.849524598	2.139944353	23.43099731	21.51914273	17.35107111	10.22622757	16.5173185	22.13258636	25.04729273	15.19719595	1.277967184	5.11247771	1.315596063	20.6579186	21.41565354	29.14289628	18.76406751	8.877139685	8.146997803	9.400646101	9.945958692	13.76806986	9.370952387	10.34881537	16.49194933	12.51484837	9.391637276	16.15011174	8.088633562	7.822781942	13.07273732	7.103736096	1.129446357	1.987863349	1.654710537	1.923416272	10.33054531	5.373330035	2.576273161	2.321913506
LOC109397296	8.267898669	16.29457518	13.10590583	2.535361123	5.369126974	7.78717644	8.272115799	3.965728645	9.812838478	2.097394056	1.753006025	2.067992452	5.42381084	11.94226609	7.611308248	6.983434686	0.801522065	0.483820771	0.46376222	0.330128175	1.63459644	2.699657283	2.356249005	12.41471047	7.081597723	6.079760548	1.390893161	0.967755814	1.380240596	0.208202931	0.298668334	0.287045077	0.276083962	0.68690951	0.374585146	0.760001348	0.882743261	0.372680342	0.877982923	0.401573264	2.472455224	0.356548172	0.160591817	0.754262615	0.359528932	27.51474925	18.2036381
LOC109397298	45.50337757	30.5645301	28.04778466	24.32978213	34.68970689	86.15973147	64.13248043	63.51612804	43.07858438	28.99453262	35.60945018	27.3057203	21.39282719	28.32070851	26.52643746	28.58606496	44.0958021	25.87806607	23.43251991	28.62769985	18.96456703	20.00960739	23.03818012	49.10918946	62.7138776	53.76660226	43.89749309	48.01542159	47.06638668	61.0709386	39.73209328	38.07511529	36.7892846	75.52261216	41.13865102	30.50358746	25.99624087	43.92496784	28.55755147	16.75659884	22.31133019	19.8494534	20.13426198	32.63456499	58.20773274	17.67106533	23.67571355
LOC109397300	5.345671972	0.079597509	0	0.02407441	0	0.070339471	0.138007048	0.138831818	0.00813529	6.649584365	3.553971642	2.243951846	1.37718458	0.745539473	2.041674988	2.051045857	0.453306905	0.059791946	0.383698745	0.199812128	4.89469132	2.962464457	6.0357036	0.875550297	1.07786026	0.33396072	0.116368157	0.626201139	0.379213116	0.221920001	0.287027051	0.311838653	0.077062261	0.401606374	0.589715734	0.198226285	0.221809577	0.386539931	0.178954632	0.258579145	0.361044396	0.284460362	0.067425617	0.527320012	1.32800376	0.367012463	0.16500902
LOC109397301	66.82463788	12.23811703	21.04273423	20.27745667	11.04219286	21.50988261	28.21740076	28.2399225	26.01179384	85.69406585	114.4753851	65.72340464	58.41504548	96.76533672	106.0063649	118.7223282	62.54817285	21.45036073	58.50781409	33.17121847	137.8491597	199.8371906	259.3918018	254.4204387	189.5760223	158.4706603	158.8056408	169.0382491	167.5329688	197.000458	156.2099322	122.1769061	76.59570328	244.7551576	90.09933046	52.04288417	37.1247096	119.3561284	34.1303025	36.87297992	45.24163626	23.59401564	28.04037231	49.02931276	50.42582058	9.709105249	9.005056218
LOC109397302	47.36016333	0.27693848	0.559594799	0.273405605	0.342232976	0.78022082	5.594758285	2.280319077	0.59003313	44.27340509	81.31594018	40.91787957	38.54311405	48.48484198	54.58921002	61.39164506	5.119035473	0.828251843	6.974651131	1.021232476	72.14122046	112.7623257	105.4470019	26.65131825	63.01842439	49.86208467	56.2742931	65.38557192	60.47758943	42.18303708	15.41449422	11.95141089	5.609060664	108.7294458	6.24770137	4.659651874	4.011059008	14.2492407	3.377674142	2.059025179	9.395320265	2.173464146	8.735468619	5.189918393	5.579184257	2.460809096	2.759147754
LOC109397304	0	0	2.51130246	0.418333551	1.74548404	0.385097877	4.596728271	8.783273832	3.342149264	0	0	0	0	0	0	0	0	0	0	0	0	0	0	0.041329821	0	0	0	0	0	0	0	0	0	0	0.040935296	0	0	0	0	0	0	0	0	0	0	0	0.588822702
LOC109397306	1.22233091	0.853647033	0.707430761	0.390203036	0.547559207	1.686927287	1.075277692	0.293329559	1.086201529	0.504222629	0.148205241	0.017237132	0.007663357	0.077627229	0.100998693	0.173847459	7.723815796	0.193505954	1.036369799	0.230756678	0.017888293	0.008205871	0.011771699	2.194496096	5.548684266	5.070634401	6.160315421	5.860862682	6.714450057	5.524528812	5.691408001	7.02527028	4.295725706	6.067273622	5.643234986	3.070493127	2.358341097	6.762028518	1.795790546	0.368864932	0.662874969	1.154785906	1.301755014	5.596215143	2.888713714	1.991487032	0.925015202
LOC109397307	24.67627835	1.260993422	7.11105726	5.031858848	1.468971717	5.293237044	3.800537436	9.201596365	6.023305003	22.21272277	22.07199477	12.33419114	9.803623497	13.12586435	12.30055868	15.88320628	1.623577606	3.847052618	5.953190265	1.57199197	10.38398255	9.156473492	15.88372182	44.23282841	26.71917458	21.46634716	13.5093213	13.17169602	16.33244608	13.66850188	10.90153106	8.799394598	10.62313011	19.03484583	10.77882972	9.796679248	9.270251828	12.49930034	9.639834283	10.15675068	19.84384769	2.610004359	5.828415306	4.066801496	4.946028673	1.332237845	2.523970051
LOC109397309	0.032679132	0.103320348	0	0	0	0	0	0	0.043999545	0.082692018	0.070034604	0	0	0.192447556	0	0	0.331809134	24.06223449	23.05684514	28.76861673	0.088316379	0	0	0.081352532	0	0	0.024799243	0.074708727	0	0.303220962	0.164854487	0.274115665	1.380876085	0.193312399	0.792061691	20.04825367	49.5120544	0.208994076	92.93081769	80.58168853	159.7723956	41.34037954	9.639191548	0	0	0.081157581	0
LOC109397310	0.249854627	0.015051119	0	0	0.045695891	0	0.023649317	0.015132016	0.016921352	1.068248309	0.59173003	0.720525731	0.566319178	0.584722972	0.758251543	0.641930383	0.09151628	0.024314148	0.106003815	0.014208819	0.570195714	0.638897216	0.37438047	0.138419367	0.244937074	0.145041283	0.138811892	0.134080304	0.208370784	0.235434103	0.152255493	0.173036967	0.303729465	0.278602683	0.399086786	0.259013399	0.390598748	0.068415878	0.210780839	0	0	0.085256925	0.047734249	2.586100192	0.833237497	0.09458059	0.037144774
LOC109397311	1.078033322	3.456137974	1.416811424	0.8433491	1.559185019	0.480595689	1.099735485	0.135607079	0.875780354	0.256641441	0.093153481	0.138684734	0.129923951	0.048757284	0.185156123	0.5572544	0.174248155	0.271339303	0.346527692	0.087364501	0.200221411	0.238993082	0.130518857	0.024046118	0.011461889	0	0	0	0.025347302	0	0.02436378	0.054015263	0.146216292	0.028569564	0.226257505	0.576879467	0.767446893	0.069409332	0.694460909	0	0.18379406	0.043247463	0.082781861	1.986836876	0.022269146	1.247401703	0.439648373
LOC109397312	0.046637197	2.043671163	1.38258985	1.231744964	0.311479907	1.060256623	1.153430931	0.926522104	2.424431504	0.077887803	0	0	0	0.025895257	0.019667483	0	0.286487475	0.078605328	0.342700252	0.104399455	0	0	0.073353724	0.019156535	0.054787242	0.03606959	0	0	0	0	0.038819206	0.107579241	0.184019578	0.01517345	0.132815696	0.112549151	0.243375006	0.018431836	0.208772795	0.082760361	0.123301916	0.029573769	0.08243605	0.461036259	0.479004179	0.687982616	0.300213803
LOC109397318	42.69457555	15.47290378	20.45796971	59.03364203	17.51242602	20.15834928	22.03949439	34.98476822	22.33834982	44.20361218	51.31195121	49.59337048	43.06930396	36.29768911	38.42152442	38.76657114	6.164903437	6.781294359	11.02232439	4.466061748	36.41587339	34.68954962	38.33552212	67.19814574	50.10354827	45.00435014	42.3920939	44.05010602	41.8671456	46.4274864	38.19451234	47.43219231	42.50933206	38.4266501	48.37534921	37.55461509	37.87708326	49.20165005	35.24770484	26.0414011	41.93372528	15.72971118	28.02390559	33.34414326	35.9227121	16.07800691	18.77891627
LOC109397319	1.001058022	1.435552709	0.764176544	0.51798376	0.640376744	0.78412225	0.677734093	0.62216285	1.212835178	1.942827388	1.558580075	1.311363938	0.146037563	0.130434303	0.372767568	0.547552605	19.49673155	0.376986415	2.730926006	0.621766413	0.084698773	0.097560808	0.145153804	0.367494338	0.179507434	0.190247405	0.331068041	0.457740345	0.401910587	7.231477794	6.254795121	7.859682066	6.051371161	1.015408601	5.936827227	3.565591518	3.083460736	7.292534273	3.374995669	0.148879858	1.395192204	1.766275047	1.431475935	16.19143788	11.96592423	1.132294471	0.988818893
LOC109397320	9.251796939	6.604578905	4.901512741	0.763522892	6.172441165	25.87413276	14.69727267	66.94250099	22.8098502	0.348524025	0.049196087	0	0	0	0	0.051590724	2.020032296	0.117244911	2.669388512	0.363343197	0.062038193	0	0.21882361	0.228585642	28.9284198	31.36546826	14.3585725	9.498779273	11.44535643	8.732949728	8.80100455	5.070579245	3.458410894	15.07303031	4.980879617	4.36473202	3.267085487	9.897217242	4.048174939	0.12344241	1.931083888	1.720336099	5.803649654	5.226256125	7.885583163	5.301880349	7.104906514
LOC109397322	0.24582479	0	0.052808948	0	0	0	0.477693665	33.16032655	0	0.153955057	0.956190606	0.810021926	1247.0302	10.30529467	1.76234508	1.959888263	0.27455932	0.051791112	0	0	0.21923524	0	0.04833096	0.100974145	0	0.28518436	0.186549284	0.046363953	0	0.188177779	0	0.396935331	0	0	0.050005135	0	0.091630737	0	0	0.036352507	0	0	0.043452064	0	0	0	0
LOC109397324	0.144136695	0.825256338	0.773332932	0.273575697	0.639990397	0.408477275	0.813369109	0.607103479	0.625938866	0.066772063	0.126070151	0.021199073	0.020860166	0.063063892	0.037372635	0.057793198	2.666205319	0.236069764	0.812138024	0.348499373	0.145352595	0.064726318	0.14139126	0.062761583	1.023928734	1.163215926	3.433331163	2.666627561	3.022526551	3.849283703	5.208926001	6.273724172	5.788988325	1.924517378	5.411036323	3.311686614	2.809734865	5.328976913	2.038295334	0.291328708	0.532900879	0.42535167	0.330219099	1.147956988	0.549074241	0.424503816	0.5464307
LOC109397326	0.083449262	0	0	0	0	0	2.35870486	3.216233539	0.148311255	0.06968343	0.383611804	2.026133379	133.9580938	60.67583865	4.962013754	4.42512672	0.139805505	0.035162687	0	0	0.037211501	0	0.393761712	0.37705065	0	0.032270171	0	0.062956021	0.036132147	0	0.069460308	0	0.032927146	0.027150285	0.033950129	0	0	0	0	0	0.110313812	0	0	0	0	0	0
LOC109397329	0	0	0	0.028362405	0	0.026109074	5.93065375	30.48924955	0.036739821	0.138096423	0.35087528	0.286809088	1068.012904	219.0267211	1.011252866	0.551931392	0.092354046	0	0.168781523	0	0	0	63.01282171	0.40757841	0.550452793	0.671496083	0.156874854	0.187146384	0.322224975	0.063297721	0.17206781	0.305183773	0.09788097	0.242125102	0.033640647	0.033258599	0.030822007	0.098039891	0.037015778	0.097823702	0	0	0	0	0.157274575	0	0.070971236
LOC109397330	0.418582765	0	0	0.033782365	0	0.015549215	0.139191758	28.36494306	0.021880339	0.226168504	0.348271971	0.358698206	1102.891971	2.474564524	0.290741352	0.164350906	0.137503242	0	0.261345635	0	0.02195923	0.20451905	0.11618322	0.02022772	0.019283602	0.095216277	0.112111866	0.1300305	0	0	0	0.136313762	0	0	0.040069262	0.039614205	0.036711989	0.019462497	0.022044684	0	0.048823743	0.01561373	0	0	0.093664608	0	0
LOC109397331	0.479581142	0	0	0	0	0.043265339	0	0	0	0	0	0.09505425	0	0	0	0.050811408	0	0	0.055937562	0	0	0	0	0.450265374	1.180436085	1.112735956	0.259957273	0.516867027	0.118657535	0	0.114053406	0.316074962	0.432529402	0.133741811	0.334475437	0.055112814	0	0.216615832	0.061338835	0	0	0.65167275	15.77513939	0.054182207	0.10424786	0	0.294016035
LOC109397336	0	0	0	0	0	0	0.016435335	0	0	0	0	0	0	0	0	0	0	0	0	0	0	0	0	0	0	0	0	0	0	0	0	0	0	0	0.037850041	0	0	0	0	0	0	0	0	0	0	0	0
LOC109397337	9.551224911	50.26555335	37.02334858	12.28068228	17.81673252	12.43255593	15.55889635	9.83913276	14.75095915	16.06198265	11.58524286	13.06580823	6.801931109	14.89255498	15.53935731	14.68192007	33.60533859	29.91645896	24.13110968	22.16824205	4.21386186	5.057959672	4.046938963	0.864711545	2.460842214	2.291476192	4.05896222	4.505744099	5.293468286	4.416694534	7.878723806	10.51064169	6.842099102	2.201884836	9.034037614	7.419869355	8.02135186	7.777651596	10.27548329	16.70475514	21.83013057	19.21321416	9.961525819	26.60703104	18.66185446	30.89526924	11.23597165
LOC109397338	0	0	0	0	0	0	0.570845588	1.7112934	0.205107295	0	0	0	52.23016731	128.5531876	0	0	0	0	0	0	0	0	0	0	0	0.178512348	0	0	0	0	0	0	0	0	0	0	0	0	0	0	0	0	0	0	0	0	0
LOC109397339	38.88182014	18.37282897	17.28417842	10.24726058	13.06011861	16.55107058	19.90033334	9.532188429	14.12077894	48.65006685	35.321808	30.0739279	22.91029704	31.39810593	42.69528408	41.1608569	130.4033759	114.8643626	85.06068394	107.7575744	37.79250265	43.50992376	44.90054472	44.43841396	28.92068988	30.67572464	39.28500715	35.70353857	47.18700485	31.21934255	33.86933526	59.35342074	45.48358728	22.14447136	58.75058018	26.70939978	26.79508012	47.51525049	26.09654665	8.359017621	13.45156348	11.94642671	14.38727019	33.00247283	18.29945318	17.79611967	9.775544328
LOC109397340	54.55442873	103.7546152	81.37852236	51.39702773	64.80989106	89.11139314	79.57527697	46.93168288	63.0002927	59.01986822	66.66585961	49.6406703	41.19847422	69.0228087	69.22017566	72.30159124	113.3306939	38.72663338	46.40396577	48.04739666	70.11927056	64.88290581	78.19057237	92.15160927	97.90935661	88.69700145	88.91042647	88.07205034	114.8311922	117.3240869	115.5140875	160.392126	138.2903153	93.51599933	177.3341408	131.6554323	135.1899734	149.1405025	142.2846423	26.69248337	40.15986417	23.08038467	34.97303399	78.6954219	59.93349013	75.01388676	57.07102765
LOC109397341	0.091412521	0.12227576	0	0.335254616	0.022363544	0.064388216	0	0.19743779	0.121848043	0.21529839	0.154991826	0.016259926	0.019799977	0.01106236	0.09884562	0.050412269	0.41886259	0.019752889	0.226776948	0.104938988	0	0.097344726	0.214746819	0.497755572	0.022945992	0.135959986	0.104055455	0.17506166	0.337953217	0.044856331	0.043897299	0.108135206	0.064739704	0.091511193	0.031468348	0.18949409	0.094358349	0.347382948	0.017837397	0.017330846	0.030984784	0.086950321	0.169867256	0.123269421	0.066872174	0.127742451	0
LOC109397344	0.074630219	1.228133072	1.013683424	0.331350602	1.039051969	3.027398619	1.629605201	1.745579423	2.746677833	0.058039752	0.041453957	0.033329403	0.008199143	0	0.027015011	0.011877525	0.080491834	0.969582293	0.337878677	0.497843229	0.033421762	0	0.01259472	0	0	0	0	0.006041066	0	0	0	0	0.090490588	0	0.073755456	0.695682516	0.760047841	0.058990335	0.891274062	1.455654515	2.028792732	4.10283836	2.951534868	0.489647206	1.305673529	0.043837703	0.581991453
LOC109397345	0.068133055	3.221784929	6.593904771	7.138888011	3.589135354	10.76787654	6.34490744	5.333989525	6.013469117	0.025553992	0.008166989	0.031242656	0.005912151	0	0	0	0	0	0.009428559	0.014217863	0	0	0	0.018973627	0	0	0	0	0	0.033149714	0.053827981	0	0.053767452	0.007514286	0.009396255	0.086857234	0.040031725	0	0.031016913	0.013661693	1.904380833	6.182681676	8.150606027	1.561689163	5.103643452	0.535666895	2.637966518
LOC109397349	0	0.023015236	0	0.771762975	0.929885077	0	0	0.009030347	1.667980289	0	0	0	0	0	0	0	0	0.056332853	0	0	0	0	0	0.027457229	0	0	0	0	0	0	0	0	0	0	0	0	0	0	0	0	0	0	0	0	0	0	0
LOC109397351	3.745196542	5.89358048	5.905000567	4.346469749	11.67950645	3.272092056	7.283841428	1.851233279	6.340730748	28.78343752	13.14623791	14.67317899	7.085609812	9.271973281	19.14401533	15.80263211	70.36344971	7.453258981	11.02874231	10.24514565	9.002944943	6.227363363	5.533982783	3.21413648	2.561773937	1.886753803	2.591805519	1.741935855	1.600780042	2.919535466	3.117373362	5.395897651	8.215846832	1.900417099	8.275395308	9.635273112	8.842282796	4.812580201	6.669278567	1.735700032	2.252875471	3.704002588	3.347665545	7.25524379	4.067530377	6.980445648	3.332449022
LOC109397352	16.49354825	11.20325943	12.60091877	6.31578776	5.83084221	7.630522197	9.969996732	3.898162868	7.099962086	20.17972388	12.65281707	12.88905722	10.17579916	12.37977341	18.91560844	15.80356021	14.96139729	4.832169797	7.635188902	6.304595438	13.5195461	15.88932135	16.63099012	20.98498054	8.839946359	7.374242416	9.785790387	9.623224558	15.49999196	8.897909169	10.98847613	14.57008961	10.50643956	6.592107826	12.28564476	8.908359939	9.923125529	13.14302556	9.537672047	1.397451132	3.610996644	2.902578007	4.332522113	8.848760901	4.886639663	6.597318955	4.175102151
LOC109397353	0.120624132	0	0	0	0	0	0	0	0	1.825153583	1.764171668	1.004136922	0.32853791	0.447402546	0.610424281	2.265140133	0	0	0	0	0	1.402696079	0.758898902	0.328993101	0	0	0.428398523	0.120122096	0	0	0.269081105	0	0	0	0	0	0.240998586	0	0	0	0	0	0	0	0	0	0.207062357
LOC109397354	20.96267701	3.420998031	3.938561495	2.435581687	1.786192868	3.932829057	4.719424494	2.636352213	3.771236181	30.55011255	12.30757614	12.37522783	8.149711258	10.67807034	18.40844318	15.05049422	4.138628968	3.453822174	4.981854204	2.971263096	10.96104245	2.098874091	3.982210602	11.00522751	8.117384573	8.86788866	9.588108923	8.844062774	7.976093279	6.935517515	9.995898108	9.053308455	7.743064471	6.495180854	5.864352007	3.570044378	3.937652325	8.196600626	4.455360137	1.844833414	2.273002297	2.328335649	2.34915661	7.165208707	4.568258965	2.05109707	1.378018917
LOC109397356	8.79893034	4.783671067	7.180169477	2.926172865	4.040297919	2.426928025	15.80123003	3.52065771	2.069198065	99.03284479	54.606181	85.46645643	50.35389781	66.83462764	120.4052919	98.6088166	18.88387442	4.561440689	6.985016663	5.230492167	80.65889579	128.9579106	139.7587632	12.91638697	7.907766249	9.418858117	14.86869286	12.05851337	14.62656395	8.928142153	7.466804965	11.16082086	11.37499758	6.791463046	10.78392119	8.423635339	8.648800849	12.18343495	7.554876592	0.298632296	1.532258099	1.613775829	1.639076622	6.559345727	1.329917093	3.211563649	0.787043924
LOC109397358	285.8306878	170.9344875	426.6324065	314.0216293	155.358603	267.7204591	290.7617532	443.711689	313.1043221	328.5884759	298.9401016	127.8397524	111.1965684	112.3481878	156.4010204	153.4478696	611.4753579	1390.341261	1166.943356	1474.724821	173.9002358	253.5862751	253.9806352	246.780174	292.2518223	230.8380931	210.455842	232.3669988	254.1332118	464.5688572	357.4503056	363.3822146	330.0906611	396.8065921	396.8987919	335.519726	328.9945263	419.4887602	337.5579816	1075.852239	196.9746787	293.0625341	128.1054776	199.2896736	332.0890748	155.8445728	158.8240776
LOC109397359	23.64755949	5.587786008	3.979559424	7.383479788	4.122457255	7.385070097	8.592689146	3.351282777	6.874370496	28.56134176	28.28822692	25.84521274	26.27976359	36.60389838	37.44585598	49.0837621	18.40729943	20.99693829	23.2999571	23.86179681	41.02575428	45.77423338	66.37183475	76.70815171	46.2595902	45.58297016	53.77743367	56.64379062	53.63713184	37.98668492	41.26195888	40.65470469	22.54087622	39.52938988	25.2200458	14.77702508	11.10984787	34.84784032	9.288722051	5.188102098	6.942942413	5.184435285	9.311135407	17.18747383	13.32606405	5.25852974	4.419062689
LOC109397360	0.741875742	2.043033349	1.441415337	0.596136869	0.44000422	0.588787329	0.685750164	0.467490613	0.3741712	2.720087754	0.820188805	0.753330568	0.60215897	1.059428535	1.652905898	1.240202689	1.328885315	28.50011062	7.929015409	33.01006858	0.585454042	0.882686859	0.346906041	2.21547185	2.478576099	1.380156142	1.085501584	0.763898389	0.636536302	0.277197847	0.906908113	0.795525186	1.350341686	0.269551437	1.721197981	1.338739475	1.698957816	1.046018893	2.112174302	1.63673066	3.739138113	1.996196745	2.353326924	25.0699778	19.13453069	23.85431112	19.39502384
LOC109397362	6.362643726	6.236396452	3.26604313	1.31186839	2.444244672	2.22525377	3.764789906	1.204257609	2.586226769	6.598388829	3.22391623	3.921230571	2.690708993	4.060154818	3.976269128	3.42686849	56.7542815	1.175542061	17.3911563	2.046185031	0.343027281	0.249950589	0.709392371	72.75998828	29.57659233	28.64035066	36.40787099	37.59198145	47.17014237	51.76001359	60.26633333	62.16723474	53.12278797	38.10545721	58.37433851	33.33022373	26.28008894	60.50051932	24.39996581	0.306058613	4.546987461	3.767464117	6.148207849	22.38064981	5.929439157	4.83005241	2.652783421
LOC109397363	0	0	0	0	0	0	0	0	0	0	0	0	0	0	0	0	0	0	0	0	0	0	0	0	0	0	0	0	0	0	0	0	0	0	0	0	0	0	0	0	0	0	0	0	0	0	0
LOC109397364	16.38592006	3.608895315	10.44840451	7.548367052	5.202917772	11.40093878	10.93653202	11.02511698	8.342998617	25.71528695	18.14719211	17.42092905	11.44283862	6.971907469	8.774433387	10.41835527	9.973554248	16.16471553	15.9433588	12.36514056	5.303999953	3.400777775	5.92620314	16.69426763	14.64352468	17.55248707	17.6912961	17.46111563	12.8448167	14.43464512	15.79841598	15.52621704	11.43388107	12.9532847	8.536693808	6.487743249	7.630665478	14.53525949	7.797359262	8.706100161	10.57970625	6.222113937	7.973234017	11.76546595	12.23151908	4.179836452	3.847331387
LOC109397366	19.25133525	0	0	0	0.014096981	0.002827409	2.329793844	0.775626135	0	14.32479618	20.87494955	16.30483105	17.20982765	21.13345017	30.50706524	36.02728257	1.550189565	0.43768347	1.716278161	0.23385959	28.06227408	27.5949466	30.10780439	4.095598059	2.400168838	4.155302232	2.127277838	2.100959865	2.967579273	1.589935971	1.367706378	2.454303043	1.006975841	5.105667353	1.30529397	1.647753454	1.602135843	1.937594405	0.881874422	0.244975707	0.177558411	0.085174207	0.094968283	0.814391197	0.15328449	0.417935102	0.076856314
LOC109397368	0.094357851	2.641690634	1.851352813	0.409956726	0.915284663	0.178762061	0.555632841	0.174959757	0.363347147	0.157585066	0.055610001	0.032728457	0.048307849	0.034928068	0.06631979	0.093306941	0.614759642	0.53012262	0.719042062	0.37550983	0.098176946	0.091437886	0.197882099	1.472808045	0.19706183	0.218931406	0.071605429	0.047457139	0.040855386	0.060192095	0.157080489	0.275699783	1.290689331	0.030699403	1.036479536	2.593398066	2.802013282	0.310765605	2.097898746	0.13953615	0.343018963	0.019944862	0.066714889	0.957657356	0.071787882	1.90748455	0.512917294
LOC109397369	0.185121117	0.080477414	0.333391512	0.176204333	0.172946645	0.143695376	0.148253426	0.140979477	0.339290372	0.394831883	0.399857091	0.399707973	0.207321184	0.254829366	0.450841934	0.450211542	3.396894131	0.201509706	0.409352602	0.208927635	0.441635968	0.916182735	1.272652809	0.712872315	0.638521385	0.731978042	0.76504718	0.717501094	0.465563333	0.690833268	0.727426029	0.359411634	0.208176842	0.666537647	0.294979273	0.158224391	0.119606162	0.423736302	0.269327557	0.220374092	0.242167428	0.122280998	0.170700105	0.461777995	0.24353754	0.069536036	0.069513791
LOC109397381	3.066145947	0	0.052172696	0	0.014482416	0.019171121	0.193065676	0.060310759	0.171033949	0.396981462	0.271807391	0.112457958	0.248674405	0.204971185	0.128022942	0.202633446	0.033906422	0	0	0.03035434	0.442392941	0.647037493	0.509478193	0.18704548	0.416068883	0.363925022	0.180615668	0.286283443	0.324405254	0.317442309	0.02526886	0.084032781	0.091995008	0.391917815	0.090406875	0	0.11315844	0.080146408	0.108718363	0.042019995	0.010032724	0	0.028762126	0.279938501	0.06143646	0.132857241	0.199589263
LOC109397386	2.475427872	0.29391751	0.26407456	0.204847027	0.097737907	0.113208121	0.307640508	0.101755251	0.022757529	1.46829833	0.609640351	0.681134821	0.546213471	0.303448984	0.683849832	1.399047217	0.143015795	0.043164134	0.230004138	0.229313315	0.639508328	0.404164749	0.261822264	0.168309248	0.147216092	0.085961104	0.019434412	0.096602476	0.1995939	0.078416262	0.063949764	0.03922542	0.437747352	0.049992704	0.10418913	0.473827052	0.260795253	0.060728267	0.27514156	0.090891531	0.152343312	0.048719069	0.072428286	0.324053041	0.019483931	0.31482359	0.153864518
LOC109397390	0.132229369	0.183488503	0.189751942	0	0.252323373	0.083503366	0.186874066	0.175480045	0.117503159	0.33125024	0.233788983	0.183457475	0.270786852	0.220260676	0.278813812	0.424632269	0.93485047	0.055716969	0.126314517	0.148000686	0.235853654	0	0.311967187	0.578988105	0.103558003	0.37532091	0.47663886	0.531703973	0.372145316	0.235844911	0.0550316	0.436784266	0.36522253	0.487857374	0.169994134	0.159554007	0.032530247	0.383583695	0.216645903	0	0.203639136	0.083849827	0	0	0	0.09969842	0.056745952
LOC109397392	0.940940246	0.117713232	0.193895541	0.07739691	0	0	0	0	0	0.188422607	0	0.313064248	0.173283377	0.29192393	0.062803851	0.251023523	0	0	0	0	0.70433411	0	0	0.741481784	0.088359191	0.261773704	0.542816652	0.822219723	0.586203644	0.172730349	0.187819291	0.068706205	0.178068696	0.07341383	0	0.090757918	0.055511815	0.089178906	0	0	455.2595458	253.5831065	0.638161662	0.356901701	0.485831334	1.725361711	3.679735018
LOC109397406	0.322121262	0.873820099	6.200250596	1.944597366	1.721103463	2.685155119	5.599453098	3.788475184	5.037947943	0.430374365	0.318935994	0.0446917	0	0.035771502	0	0.143340137	0.43172893	1.303017304	1.209808696	1.826743312	0.114911653	0.160535834	0	3.016746024	8.375547668	3.986099584	0.488896916	0.631840573	0.390524871	0	0	0.237774573	0.203362545	0.712656412	0	0.155474502	0.336196297	0.050923182	0.807511819	1.181353213	1.873611153	2.696296001	2.733036095	1.06994466	2.107613346	0.369589778	0.331770367
LOC109397407	45.98718159	29.13092401	25.32094599	9.888470107	14.64984684	15.33885457	19.22299616	11.03735114	21.6123242	54.25723488	34.55657391	32.65590458	17.29456463	26.08987021	40.39897159	42.82807448	79.47673637	31.84042645	35.05411096	30.49839078	56.4278336	46.34988658	43.0189553	43.88980575	22.25928298	19.84563097	22.89961502	22.13358645	26.69979844	22.12078383	30.0041258	45.76555488	39.52962145	14.82445086	41.06318925	32.23717654	32.02649598	37.18429934	26.74177184	3.0176311	8.071404912	10.40931966	9.343273578	33.98723145	17.42273451	31.03096092	15.97537507
LOC109397409	58.55577875	39.22585573	42.55520324	43.69137912	33.56915525	44.98567963	41.29535154	35.0908222	37.47375747	111.6687786	108.006889	104.9076736	97.29662549	120.3683236	137.4187142	135.1211555	117.0050314	18.42780671	43.86952112	19.39841839	137.9737856	130.4747816	116.8349145	135.5768679	93.22456127	97.95866528	102.4934313	98.54379982	104.0553875	105.9588232	116.3500272	152.102456	105.1822238	69.47335046	116.8358284	73.17119624	68.5538102	131.0734105	64.93553523	22.14749435	49.40593018	30.4494046	48.79737093	108.5573735	77.64593567	37.01200097	32.84837229
LOC109397413	4.103449295	0.693454311	1.340899778	1.932826945	0.689287329	0.647836087	2.715835619	0.700396401	0.32099063	31.03192489	17.89258068	18.59652197	12.97477919	18.14726237	28.56503015	26.86107154	3.324363195	0.511410423	1.250478055	0.690009781	22.61478895	26.24707182	23.35469184	5.00907677	2.150007976	2.916621065	3.629331476	3.847868365	4.304180181	2.046186055	1.647652057	2.306390637	2.246252364	2.209431194	1.904560039	2.324605482	2.089671208	2.181374566	1.77224093	0.196574533	0.544355964	0.256544676	0.510793621	1.451199383	0.219853723	0.769691358	0.843289318
LOC109397414	0.12651234	0	0.108711308	0	0	0.079893039	0	0	0	0.792321006	0.536834285	0.526576685	0.097154697	0.316106326	0.16005546	0.516051147	1.271703628	0.479772062	3.357033893	0.236002953	0.676969066	0.893209139	683.168836	444.0995011	11.14656745	9.099648255	2.928199327	3.960917105	10.68166054	2.275848824	1.842829441	0.992219698	0.998376792	2.634297096	0.874985255	0.508851925	0.895987581	0.949997886	0.339801746	0.187086125	0	0.160449041	0.089449438	0	0	0.051841244	0.054292501
LOC109397417	17.50603138	2.967471931	3.930003536	3.023718987	2.266594833	4.888369623	5.267256789	3.621507993	3.40350946	21.98634724	13.85776089	15.92200507	12.84693694	13.35877273	23.33162318	18.6194491	15.97849616	5.51223909	8.167528065	5.47164837	18.21022094	4.943119403	4.800820415	6.966582991	11.049102	10.73646868	13.51163702	11.73477493	12.05621631	12.4451404	10.65703018	11.32499324	8.895345115	9.30640951	7.590425153	5.661463403	5.481622479	11.06863892	5.624765903	2.160447577	4.323305162	4.127307187	4.993191212	11.86041675	7.290899781	3.168702523	3.235307825
LOC109397419	18.25871772	5.167577569	4.246693498	3.297620123	2.738826487	6.213298326	4.279709706	3.783976985	5.521861037	8.356863928	13.17569813	11.40116352	11.54359411	16.96364631	22.88188373	28.20210962	4.324824469	1.764522813	3.722367784	1.058375715	29.11417374	46.90116739	47.30093106	17.71863478	21.12339435	18.26598821	21.20303188	22.72613899	17.21519039	22.44804387	14.74817206	18.55099162	10.51794113	26.23062042	12.42033733	7.497969113	7.124886781	17.26188341	7.377467835	2.703590374	5.037070353	2.384358177	4.560622555	9.765986559	10.35438185	3.422534221	2.743781286
LOC109397420	0.854596813	7.642646436	14.05755721	19.4721459	21.89881614	48.49421466	7.375992316	16.58985838	20.28740275	0.81556811	0.647560872	0.338766696	0.093754936	0.406726309	0.308909192	0.226360377	0.3408896	1.388949805	0.697751449	0.865428864	0.272199877	0.202812431	0.24002859	1.002946424	2.390336132	2.407754365	0.694852145	1.059194798	0.845774302	0.467278602	0.101619589	0.901175234	1.156128387	1.707983129	1.043041168	4.517618896	3.82259262	0.579002749	3.661672513	0.324970866	4.559204528	5.496621368	11.60994714	1.882740536	1.625452842	1.750950225	1.781349374
LOC109397421	2.710631514	19.29190473	23.62504389	25.63464959	30.85023508	107.8112228	21.92459591	26.81010862	33.29239452	0.40419364	0.068464991	0.369362354	0.123905937	0.107505389	0.081650491	0.07179755	4.162782259	25.16849077	7.153202324	20.1901156	0.043168518	0.040205346	0.266465036	1.312232838	2.047066517	1.534882316	1.57949706	1.533721538	1.257491275	3.075411325	6.44639102	5.627416156	8.594617711	0.85040951	10.83088817	24.49185233	29.07232438	4.897321013	39.39288637	50.79310434	113.4804484	124.3730077	247.7112689	36.51938572	71.36895297	7.735521369	10.09545006
LOC109397422	0.422917274	3.369545418	1.806039168	0.800037797	1.03934557	1.23825181	1.503282786	1.486886024	2.289070442	0.042806379	0.018127069	0.053342114	0.006561168	0.014231781	0.010809058	0.047523527	49.95482306	2.44084093	10.10783372	1.740433419	0.102865249	0	0.211651093	48.73524691	37.6482061	36.91134973	59.04316468	63.11555418	81.03722905	85.17338876	103.7077728	103.9527054	46.6031792	49.53473194	51.62776596	25.69082513	20.77047946	91.71663684	17.48629961	1.773887309	3.998166552	2.819974644	2.247180173	6.466284314	3.412578304	2.027081995	1.132962836
LOC109397423	10.76042148	13.81499193	15.12256243	10.07223824	7.100301394	16.87169159	12.45951412	15.47689093	13.18609334	16.73911351	15.3148545	13.27815845	12.90570538	17.14240167	21.44953024	19.69004023	19.91803065	8.277161414	9.551886544	9.605058546	23.34855302	25.8483401	25.86145727	13.52135602	13.35388328	14.07773707	15.89908671	16.36226043	17.21393716	17.29524855	15.56942793	16.08361342	12.72421259	19.34771841	15.90163304	15.34352154	15.44394418	15.36803676	13.74552058	6.602937233	7.555375056	9.31049144	7.252544564	9.225632004	12.87919519	7.142826827	7.768281769
LOC109397426	0.23663308	0.205742257	0	0.135276339	0.03198473	0	0	0.078351543	0	1.009396293	0.796317804	0.248967746	0.017162588	0.109491901	0.26278323	0.121386244	0.403047113	0.457000272	0.173883128	0	0.043966198	0.864827476	0.992507782	0.270536077	0.648633299	0.793060509	0.558175735	1.187167154	0.640363763	0.630976455	0.265903119	0.500360407	0.468405835	0.481179777	0.450868042	0.339466181	0.232271966	0.505016268	0.338974402	0.174966198	0.050831885	0.041265052	0	0.155950526	0	0	0.084625485
LOC109397437	0.747791466	0.12183169	0.445880401	0.30980934	0.205115455	0.273475304	0.331691111	0.03871488	0.274188062	0.698050342	0.312281492	0.539135067	1.550373616	0.261921803	0.36524847	0.461686401	0.720328495	0.414477252	0.24876526	0.083669385	0.149657488	0.190128441	0.204947992	1.257228827	0.642576965	0.745213721	0.791651229	0.908942172	0.843773429	1.307060711	1.060780296	1.488416126	0.858026974	0.489105091	1.351565911	0.632650003	0.598407298	1.484730712	0.443796144	0.036594238	0.551509343	0.207428603	0.229093508	1.174215725	0.266517254	0.690167386	0.336510752
LOC109397439	27.18832711	22.45856355	19.54836378	36.24976423	23.10253179	57.2833092	41.15486024	33.69613827	28.0845606	48.87413263	51.83049807	29.18264164	18.24426416	23.35795945	27.20231465	40.89850552	126.9894512	32.60019683	68.20343363	37.28082458	32.55173519	15.46721477	14.73947903	59.55599347	73.44602803	71.41703545	64.44752761	58.88730683	67.18379473	75.99559586	53.75119784	52.63190755	59.39735753	88.677614	75.3059908	53.00355763	44.00893385	59.57915315	47.71176808	16.09689023	42.11164115	20.0866919	21.63292062	34.12301476	83.25267219	39.36734207	33.28382114
LOC109397441	2.572067979	0.077069575	0.031736974	0	0.046515444	0.36105278	0.026098455	0.348677128	0.237620476	0.890692692	1.136759713	0.59953843	0.140681267	0.347806196	0.218056014	0.189551378	0.75571782	0.200446788	0.613961208	0.275593025	0.274051191	0.171796002	0.252117586	2.427326363	4.496164648	2.271479497	3.014688081	3.208781212	3.269985227	3.303375088	1.383408374	0.80152492	0.512977052	4.513372266	1.019362014	0.628677437	0.768749049	1.539094295	0.314798093	0.41334577	0.600532044	0.35505622	0.425131035	0.085290206	0.795774514	0.181613218	0
LOC109397444	1.432523091	1.539262639	0.127949107	0.808952504	1.962818759	1.440729267	2.130949654	1.625277105	1.291235563	2.040851478	9.06475583	1.607579005	0.619491344	0.444743708	0.985923515	1.496535935	0.493181063	0.866842506	1.770485058	0.932274005	0.123636266	0.274368865	0.345914711	0.57224906	1.940887995	1.297212182	0.898773332	1.536518891	1.132324231	3.994627231	2.069931595	2.283497276	2.085379303	2.216211159	1.995589846	2.010099518	1.764590151	2.742180691	2.657031666	2.216106459	3.475159826	1.834159594	2.028125925	1.589047586	4.040462173	0.265100471	1.372018617
LOC109397448	0.034941967	0	0.120101706	0	0.044006907	0	0.049381976	0	0	0.049018911	0.098846991	0	0.095169687	0.10321594	0.038901615	0.090182811	0	0	0.037658305	0.052146107	0	0	0.140694478	0.191751302	0.036122436	0.062696617	0.053032886	0.165547173	0.039941333	0.302786454	0	0	0	0	0.022745017	0.028108384	0	0.027619353	0.056310752	0	0	0	0	0.055267521	0	0	0
LOC109397449	0.895087825	0	0	0	0.012727488	0.028220454	1.334742519	0.878251665	0.099573559	31.47742914	33.45180807	20.89094069	16.40798385	22.04524433	20.86040001	14.93291686	1.394535237	0.224834358	1.147950651	0.477781037	24.20331415	46.71157111	38.9995579	2.16598006	2.694326427	1.540838518	1.851504388	1.69472793	1.55831894	1.407643117	0.403054674	1.492385116	1.022171928	2.729025257	1.33124995	0.804272645	0.217290165	1.903209001	0.832429327	0.039453162	0.008816994	0	0.011789567	0.071209762	0.042117669	0	0.214674943
LOC109397454	3.24735134	0.326263246	0.320382688	0.140262658	0.103277944	0.045571447	0.77338905	0.124248801	0.224443186	5.306229458	1.437501564	2.311121469	1.108351913	2.023466084	5.325632156	4.50457751	61.8505284	1.540631085	6.991735432	1.723103184	3.142807797	2.497507888	2.506519711	5.730704484	12.38965693	14.60407103	26.42609519	22.10332291	20.7609951	23.04459208	19.26126421	29.63007889	19.58384224	14.91395473	19.35711917	8.401248918	5.101798228	25.28165655	5.412666955	0.412631324	2.668348214	2.402427622	5.433893244	33.95353529	8.692850616	1.399672345	0.887770932
LOC109397465	15.68263829	0.238993531	0	0.125711345	0.349684513	0.023144771	0.064745257	0.266490218	0.162842762	1.724557899	2.449428432	1.00427216	1.182107695	0.515872752	0.893348742	1.070952558	0.661088922	0.07721584	0.471299388	0.06836934	0.168332803	0.106548227	0.292551694	1.302199297	1.858541876	1.25004083	0.618834852	1.154378126	0.782339094	1.248474025	1.086028053	2.379013865	0.647867878	1.935295342	0.705272429	0.894796065	1.188533956	0.974828134	0.915487685	0.241724345	0.468743445	0.459005811	0.242288711	0.786935806	0.387583015	0.438532937	0.196604662
LOC109397470	3.040180473	1.109079356	0.811937578	1.053323573	1.577678174	1.901984876	2.245092374	3.425839609	1.234297246	2.169804089	1.704029452	2.649770901	2.802118565	3.075752968	2.141783807	1.655578578	3.231970743	1.405448943	1.388649981	1.233852939	1.580035223	3.482735726	3.680145838	2.615924564	3.96459408	5.795124445	2.979337808	4.952496016	3.98893261	4.864248561	4.001284559	1.798170211	3.169066332	4.199362842	2.979212204	2.28029269	1.276745461	3.641007523	1.609447961	0.768514724	1.483275496	1.011111	0.810041531	1.625296888	2.381276319	0.557552579	0.592025789
LOC109397473	0.026058773	0.156656827	0.065043864	0.026389064	0.011839524	0.008619923	0.023674976	0	0.012129669	0.010361955	0.05353288	0.018938032	0.012705867	0.097149723	0.165362908	0.044174646	0.06929712	0	0.079025772	0	0.011066731	0.020614177	0.702630338	0.388395462	0.46453485	0.272559783	0.547115109	0.643140964	0.375025987	0.309667	0.187983729	0.129380594	0.090091555	0.372235234	0.136306748	0.086844526	0.07493163	0.099065443	0.067769763	0.028626481	0.068895578	0.126687798	0.046500248	0.069676391	0.050036121	0.376278074	0.420696323
LOC109397475	0.026058773	0.156656827	0.065043864	0.026389064	0.011839524	0.008619923	0.023674976	0	0.012129669	0.010361955	0.05353288	0.018938032	0.012705867	0.097149723	0.165362908	0.044174646	0.06929712	0	0.079025772	0	0.011066731	0.020614177	0.702630338	0.388395462	0.46453485	0.272559783	0.547115109	0.643140964	0.375025987	0.309667	0.187983729	0.129380594	0.090091555	0.372235234	0.136306748	0.086844526	0.07493163	0.099065443	0.067769763	0.028626481	0.068895578	0.126687798	0.046500248	0.069676391	0.050036121	0.376278074	0.420696323
LOC109397477	0.016753705	0.143169106	0.050730031	0.016966056	0.007611866	0.012091464	0.01240239	0	0.007798407	0.013323815	0.046830175	0.012175639	0.008168856	0.067332223	0.041718589	0.030767492	0.075739253	0	0.059926496	0.005953003	0.014230045	0.041747788	0.60168602	0.328355133	0.249298814	0.224595852	0.431061744	0.393626289	0.156135366	0.156341475	0.129491242	0.141334712	0.05414416	0.196229938	0.038948591	0.059042935	0.062449127	0.082609315	0.039999178	0.010382046	0.049567479	0.036424896	0.043433721	0.044796343	0.024885624	0.31579935	0.254724943
LOC109397478	0	0	0.020512107	0.030021854	0	0	0	0	0	0	0	0.013799542	0.021386817	0.074003079	0.016777743	0.014753137	0.093314043	0.174345239	0.24849526	0.331006563	0.035481493	0.016522986	1.248388694	0.558891895	0.252381753	0.376931171	0.448344204	0.289640494	0.275618555	0.156843702	0.117560048	0.135823511	0.034535955	0.266646758	0	0	0	0.161953587	0.017809784	0.090603841	0.093351854	0.069378377	0.046413666	0.015731851	0.030268458	0.061950287	0.078538389
LOC109397481	0	0.027262966	0.019245928	0.01536472	0	0	0	0	0	0	0	0.018126806	0.020066643	0.077725732	0	0.053985553	0.025015405	0.2060519	0.202678132	0.36628241	0	0	1.391502037	0.501392729	0.20756774	0.456154145	0.436248955	0.312596073	0.328105175	0.110014305	0.100981853	0.127439343	0.032404106	0.253830583	0.021261443	0.064561373	0	0.151956452	0.016710415	0.015456548	0.098692275	0.081665591	0	0.020665049	0	0.058126195	0.080098196
LOC109397482	0	0	0.012451439	0	0	0.009150688	0	0	0	0	0.02049575	0.06232279	0	0.032987496	0.012221487	0.022568057	0.067973168	0.024422902	0.095830158	0.044330855	0.012922972	0.03610774	1.204515609	0.26545877	0.090786952	0.057155319	0.166043763	0.145393208	0.100385033	0.125342633	0.073573557	0.066850359	0.022870165	0.075430951	0.011790348	0	0.022685194	0.081320905	0.012973262	0	0.039268016	0	0.010245247	0	0.011024294	0.011875454	0
LOC109397483	0	0	0	0	0	0	0	0	0.023592342	0	0.031293511	0.018417341	0.019255587	0.033168035	0	0.065633467	0.259458557	0.095088482	0.243860485	0	0	0	3.639901252	1.632146087	0.473027698	0.19164389	0.426451663	0.300438414	0.070887748	0.135488001	0.055246357	0.198014025	0.069837674	0.149721239	0	0	0	0.104926596	0.041596706	0.026173805	0	0	0.086035087	0	0.067328862	0.203076061	0.058866313
LOC109397485	0	0	0.013346919	0	0	0	0	0	0	0	0	0.010774985	0	0.031047704	0.01310043	0	0	0.049740752	0.065945022	0.012749009	0.0304752	0	0.956446524	0.197781378	0.047441623	0.110518706	0.075437464	0.107805717	0.096844054	0.05945	0.086622	0.028663236	0	0.022235339	0	0	0	0.054020428	0	0	0	0	0	0	0.050813692	0	0
LOC109397487	0	0	0.012451439	0	0	0.009150688	0	0	0	0	0.02049575	0.06232279	0	0.032987496	0.012221487	0.022568057	0.067973168	0.024422902	0.095830158	0.044330855	0.012922972	0.03610774	1.204515609	0.26545877	0.090786952	0.057155319	0.166043763	0.145393208	0.100385033	0.125342633	0.073573557	0.066850359	0.022870165	0.075430951	0.011790348	0	0.022685194	0.081320905	0.012973262	0	0.039268016	0	0.010245247	0	0.011024294	0.011875454	0
LOC109397489	0	0	0	0	0	0.018905383	0	0	0	0	0.042344354	0.062302885	0	0.109708717	0	0.022202741	0.100309296	0.143804946	0.102659273	0.091587839	0.032038734	0.07459883	1.600951084	0.489414685	0.164120637	0.131975416	0.227183782	0.37491453	0.082958456	0.068750099	0.124592995	0.08286797	0.047249912	0.159736864	0.024358937	0	0.022317981	0.070989941	0.026802844	0	0.059361938	0	0.021166748	0	0	0.024534767	0
LOC109397490	1.824136786	0.432547707	0.249370225	0.142200904	0.237331582	0.026180671	0.410132205	0.03294489	0	0.969325809	0.996872806	0.287595584	0.106124189	0.690579634	0.034966412	0.061493879	0.092607303	0.978255527	0.406186466	0.464024088	0.480654225	0.172177372	0.260828142	0.034058007	0.129873473	0.064127379	0.157305041	0.187659582	0.071801909	0.539506035	0.414095182	0.535536151	0.49074691	0.134882814	1.045719823	1.867588894	3.554250744	0.327695797	4.491191355	2.74657481	0.575441817	0.210314374	0.586245402	0.885240189	0.693905776	0.203858347	0.249080495
LOC109397491	0.020115061	0.187883742	0.093831519	0.020370017	0.009139062	0.014517417	0.026397195	0	0.009363029	0.01599702	0.05622588	0.014618481	0.009807803	0.098924256	0.093714416	0.061093877	0.133728074	0	0.085244828	0.007147376	0.017085069	0.050123797	0.950651098	0.573646169	0.447849541	0.32373695	0.589509527	0.68288668	0.214834041	0.309426265	0.169025462	0.169691201	0.107337629	0.373968654	0.097422888	0.083987972	0.074978519	0.134768444	0.118345736	0.022097104	0.072174588	0.055880996	0.063661174	0.053783993	0.053927077	0.472575364	0.502319721
LOC109397492	7.489468291	3.845420762	2.351156054	1.202456342	1.48082432	1.778984758	3.352748691	0.999044359	1.811157931	27.41750235	13.25425417	14.3291078	9.353690814	15.29610551	23.53881969	21.52928623	18.75397898	1.798061965	3.675849461	1.958749752	18.86875665	7.166987316	3.749843079	0.899986948	1.767072235	2.428445205	3.415349507	2.691989011	2.635994751	2.903176963	2.097315412	3.833930388	5.012211674	1.767584632	5.448084343	4.5406938	3.965704299	3.399804547	4.362305749	0.226808035	0.951675506	0.645076568	0.665807076	5.063069974	1.154964131	2.208277605	0.960432091
LOC109397494	0	0	0.011845898	0	0	0.00870567	0	0	0	0	0.019498996	0.059291894	0.035288712	0.058939258	0.011627129	0.021470523	0.064667482	0.066220211	0.105801903	0.053490177	0.027047898	0.034351741	1.567668304	0.382787154	0.117681552	0.131141465	0.183076292	0.203843558	0.109828549	0.119246943	0.069995511	0.063599278	0.021757938	0.082526963	0.011216957	0	0.021581963	0.092621374	0.012342343	0	0.037358326	0	0.009746998	0	0.010488159	0.011297925	0
LOC109397495	8.701689398	5.963999848	5.416051476	5.086625318	5.245434743	6.115416166	6.920113296	2.274780761	3.625222159	9.480736071	6.776603409	6.48570507	7.081083239	6.595736344	8.320913585	7.472628696	5.885739426	0.818881363	3.101827544	1.554771056	7.7290895	2.879419794	3.896451502	9.177865746	9.777878256	8.828525071	10.76315592	9.463752055	10.18073819	8.128662217	8.678295271	9.854105274	8.262166861	8.654794249	9.017602393	6.448937084	4.245360802	9.991478637	5.110234577	0.491823533	1.731316516	1.643028379	2.469596947	10.36389222	4.528743153	3.701951111	2.276606851
LOC109397496	8.499194798	0.866176333	3.078298545	0.80000114	0.842013091	2.786540406	2.553667224	4.01593312	2.082118416	19.22176928	16.75478269	12.98005489	16.62027224	20.56302039	23.90682228	26.19583796	5.174746763	4.347037169	7.531198584	5.338652486	34.18958175	46.6603808	44.94645462	15.25954827	11.47809843	11.39987916	9.870099642	9.408018646	9.616664671	8.766316082	9.007408563	8.481919696	6.292791813	9.42713776	7.069422321	5.358355048	4.291906024	7.913888576	3.376616323	3.90881863	2.541548972	1.938684917	1.559926092	2.401378002	2.869348824	0.490780588	0.622194323
LOC109397497	22.7540733	5.676096367	7.479667385	5.788221735	4.772100839	10.43901517	9.185733357	11.22480828	8.312105223	22.85766071	38.69108727	20.02188166	16.9359209	13.55628631	21.09048777	20.75395293	7.461555115	3.716012313	5.330171646	6.723270006	21.7392418	10.25812086	11.58947859	36.49074809	27.7166718	25.31881876	24.62562903	28.28312815	29.32482249	35.71214359	26.42331421	26.31371945	22.1439216	39.67251114	27.08794093	18.4266076	13.68948629	25.43895855	12.3736446	5.95029406	11.16596546	6.318592649	10.48676072	21.79924498	18.64720439	6.476620863	5.488219141
LOC109397498	24.97395011	11.24907333	11.81716305	6.415166568	7.557765947	10.14355748	12.0110501	13.42001811	9.483196128	20.34895602	20.42428195	19.08002238	22.24836668	28.619284	37.95168292	38.14522398	11.30471775	3.523177575	7.230973019	2.421742371	45.18306669	22.38869666	22.79826187	25.53255878	19.83153838	23.10148969	23.50215531	25.41158149	27.77161982	19.87540772	36.21780089	28.67714199	26.39347393	20.7785625	25.98259555	21.9483357	16.89561873	26.23327153	17.43436416	3.96972025	7.59897598	4.569586754	5.872906186	22.53480372	17.61921599	9.331989794	8.404044523
LOC109397500	66.72298464	13.83987814	15.2438233	14.5898479	11.90963114	15.58352204	18.73541579	12.08466314	15.6788747	40.68475802	32.33777539	36.51931309	29.14415782	37.33110469	51.26260346	47.56399181	38.70722	6.370229699	13.46799949	6.340407908	50.13239817	54.57254354	55.39114887	45.88980606	29.59287527	34.3342929	42.41498236	41.123296	44.11734206	31.18429178	37.76653128	48.65881047	29.75053211	19.8622468	33.73524657	24.05051754	23.75540939	40.32725409	22.5684554	6.988473336	12.83836469	7.92532577	11.31684292	39.81634051	29.8234967	18.42736023	10.93369462
LOC109397502	64.78177757	3.166892739	4.553218575	1.584529109	1.532071343	1.815492461	2.851802445	2.100519096	1.857619825	3.537747601	3.232087235	2.70763935	2.192712851	3.891967458	4.854631831	4.919158675	8.608242203	1.124171792	2.790914178	1.053026088	4.094955602	2.646917624	1.520125963	0.309430072	0.50538209	0.501519065	0.541301553	0.556718572	0.63100943	2.325932689	4.829531379	8.262479934	9.381606008	0.478249717	11.90177374	6.582444898	5.757250147	6.760814614	4.345936625	0.178963928	0.991911787	1.333462293	1.532643771	6.512909325	5.093165061	4.600719808	1.889616558
LOC109397503	0	0.027262966	0.019245928	0.01536472	0	0	0	0	0	0	0	0.018126806	0.020066643	0.077725732	0	0.053985553	0.025015405	0.2060519	0.202678132	0.36628241	0	0	1.391502037	0.501392729	0.20756774	0.456154145	0.436248955	0.312596073	0.328105175	0.110014305	0.100981853	0.127439343	0.032404106	0.253830583	0.021261443	0.064561373	0	0.151956452	0.016710415	0.015456548	0.098692275	0.081665591	0	0.020665049	0	0.058126195	0.080098196
LOC109397504	0	0	0.011845898	0	0	0.00870567	0	0	0	0	0.019498996	0.059291894	0.035288712	0.058939258	0.011627129	0.021470523	0.064667482	0.066220211	0.105801903	0.053490177	0.027047898	0.034351741	1.567668304	0.382787154	0.117681552	0.131141465	0.183076292	0.203843558	0.109828549	0.119246943	0.069995511	0.063599278	0.021757938	0.082526963	0.011216957	0	0.021581963	0.092621374	0.012342343	0	0.037358326	0	0.009746998	0	0.010488159	0.011297925	0
LOC109397509	6.107016148	0.208366953	0.032076546	0	0.080136034	0	0.044842086	0.485005725	0	0.944485766	0.204599034	0.198100099	0.208310865	0.097416251	0.244002244	0.155035433	0.48154654	0.188749832	0.04266908	0.019497923	0.078234501	0.212391771	0.098344553	0.254529642	0.184179826	0.150126681	0.128891737	0.053507436	0.329721457	0.261462569	0.539087739	0.056831059	0.244503709	0.257474084	0.388780667	0.19368412	0.392383177	0.8807573	0.03342083	0.121444302	0.499629641	0.137292877	0.098974147	0.870884213	0.523980634	0.420650094	0.211459237
LOC109397513	4.435574965	13.25502217	16.25702575	6.37381368	9.992106361	9.874919224	13.99733925	7.615334577	12.99810126	37.60985694	18.24152096	23.25301826	10.23381923	11.10162425	32.21049899	24.68119589	10.31339214	8.569204762	10.23777435	8.739877182	21.31738522	7.641699419	6.948549363	2.049060938	2.911373344	3.235789328	4.681021212	3.769243578	4.076417863	4.071629641	3.5763245	6.623483881	4.560685848	2.537478049	4.484928254	4.032733379	4.923202385	5.163794823	5.842015392	0.887968201	4.13117	4.381619182	4.197520555	11.73027389	7.344862496	4.457838576	2.469518443
LOC109397515	4.301618972	0.015540466	0.065914932	0.073058108	0.017764146	0.066783497	0.272599859	0.597736075	0.061547344	6.141760196	5.292251656	4.956061503	7.293892862	6.538104827	7.786327563	8.046956787	1.185305044	0.312552985	0.622650282	0.286191364	7.066934553	10.15299259	5.110691882	1.633542813	1.634871379	1.253926131	0.99185865	1.020317577	1.260819119	1.527855244	1.622888201	1.407313127	0.832791329	1.458656856	0.841091303	0.660199026	0.387530309	1.216778081	0.335385439	0.139647351	0.173762821	0.121370215	0.050023386	0.233823358	0.426651058	0.075072761	0.184091695
LOC109397517	0.102728593	0	0	0	0	0	0.036295473	3.224569739	0	0	0	0.035631888	117.8880374	5.418795117	0.086643839	0	0.057368284	0.043286343	0.041937334	0	0.045808496	0	0	0	0	0	0	0	0	0	0	0	0	0	0.041793647	0	0.038291893	0	0	0	0	0	0	0	0	0	0
LOC109397518	0	0	0	0	0	0	0.00652043	0	0.002981769	0.085459294	0.044890368	0.013966294	0	0.017544356	0.023112324	0.011198559	0	0	0.00273963	0	0	0.042503396	0.159429594	0.012174793	0.021899134	0	0	0.002531438	0.007506442	0.007063628	0.013499367	0	0.007943928	0.001819504	0.009783372	0.00562341	0.004169142	0.004420459	0.021279508	0.001654017	0	0	0	0	0.002340114	0.020853796	0
LOC109397519	8.982524074	1.697273359	5.029264811	3.687532783	1.400271756	2.758085258	3.498515649	1.967188842	3.158292512	27.53724786	15.76906237	12.9409043	4.870310036	5.920246314	10.75266933	9.022362813	4.858254911	2.786543569	4.677557832	1.992306567	5.298569582	5.948275102	8.009711923	28.20969617	13.22494236	11.41904863	10.97629805	10.67184317	11.60660361	7.945394028	9.257623818	9.935918078	7.283946887	6.086564622	6.316087236	5.163329413	5.773700949	7.798930015	6.047411264	2.144160167	5.96049396	1.524922703	2.687929456	3.062467055	1.977539235	1.782429296	1.001649015
LOC109397520	14.12951785	2.475757009	8.063380085	7.177205974	5.505659999	9.29746933	8.574319874	6.942636145	8.290749053	20.49011839	20.97707096	13.65514776	13.19755873	16.85862819	18.92194301	20.23828649	4.818662973	4.499360585	5.592026877	3.098570044	19.76753699	26.87686728	11.28151495	11.3417618	19.55522337	18.01849724	15.34706134	17.49481187	15.64487609	16.10027593	13.37693207	11.34532471	12.1292096	19.86206369	11.97947044	12.97136769	8.885130739	14.19503381	9.849806133	8.102675619	15.86220144	6.360821958	8.998762365	18.46743506	26.95656295	7.115811745	6.619101548
LOC109397521	3.853756018	6.285236628	7.053396383	6.384960186	5.429093412	3.716386471	4.581223455	3.195108635	8.184347333	1.626445452	1.161027645	0.51151433	0.470097604	1.622226636	1.631043694	1.578676155	1.647103257	14.11628726	8.928252642	13.65132296	0.359821518	0.265786935	0.284470693	1.95440724	0.207020707	0.172160375	0.137251061	0.125950664	0.289145847	0.191698896	0.220025114	0.282412009	0.318393384	0.117687324	0.271684343	1.533252017	1.866905992	0.307913425	2.41644904	2.658126556	7.374901324	4.111162165	6.08891379	3.201769542	2.699092224	27.47856267	14.32922322
LOC109397522	3.080965197	0.598050163	0.861962168	0.638983021	0.273449975	0.972820812	0.987288459	0.797131024	0.891390473	7.060043292	8.082303061	3.355054646	2.494404636	1.790270425	3.867627675	3.958874926	1.200383756	0.573629524	0.965254332	0.668302201	5.50629046	4.195742232	2.98644102	2.177883109	3.198518975	1.994938939	2.202121466	3.13517004	3.660763041	4.68950618	4.502767211	4.925276786	3.109872731	4.289316095	4.05183791	2.305509197	2.083187887	4.955557694	2.37351251	0.381442896	0.260470429	0.3180465	0.835885921	1.444944447	1.553589558	0.44040488	0.245988771
LOC109397523	15.3009339	41.40276985	24.07447322	16.72611748	26.96841101	18.23506402	30.21925526	13.77777536	31.00049255	15.05237716	13.6363183	13.32997057	14.54445585	20.32860031	15.46261682	12.85563688	23.28074815	9.284300399	17.37727569	10.13509457	13.55917079	2.860933214	1.831196317	6.447831411	29.82690216	34.85200304	29.51799925	24.03379415	26.54039787	23.30346577	29.96953168	32.95267738	29.99959089	15.6932295	33.17108873	23.83503346	25.06520328	30.09144037	26.8200022	4.339137719	7.633734521	8.881807484	12.55263169	42.39525275	25.64200837	24.66210799	14.89103022
LOC109397524	16.5656232	33.75575398	58.62178229	446.7715767	141.9631063	26.38048604	34.6275029	37.58284002	47.11805293	93.82555645	164.0788343	183.4933146	119.5687071	62.45147926	80.86338969	74.18574664	52.19193423	14.83402505	52.92586748	15.92609281	65.75283533	38.92105372	47.00626461	362.694226	116.2942233	99.33532745	97.63028949	101.1259768	112.2433185	166.6082599	196.3816122	194.0427863	188.4896776	95.43557503	189.817909	109.1139286	94.68639531	186.1535512	97.01561847	56.5572989	80.4281433	41.75417467	122.7503599	143.247485	82.59175035	18.66990136	16.58841052
LOC109397526	26.01223934	9.903091685	9.566902503	5.737002184	6.265840144	9.136817418	13.23286124	16.10461018	7.340358542	48.15519137	57.69298544	37.05083499	36.79997915	63.86945005	57.33660954	69.13880689	19.48315173	4.539924545	14.996582	4.479197224	72.20403497	100.6160154	93.52828033	82.7800665	45.7666627	38.76797487	34.14579947	39.3258628	47.62838296	76.46776456	53.72354093	58.13319343	52.39208091	66.13572904	59.6555608	43.08824558	37.63659954	67.80663646	34.08357578	8.436907019	13.29331352	8.816847256	11.6444651	30.6749745	29.50969182	21.31818683	56.71822097
LOC109397528	31.25236506	17.70656298	50.00878589	21.1065048	7.90300521	21.77515442	27.714579	40.64415688	36.78679019	86.16196168	64.17077843	40.71505021	36.42980253	52.11396337	60.09925424	64.65296746	92.20150629	272.4937586	143.4961445	278.1505624	47.97225306	14.91074396	78.16162994	81.29389045	37.71078406	33.51264021	31.34014322	34.13517754	32.17285069	44.01294652	52.42385224	40.81916979	37.94911077	29.77570611	40.53313822	37.22262428	35.6485582	42.04869347	34.40593545	136.6352432	26.32765846	23.66743722	13.02926048	17.53956362	17.67382627	9.66291798	12.79080224
LOC109397529	15.74058716	244.3145193	126.7012575	39.31444417	50.89394175	71.46494036	74.87239264	55.76264545	104.5957494	11.84476868	12.32416821	4.335375994	3.69076751	42.11588143	55.83794165	47.00354467	63.11026176	13.98626541	53.94747708	20.27860434	1.156343674	0.107696995	0.285509135	1.235591001	2.599548628	3.128712126	14.3655748	20.50256937	33.86373435	20.26752141	77.96401304	101.9768787	101.2975698	14.79836444	113.0956625	158.55922	178.3767537	97.99798092	178.1894904	7.408803106	18.59684941	10.50769214	13.97114301	14.15057088	7.792959689	160.1781508	132.0738186
LOC109397530	60.00772215	26.57240385	30.30900522	24.98658031	16.97651064	61.49142923	77.26250751	48.35134	42.25675721	40.93191266	44.61010316	51.74446296	68.37388846	89.53573895	58.46862894	69.78415315	15.00202683	10.34929847	14.89772185	9.736319983	68.3586439	32.4272505	17.66950152	15.59165081	24.59104264	26.60506836	24.622353	27.37327773	25.2572604	37.68325154	38.12919419	36.7943349	28.16539966	30.26151955	30.17594512	20.15077109	15.52739222	34.69169204	14.96186294	8.378637733	15.72680377	29.3799474	28.44151532	52.80964658	56.37756362	43.00302966	55.24742238
LOC109397532	3.642467446	0.031966259	0.011759474	0.02101794	0.01948816	0.034439639	0.06249572	0.051453375	0.051366423	0.494625255	0.469473126	1.707402074	0.158634084	0.243835826	0.694777651	0.449454763	0.463787631	0.025819753	0.169602286	0.104096593	0.212582159	1.182002582	0.548878202	0.212599574	0.122693731	0.242171033	0.175618025	0.164418416	0.097282613	1.136237427	1.725645241	1.325463945	0.762903072	0.188331518	1.033239638	0.435417294	0.41113129	1.348105534	0.237731147	0.016069102	0.013500463	0.038856776	0.021662434	0.358120841	0.176065505	0.225983932	0.032081843
LOC109397533	0.030324346	0	0.028323404	0.018993742	0.015724367	0.094500808	0.054967594	0.052910068	0.046278824	0.137069231	0.189751022	0.211734724	0.170437299	0.066984217	0.196270334	0.285524663	0.133267023	0.128887603	0.173312129	0.095920793	0.161090103	0.239833069	0.245219208	0.440831398	0.197737082	0.129501886	0.346184496	0.222805749	0.39675251	0.362831647	0.246922309	0.163013824	0.361559688	0.301129019	0.212947741	0.22007476	0.122370984	0.258973988	0.181784056	0.027686027	0.02352907	0.114122296	0.03402524	0.079765974	0.080246609	0.00918449	0
LOC109397534	22.21656398	3.193150685	6.720742914	5.919449152	2.744032054	6.791320163	8.399996263	7.848107657	6.950196225	25.03518738	17.80615425	13.17080068	13.51415461	16.32443182	17.65099115	20.43827406	23.75381477	24.02423602	24.81436393	21.84273553	16.99612052	13.06353451	32.03523507	41.11181542	31.75862864	26.56303888	32.54743017	32.82676837	30.61291679	22.91766196	20.63852715	17.67513224	13.227874	32.26887489	13.97294387	8.696826883	8.471631742	16.8215755	7.091452247	8.7414009	8.615731526	8.787178971	6.391284739	6.711835862	11.2974139	2.694227831	2.736250451
LOC109397538	14.79401885	3.614213394	1.363615255	1.322852962	3.068703608	4.116187224	5.853807965	4.074828529	2.464159278	15.23894421	15.2052555	15.60718912	17.84714348	28.70252338	34.44649482	39.19981066	8.594972596	5.629740679	6.039425804	7.072997316	34.40713236	12.86899695	7.581716956	10.94233793	8.632738871	7.436388202	6.066718524	7.550050502	7.698646863	8.503363014	7.037747808	8.549149897	7.23107633	9.799702268	7.705644615	6.149275077	6.970714185	7.654322133	5.010708489	2.346706156	2.23310765	0.919621559	1.194392298	3.684023148	2.74568391	1.943672759	1.369500145
LOC109397539	14.10610787	0.650196813	0.423416561	0.223695495	0.200500127	0.160162632	0.22529984	0.057583815	0.285518596	1.077070467	0.087120854	0.185992875	0.048228094	0.152893308	0.372814915	0.247213452	0.356106815	0.451895867	0.378648767	0.605591345	0.135712883	0.210662137	0.20515369	0.065482354	0.102151639	0.039230506	0.021996065	0.010933567	0.014683657	0.049923183	0.060315829	0.053488832	0.120087549	0.056582252	0.117922319	0.211831504	0.297115482	0.034366436	0.350334025	0.034290654	0.091001404	0.041355555	0.020493768	0.378227989	0.02756514	0.896740048	0.049755837
LOC109397548	38.43266201	24.46880013	21.0844838	33.06258483	12.96232299	31.47972288	34.67705828	31.40308433	26.02748505	32.65355203	48.51563419	32.60967059	29.11752825	34.33281931	32.32792163	42.87012887	10.09662191	12.62452605	13.36984189	13.56796567	31.18895953	11.88525887	13.69043248	33.18553241	39.72782212	33.51955632	37.86801737	34.99601851	34.26553921	34.36291267	28.37825409	29.50354569	30.20698145	28.84009633	40.98086007	28.75558162	30.38435573	27.31616929	32.18905558	24.9642356	55.61936343	23.94523768	32.50590538	48.32867725	56.51445109	18.627421	23.27682759
LOC109397549	8.537350347	9.881679595	14.15637048	9.013780732	5.918281823	22.04986204	16.54288927	19.29291528	11.52801029	13.56185572	7.382162194	6.361994961	4.183009765	5.203280576	5.822370426	6.579031211	3.426742569	9.836503181	8.930925371	13.91039582	7.346234356	4.986054129	4.248717825	5.698505596	11.8575436	9.672153402	7.035514212	9.057334542	5.660313422	10.59433975	6.66206072	7.477310995	5.684581267	9.049010275	7.272217419	5.848280076	6.414286324	6.827300985	6.090946292	2.229103671	9.478268186	13.91500211	15.01990895	9.283643078	11.26520775	4.099651314	8.214894504
LOC109397551	1.573644193	5.023306415	2.044432662	1.497203424	1.21544617	1.023338754	2.938808884	0.841122101	1.764634389	5.451764155	2.000600217	2.306763672	0.91115134	1.643509168	4.542672781	3.216439777	1.673893251	1.299795194	3.143247377	1.100136393	2.088439783	2.411905573	1.966836498	0.715640179	0.762932894	0.637512499	0.63263786	0.63599623	0.592135899	2.337531773	2.112908835	2.705189115	3.075050004	0.877690993	2.644695393	3.360629623	4.462144372	2.561766295	5.308507508	0.67596744	0.513869395	0.190073462	0.417236737	1.940846488	0.619997033	2.556312938	0.683365647
LOC109397552	14.8217888	0	4.924693284	0.135571058	0.565666124	0	0	1.099311412	0	21.78313125	12.43900008	7.67723567	4.7552885	4.498948277	5.167106336	8.500892459	1.876155352	1.498895723	3.227073305	2.949265662	8.107405137	5.088647836	4.040847314	7.143425819	14.70343145	6.572287941	6.598723695	10.58552679	9.070192332	8.925530319	4.11238316	4.376295415	3.742934168	7.458461263	5.467228131	3.020518422	2.504573471	5.311099294	1.946271873	2.221066916	1.56746554	1.503816506	1.39728207	4.063547475	5.863771803	0.809807667	3.22277446
LOC109397553	2.356721942	2.003835543	7.848379797	6.386396524	3.722749017	2.507225478	10.6207768	4.45011763	13.76474263	0.359294856	0.414952762	0.162809609	0.115148635	0.423519774	0.511363046	0.435150738	0.513333579	1.458660165	1.501027434	0.809951144	0.069769559	0.064980438	0.169189622	1.670971887	1.210052264	0.68067936	0.660464105	0.68610253	0.796013487	0.449143598	0.382563355	0.68574228	0.717688258	0.579048022	0.83546743	0.763047489	1.326808327	0.672475865	1.663475342	0.520598002	2.275156967	4.299439113	4.590966368	6.246151449	4.992141876	4.736431996	1.913652623
LOC109397554	87.19570473	15.56159619	16.14375807	15.54448108	14.36747239	21.82652572	25.28443042	23.70490325	23.70424202	46.10619282	63.28957935	46.85866466	49.45028151	57.13486488	59.33034486	67.32748538	119.7328234	17.46420874	42.32912513	11.66440398	63.56712776	56.99999271	47.14411964	45.47715868	50.59901317	49.08101749	48.53938636	56.74815877	57.6870726	80.90989945	63.38700618	58.35608312	46.11908854	89.58692574	52.39462975	39.16695618	34.5334154	62.40436707	31.32945234	11.02817249	20.42754547	12.18626324	15.71693801	35.67013849	36.16996947	12.45861889	11.13979111
LOC109397555	21.88299521	0.90826106	1.214142177	1.868903968	0.571810538	2.218204739	1.517388117	2.923697046	1.34947049	27.69347709	35.00110842	29.47723209	18.55777651	23.80807597	29.08104114	32.33084026	2.596909949	1.411597216	2.585926475	1.413591619	25.28577256	22.73928543	17.18147115	10.57617899	6.672106434	5.800975635	4.170285221	5.69076037	5.945444095	5.792946496	4.245267017	4.886834627	3.600022612	8.399620749	4.690459297	3.020098287	3.019960281	4.947529865	2.531869276	1.817584656	2.192775463	1.020949109	1.231712751	3.900160243	4.010119837	1.795656457	1.068877682
LOC109397556	1.37275944	10.38355455	6.389595723	2.268696927	3.468932135	3.411573895	4.478863124	3.200497307	6.896695186	1.655226044	0.600405262	0.282568132	0.283939882	0.256621644	0.629411573	1.101890946	2.787467225	2.449452215	4.324101748	2.406396415	0.329746481	0.355396865	0.694626214	0.222240527	0.20913276	0.222412803	0.085734097	0.061986589	0.195666705	0.296084695	1.068604999	2.482848987	3.358237708	0.080196629	3.999581938	5.062910726	6.761276442	1.656110445	7.451294412	1.435816363	2.120303288	0.507997797	0.435701406	3.820300542	1.982065796	5.030598946	3.094119294
LOC109397559	0.83053799	0.594411389	0.794376141	0.387469136	0.971210987	0.016302414	1.119667244	0.40639769	1.048130485	0.944036094	1.212838511	1.243080122	0.607729802	0.860279695	1.004194868	0.885327201	0.432491553	0.358587634	0.637407149	0.38558899	0.462443283	0.671005126	1.011242097	2.529913655	1.969830733	1.613779653	1.403417221	1.525811752	1.564473402	1.933554375	1.522663338	1.62711544	1.16332157	1.776533995	1.66121378	0.636244178	0.773787851	1.442440363	1.161204939	0.462318273	0.572784442	0.299741326	0.347425479	0.041183794	1.512306011	0.091192767	0.113459605
LOC109397563	16.67531118	1.606070876	1.827763864	1.260937482	1.640763708	2.052594744	7.254182673	4.359536163	2.630593177	10.8176014	14.91085193	13.58973657	25.57867685	41.80099199	45.08661486	40.86813265	2.598935775	1.258803144	4.213069804	1.01974304	42.67722445	28.63373782	16.59534671	13.97385915	11.29420941	11.90960628	11.87123684	11.95163201	11.44591048	8.641862779	5.854900868	6.072267121	6.429666104	14.20269054	6.143265622	4.8649157	3.860612538	5.88196296	3.841794468	1.017220648	1.908525392	0.843870685	0.934761624	2.9571208	2.96875933	2.633517809	1.764101846
LOC109397567	7.180333239	0.412380995	0	0.090380705	0	0	0.325842144	0.157044487	0	11.22161307	4.682095534	4.592632053	3.591760463	4.24291057	4.500382938	5.325271713	2.207241591	0.888234502	0.914337436	0.884779699	5.419624086	3.720731751	1.29514337	1.538001226	0.670682838	0.882928295	0.849835627	0.496973089	1.026814226	0.794220918	1.096635509	0.547036927	0.987718739	0.857294398	0.589603034	0.635898615	0.39287427	0.598800411	0.353867613	0.31172869	0.174162838	0.125318042	0.046576069	0.260483813	0.050117708	0.377910245	0.735018737
LOC109397569	9.974134386	5.017868573	13.10912771	13.61784332	9.617077909	10.94733432	77.87380809	17.26181302	8.519416322	137.2328038	88.16979067	194.8484831	308.2395454	511.8146941	703.689401	573.3433107	14.80034458	3.800925958	11.7122786	3.528294362	611.9681783	825.9808555	654.7468181	57.17192185	24.43018249	36.82239466	23.76330271	23.07072264	24.45352331	13.47229409	10.43659848	16.17104252	10.10133265	20.05584611	9.69885046	8.291242957	7.154988644	14.80190883	6.805004971	1.282623927	7.957147538	3.655663414	8.411436998	4.069528685	2.834673263	3.646395252	2.309217526
LOC109397574	1.291375524	3.1438269	8.003084462	10.49646344	17.48611136	16.66438518	12.97810021	8.220039092	10.09618098	0.206955979	0.230628764	0.00904888	0.026712652	0.036213887	0.022003598	0.038696752	4.691197765	17.0167989	7.785279543	13.94787634	0	0.02166949	0	0.021431958	0.112373985	0.090796401	0.04949431	0.059045034	0.033887527	0.049926374	0.34744138	0.373108448	0.844097859	0.050927282	0.668662284	1.50052047	2.178265797	0.453665945	2.686065856	1.628052841	2.707225319	3.995201898	4.359241567	2.321092816	3.304720134	3.128623098	2.474267127
LOC109397575	19.68381543	243.0858862	241.870441	63.66074167	55.64115304	71.36622886	80.30185728	86.89508131	114.1098346	38.67473744	23.10140158	8.228170547	6.896592102	11.61936784	13.26716253	13.92821053	194.213831	157.1474568	253.7269306	164.7816768	20.57705648	6.427297671	2.620705674	3.735226031	3.649355643	3.669395781	4.972014667	5.624646108	5.70646252	125.9475278	153.5454277	146.8599995	142.6546469	6.98299917	134.0728933	169.905943	171.2272083	138.6673129	162.8889454	157.6837067	159.875263	195.0555819	111.3649062	282.839487	303.2492363	215.4064695	229.5184371
LOC109397576	24.94196831	70.17190095	63.76431256	29.4961636	36.22894199	14.20328289	40.07208849	28.75300129	124.6599212	5.647265263	2.939920452	2.711581785	1.635880421	3.376125111	1.70072611	2.047678887	0.762268317	5.20256248	2.938137672	4.259288316	1.577009164	1.185315194	1.683385185	0.891984329	4.276053015	5.254453569	6.991961589	6.787149915	5.453458115	2.517231747	2.427262433	2.003681767	1.19958864	3.734464115	1.539761411	2.819951562	5.365474769	1.716480449	6.888074239	5.798697346	29.4446579	22.09167649	17.56919729	22.15414825	17.72505976	80.23875687	60.94771419
LOC109397579	0.058411322	0.028679224	0	0	0	0	0	0	0	0.053366421	0.024299885	0	0.024627244	0.009539067	0.011591895	0	0	0	0	0	0.027578797	0.014269852	0.108085601	0	0	0	0.010429801	0.082949326	0.014877138	0.013151061	0.011439902	0	0.021692005	0.156504938	0	0	0	0	0	0	0	0	0	0	0	0	0
LOC109397585	0.040072402	0.03800861	0.002869498	0.046441254	0.005792966	0	0.081087584	0	0.061237707	0.053235062	0.017175822	0.00231655	0.030151772	0.002865551	0.005120918	0.027468089	0.100023945	0.048608767	0.030734957	0.011326246	0	0.025215803	0.432125366	0.390800357	0.097716749	0.107064394	0.226460717	0.243684467	0.216620688	0.068322137	0.091473275	0.060223493	0.119545597	0.059459306	0.030382638	0.051527899	0.01086321	0.077506856	0.043759141	0	0.013644504	0.027335942	0.008371066	0.143330433	0.002540605	0.030601949	0
LOC109397588	0.007970944	0.009148118	0.008219263	0.006561735	0.008365695	0	0	0	0.016999754	0.007987264	0	0	0	0	0	0.020690691	0.010683204	0.008060845	0.055969021	0	0	0	0	0.007857883	0.026843181	0.015411984	0	0	0.008283088	0	0.025212017	0.056631301	0.037741801	0.006224048	0.022700047	0	0.026146162	0.008820719	0.04424589	0	0	0	0	0	0	0	0.008209713
LOC109397591	0.458790052	0	0.149809523	0.029674781	0.03126695	0	0.100037036	0	0	0.465202348	0.83434288	0.939342037	1.69452112	0.933814022	1.188504309	0.907036499	0.073202593	0.036454357	0.071706781	0.325712723	0.925882375	1.243407256	1.108189799	0.34136557	0.453757646	0.650863243	0.464548154	0.395567597	0.690161608	0.267916753	0.054554447	0.614420493	0.379641431	0.753162242	0.178119448	0.316341182	0.203261338	0.284934337	0.273447107	0.064356546	0.086640978	0.152114734	0.12326572	0.137876491	0	0.026857061	0.168761805
LOC109397594	18.2033442	5.059896178	7.395479626	5.376928861	3.535519764	5.974200546	8.864851865	4.654482863	8.421870809	32.76323371	19.95079132	21.67816684	16.71261023	21.04915844	26.52004838	26.57031062	14.0944758	12.47678317	15.52694717	10.46120409	24.55961063	30.52372896	31.28142988	28.81435623	19.68145497	21.27191648	27.44655507	26.91645524	27.39624055	15.26790609	18.0608232	15.58282882	12.71229072	23.18609201	11.7361277	7.646673065	6.874375228	15.31990191	6.344735721	4.898965713	6.482468853	7.796518558	6.737098615	9.885478373	7.431271042	2.822190086	2.579547915
LOC109397595	4.917669678	3.965635776	3.91919532	2.088803463	2.374448703	4.143385427	12.42651174	4.495089657	4.437922682	91.61486455	55.26182155	66.64084057	37.03455176	37.64978062	67.45897042	65.82242637	18.58342416	19.3649454	15.17633201	18.47095674	67.29356524	37.95812669	37.75884861	6.447142459	5.52761202	6.473604875	4.060591017	4.642307985	4.01582429	6.309849351	9.568777696	11.46126876	12.47022784	3.581275104	11.31992656	11.3963392	10.90333698	10.68448465	11.35311326	1.936751305	2.374644248	8.337310781	0.882760423	10.97559651	5.941630225	30.51921699	23.15980829
LOC109397596	61.98270767	27.91355339	15.084092	8.175422215	27.0050966	9.432804134	48.3934157	7.070765983	12.05708624	173.2103045	88.18366874	149.6061506	111.5960333	108.7804227	208.9751718	176.5166661	99.06400044	4.105497339	11.34094969	4.91194109	99.85654299	35.11409625	22.95559707	49.13353514	31.81542697	28.83437931	44.02736984	36.32760781	39.32794195	28.87839834	39.37702704	37.66906477	31.56605524	15.49628117	23.79991421	18.13708167	18.15899141	34.73607451	16.68949924	4.239157361	8.010041112	8.463473289	10.14834246	48.12731524	10.65965604	11.30118409	5.027948255
LOC109397598	18.5186935	7.190199098	5.061239633	3.237114178	4.048789155	5.627570609	5.205547751	2.75168743	4.570353972	8.476055603	6.002217161	7.406511935	3.980070149	3.788780388	7.859669528	6.33214352	5.440990951	2.002641366	3.84802948	1.67187601	4.480866358	2.382723472	4.382976303	12.56391211	7.581849567	9.150127398	11.00047337	9.540181469	7.481775028	5.938058257	7.544684034	8.222444078	7.086027852	6.218360211	5.671747887	4.860983219	4.37401448	6.949947111	4.543894564	0.46186187	2.277503378	1.711421414	2.964334958	7.906668323	3.861267398	3.519481098	2.403845176
LOC109397600	21.08222659	2.094867057	7.399694759	3.581196526	1.809269047	5.085901284	5.612104876	5.141217836	6.423197771	41.47469275	30.26142521	21.75942814	13.20328986	20.39351022	26.79421302	23.67671648	17.09303956	9.62596289	11.23852485	6.325761396	24.71103587	30.51965449	36.72092667	43.38078752	24.84505735	22.39587992	24.80219988	20.61747738	23.59513784	17.65825841	13.2028739	17.18807245	11.1794383	14.93763801	12.63405694	9.924264496	9.895713924	14.97126526	11.98415404	7.746249027	13.96407092	4.583570576	6.656437345	7.251354266	6.670376002	4.735403111	4.404021795
LOC109397603	0	0	0	0	0	0	0	0.019505968	0	0.28136849	2.029497721	0.854492114	0.228486815	0.46029695	0.253139621	0.189493427	0.014953858	0	0.009109635	0.051617591	1.025899574	0.102869309	0.159695479	0.022914797	0.008738105	0.058678524	0	0.016834734	0	0	0.039005423	0.080299369	0.018490233	0.02758843	0.009986265	0	0.009981326	0	0.009989252	0.02177931	0	0	0	0.028236061	0	0	0
LOC109397606	161.9809776	60.4653634	28.40492733	854.470487	383.5848655	121.7270321	0.635890918	9.677866537	5.064603752	2.855499754	43.91336403	0.957206361	2.364997206	0.599598507	1.416787221	0.934365335	0.067005548	2.679573504	4.849253904	2.551641452	0.535038383	0.747468432	0.51898245	1.034984991	0.563815793	0.324793299	0	0.362080393	0.103903821	0.091848678	0.599232975	0.166064781	0.142030984	0.156150051	0.292887221	0.241300814	0.849765999	0.379364235	0.375984339	1.383991885	4.480805509	14.30415939	71.77039548	19.92701166	14.28623158	45.33187633	16.78629329
LOC109397607	13.74799274	18.06097943	15.38511326	11.44715733	14.55522169	15.08518163	25.6262119	32.95656854	18.14270075	2.555374879	1.29207849	1.615922258	1.566705098	1.090508463	2.041714515	2.100204862	0.357093013	13.62591308	5.295422554	13.90520843	0.97761696	1.02432532	0.323277176	3.001769158	1.216206876	0.388574461	1.698387515	2.928913151	3.678383592	3.845989945	1.216569665	0.71643658	0.540661752	2.704556625	1.114918123	3.159801351	7.048369149	1.588516103	7.197089946	2.97189984	39.33640012	17.32001352	11.43196246	58.37229759	101.6416638	103.3877289	199.0292549
LOC109397609	2.101095108	0.529145422	0	408.7506387	95.94817953	20.95507637	0	0.115149233	0.128765443	0	29.20644353	0	0.18546304	0.201143269	0.183322308	0.107466939	0.242761316	0.366343523	0.354926513	0.32437211	0	0.120359134	0	0.892798554	0.283709225	0.672415521	0.384869649	0.382613706	0.439184519	0	0	0	0.171526236	0.235721722	0	0	0.054012367	0	0	0.385708232	0.7662052	0.045943276	7.325351697	0.17189435	0	3.978277185	2.300839863
LOC109397611	0.318263198	0	0	0	0	0	0.036767383	0.057198125	0.025430559	7.858454864	1.976068526	1.571343086	1.055776191	1.295270351	4.318302435	0.246329431	0.217928179	0.036540957	0.02336543	0	0.604800022	1.720109228	0.654713546	0.165993386	0.228879027	0.05835101	0.126354146	0.217860934	0.238056964	0.066383939	0.126320144	0.200039794	0.09101932	0.056428986	0.24132115	0.081619654	0.048487202	0.039757082	0.025621571	0	0.14329722	0.073138533	0	0	0.021772455	0.083153157	0.037215796
LOC109397612	2.509521891	0.397158663	0.617849919	0.13540249	0.45735082	0.124645062	0.259021281	0.168052735	0.112754819	0.247227798	0.059824399	0.1173626	0	0	0.071345828	0.062736373	1.149487783	0.190099302	0.103598382	0.462879774	0	0.023420832	0.011087426	0.208476927	0.066248794	0.010903847	0	0	0.061043898	0	0	0.013008494	0.133510008	0	0.137657904	0.124753346	0.105103332	0	0.214581053	0.100073921	0	0	0	0.189545091	0.096535398	0.473726157	0.302515722
LOC109397614	0.017847904	0	0	0	0	0	0	0	0.015860206	0	0	0	0	0	0	0	0	0	0	0	0	0	0	0	0	0	0	0	0	0	0	0	0	0	0	0	0	0	0.015979334	0	0	0	0	0	0	0	0
LOC109397621	8.732613394	0.604389726	0.174550905	1.932644474	0.429727163	0.35077733	1.654168825	0.129137864	0.533438936	5.787687751	5.63346022	3.651646658	3.168315948	4.079862708	4.218196764	4.873880473	2.451055712	0.389597143	1.168396154	0.76832356	4.975683431	5.531880534	7.22288916	3.397947635	3.695766805	3.503975453	1.742445221	2.501114353	2.913373265	2.486884866	1.605102207	2.20067253	1.231569856	2.807662324	1.709828103	1.036784815	1.168659124	1.693112835	0.840346773	0.58421146	1.01021641	0.929663428	0.958314309	1.547197813	0.232882475	0.977044519	0.45510867
LOC109397624	0.313511569	17.00929077	12.16065476	1.159230946	0.640128119	3.596705474	1.464354222	2.574407847	5.509704174	0.021816212	0.388014297	0.090619115	0.084533541	0.309276778	0.08814114	0.077504959	0	0	0	0	0.030756077	0.086802786	0	0	0.163688456	0	0	0	0	0	0	0	0	0	0.170063548	0.02774181	0.077907239	0	0.140344385	0.123632029	0	0	0.036944267	8.663842252	5.585367359	35.77157996	29.75638741
LOC109397627	0.016835439	0.087826131	0.043399781	0.011549205	0.160629022	0.031894938	0.0118964	0	0.134644488	0	0.023812805	0.0233578	0.034476574	0.018695722	0.028398853	0	0.169230048	0.056751063	0.027491215	0.062811476	0	0	0	0	0	0	0	0	0	0	0.04203973	0.046601698	0.079714494	0	0.041095534	0.067714705	0.075304548	0.02661464	0.030145738	0.009958482	0	0	0	0.026628523	0	0.041392174	0.028899572
LOC109397628	4.037600107	0.411551532	0	0	0.094440447	0	0.208787637	0.19605751	0.131282031	5.387333775	2.542037115	3.074556049	1.210161437	3.718409167	3.572380521	5.952789809	0.60556428	0.725841474	0.683921424	0.477327119	1.405829907	1.800176677	2.285323929	4.005088498	1.813044262	2.208636754	1.38233931	1.189221797	1.151403249	0.678543325	1.598605232	0.862866113	1.593726434	1.922629293	1.042201493	0.475370463	0.697160671	1.012439115	0.440452794	0.349552448	0.618108591	0.905908615	0.208909599	0.584179495	1.161066487	0.686497963	1.690249344
LOC109397630	0.591253128	0	0	0.21666823	0	0.079781768	0	0.150592102	0	0.219430985	0.058969527	0.14548331	0.113836077	0.148713791	0	0.046848401	0.141103606	0.029810907	0.119653406	0	0.045068414	0	0	0.273997141	0.599592182	0.289219838	0.128469581	0.215402534	0.236310282	0.375233829	0.130395766	0.11656915	0.139578081	0.317319522	0.055509879	0.268299619	0.109252425	0.185740534	0.131207014	0	0.108554629	0.040056394	0	0.133882875	0.065359633	0.020707617	0
LOC109397631	0.065850706	0.042940762	0.035365702	0.056467437	0	0.02079249	0.116329954	0	0	0.061861433	0.291069406	0	0	0.061243927	0.173562863	0.192909983	0.303385557	0.019423077	0	0	0.102773979	0.072473237	0.31719495	0.135243048	0	0.161701085	0.124930464	0	0.213841983	0	0.137029682	0	0	0.276377089	0.089747874	0.043702161	0	0	0.03684783	0.032135353	0	0.243237544	0	0.065097316	0	0	0
LOC109397632	6.8845711	10.69246651	4.76134801	5.761199933	5.737394851	3.839201953	11.03187694	5.165267532	6.067000979	8.714542028	3.888352031	5.632278862	2.925606627	2.903779645	6.882598066	5.112608269	17.31099013	5.967763741	9.864618882	4.689934471	3.44969296	5.81358832	5.554960344	3.852319471	4.426387676	5.083813859	4.792744067	3.834688463	3.261319347	5.508414982	5.367171614	7.14967488	6.811032808	3.007117356	4.617734106	4.723579082	5.399235001	6.419044889	8.512139492	1.989601031	3.411648571	4.73898007	2.4844249	8.055200863	7.943903347	8.573333143	5.632588155
LOC109397633	55.48188778	1.363382065	2.666820184	3.697769781	1.870161471	3.610292597	9.926310672	7.225648916	2.806251916	39.2823814	49.78880207	41.92542876	52.46097044	50.94067991	53.68313933	52.45457446	4.439258342	1.009460385	13.06964688	1.625105569	80.26654807	83.16873963	56.13574269	116.2513033	126.3894965	91.54726094	84.5377306	94.43452205	98.54273263	76.93986201	43.55265545	29.48975597	16.15572605	110.857351	16.7462576	8.540832164	6.940945808	31.58924544	8.676978312	5.603959383	13.56737392	3.901483129	13.08882592	10.37735613	31.64779821	14.45754586	11.49606228
LOC109397635	14.25436605	0.394582896	0.272738809	0.297875322	0.489933597	0.336128127	5.265600993	1.910722642	0.585011867	78.58039385	52.49225487	51.63170338	32.81488403	45.62985379	82.57103307	68.55205881	9.923795683	1.601351124	3.922643143	1.682734583	50.67555332	22.38076166	25.48990946	18.63732441	14.42909088	17.07301356	33.40152429	30.86679441	34.08417544	15.38649728	5.137632541	8.52552996	5.464274971	23.93435962	6.203894066	5.017939699	4.239520443	8.499243287	6.165687985	0.961107302	4.064312767	1.554381059	3.367199504	15.08010762	6.070633647	0.677282317	0.613129672
LOC109397636	3.691975713	2.898279638	5.132450599	5.29080936	7.609683712	3.614831649	1.900927637	3.311375664	3.592631814	1.819293166	1.028970885	0.69468018	2.017263188	2.269161415	1.245635488	1.555962266	0.8245104	0.221790179	0.692265742	0.332864134	0.717048712	0.886431055	0.896880521	0.570422869	0.440741457	0.706642165	0.582515475	0.887844586	0.601289601	0.51473811	0.888296239	1.308468418	0.726912928	0.670735447	0.588890264	1.082190744	1.482288451	0.907342759	2.395536582	0.199005719	2.295300503	1.548449242	1.757516658	18.27669278	10.2283383	17.11733149	12.98845693
LOC109397637	25.75453407	20.93097272	19.20700066	18.35174289	17.95412256	20.95445303	45.96284152	45.88198051	26.45188981	38.54000326	30.99208687	27.89658358	20.17442325	26.68808708	43.39524291	36.84505484	29.28010859	156.317123	88.31501089	154.9879591	42.05804059	23.95144014	19.43773755	13.48934574	10.76916431	12.52741385	14.34241422	13.17683954	11.32979263	8.602315897	13.46181613	12.26942714	13.07503028	9.660432669	11.14152567	10.91558092	12.86762497	10.55648278	15.34276731	30.33700928	24.12925273	33.05497267	18.93754817	18.6020337	16.93033768	31.43766038	17.03485648
LOC109397638	20.41217284	8.85733046	8.454087271	9.815313889	8.93868654	17.47303206	31.50658281	16.95764151	12.52417684	79.30930666	63.04797283	81.42488463	90.23294497	159.8874772	185.1186625	171.6841512	36.62792051	14.94044481	22.82089109	14.33446503	204.569461	255.8977531	234.1652505	20.57292148	19.60665425	19.78228578	13.48620528	16.13995919	13.48871745	21.38697759	17.69266763	27.15241032	17.65357419	26.24091876	16.05192893	14.45124188	13.27182706	19.01839961	12.34140367	7.554949014	12.56320855	16.52112304	13.39209365	22.37639703	19.86394546	9.581410319	8.539102996
LOC109397641	11.03883316	10.90445067	5.047771667	5.272346016	7.239488469	8.918637186	12.98905862	7.857987471	8.308671837	28.97515269	25.89609788	21.03756265	16.10235551	20.82956677	31.54396848	25.60163035	8.802641462	5.239259361	6.854570155	5.406085131	32.52502081	12.46259401	12.81978059	38.62677929	22.60040239	18.62732516	19.36082868	18.79161482	19.64841993	18.28685857	15.01510321	13.57304008	10.44973994	23.62485891	10.69473026	8.958732209	7.335305034	15.32279375	7.472612649	2.519211099	4.901924916	4.671833618	6.299306508	12.89179794	15.12083427	5.295696376	4.66376391
LOC109397642	0.727445952	9.305748124	21.76943933	6.733459934	5.36120128	7.616602905	10.29543049	11.57004234	10.45532293	1.179501871	0.320758485	0.109703476	0.059264365	0.09377821	0.044282011	0.172173428	1.754244504	12.1185092	6.395407799	11.46171942	0	0	0.099493022	0.276977573	0.2808935	0.815543744	0.624042479	0.604636382	0.730187359	1.703012832	1.483214439	2.344556781	2.604265861	0.720315612	3.199872548	5.249825313	6.209193934	1.866495847	9.995834687	4.066129849	8.933545217	17.02083544	15.56420221	3.443287562	3.304783665	6.696333481	3.257550049
LOC109397643	0.285788744	3.17081618	2.382092856	2.051887187	3.053955483	2.935634239	3.143498506	5.019040882	4.68151392	0.079707393	0.101058124	0.01982543	0.043894088	0.010473138	0.080507796	0.077575285	7.607685821	3.492228692	9.4035025	2.622978757	0.050975301	0.103023475	0.142493192	0.031460413	0	0.080897477	0.014313867	0.014229965	0.057911158	0.554363198	5.867566951	6.944132251	20.44079852	0.03719264	15.37076567	24.56819242	23.76963322	6.874962018	23.6422364	5.082641268	5.78021437	1.298662106	0.740768165	13.35388533	9.037669388	7.635460645	3.074480663
LOC109397644	0.868276411	0.106578196	0.482773695	0	0	0.161270578	0.324819956	0	0.181547674	0	0.180607255	0	0	0.113437555	0.08615598	0.151518703	0.057045264	8.005926141	3.836510459	7.393589812	0.18220226	0.042423884	0.080333893	0.125876553	0.240002668	0.039501888	0.07751879	0	0	0	0.127539451	0	0.08061218	0.531754228	0.166233288	0.739554386	1.104212291	0	2.743669501	29.54721967	153.7934304	132.7367898	135.2885368	4.685540579	0.233148931	0	0.175350104
LOC109397646	51.25597742	25.2093193	30.63303609	27.21366943	21.22347126	33.86442047	36.14471003	29.44979321	33.39392663	72.52792766	117.244051	61.41533141	46.10741689	49.34617208	67.44405715	66.25115113	95.95783856	34.83848861	62.68243288	26.84079314	79.6565319	140.228606	191.8896306	284.3601105	243.1440795	205.1937857	183.4613156	181.63917	154.777857	187.2457057	156.2069878	157.427782	123.2919414	215.6027608	175.3132356	96.18282031	79.89947023	156.9924334	99.3724762	59.78154949	69.89900447	30.32160635	37.23728131	77.25050144	74.54660413	45.55019021	34.03245041
LOC109397647	6.733917281	5.300649494	1.981169382	3.556291645	4.851737952	22.11694597	79.0756266	26.41177213	9.521786285	16.27710101	34.90297015	55.94267215	148.9374944	178.7466112	141.6548968	188.7929419	9.023175288	1.666256377	5.379191507	1.442338561	252.5600346	298.0163202	116.8535774	15.55140015	11.00265892	14.86681081	10.80444361	9.303049138	8.910882347	9.763158355	6.188561239	9.845906277	7.556252555	15.70709154	6.654051768	5.426335529	4.533985308	8.297484747	2.720987561	1.631041337	7.302417507	9.737955098	11.0503631	3.944166975	7.602845967	2.531770631	3.270128625
LOC109397652	0.220704008	0.451331434	1.583574605	20.18066242	28.73315529	1.062040915	0.70180078	0.55421802	0.16670582	0	0.557230069	0	0	0.12254568	0	0	0	0	0.059465303	0.027996496	0	0	0	0	1.374146665	0.711795184	0.221081327	0.221450483	0.579100739	0	0.275559689	0	0.424973292	0.693648161	0.598003019	0.832667462	0.719013683	0.092459648	0.606624659	0.708889813	0.389492304	2.941827319	1.459037858	0.02094518	0.196457756	0.35994473	0.555027877
LOC109397653	0.462097358	3.61292647	3.826951992	35.97865498	53.1560541	3.033970376	1.44547877	1.487931319	3.512377281	0.007595857	0.639973006	0	0.037256274	0.060609235	0.214819723	0	0.081277488	0	0.172007667	0.113216666	0	0	0	0.026005399	1.932890805	1.073013878	0.379664834	0.316500092	0.383776451	0.147342521	0.059360841	0.114818509	0.238037776	0.286245029	0.180596164	0.175910907	0.188521144	0.257406166	0.316315489	0.357062988	0.42399377	1.284243009	0.869543261	0.187040543	0.127892429	1.266141596	0.327598729
LOC109397654	1.164817714	3.413980856	2.452542413	1.212762103	1.043541928	0.785186539	1.84598667	0.997996744	1.46498262	5.887814374	1.958255501	2.964370169	0.946246255	1.021221676	2.824251176	2.310271083	18.7940875	1.851745543	6.317494689	1.450264816	1.488073185	1.16102229	0.718808904	6.534349032	9.594781172	13.1306028	13.60105424	10.99008579	11.4444639	8.896654321	4.698626736	8.195982765	7.701489413	5.999835864	6.113009351	4.943583528	4.289238284	6.915972577	4.412703171	0.102367465	1.675834365	1.668564305	1.447608012	9.856659145	3.350742253	3.112170014	1.411087115
LOC109397655	7.90953631	4.787254227	4.89777349	6.560686321	1.290599792	7.625726154	6.245952202	7.34076359	5.397203528	16.41544077	9.607382741	7.455112455	6.892919334	9.279543583	11.10138791	12.69023355	4.167402583	10.10497552	7.265937262	16.23644596	8.744328865	8.074292512	14.81428848	12.26110015	4.350397251	3.044361271	2.126129905	3.106276704	1.557850231	3.345982767	3.437453055	2.540313653	2.811315013	4.125130143	2.760710033	2.680983099	1.890432852	3.035216889	2.378647503	2.228536453	1.7239617	2.756596551	2.160210357	3.542742548	3.261537526	2.008733092	1.450772811
LOC109397657	3.941872273	4.956436682	4.332611673	3.018828004	2.458460556	3.870415139	5.330019614	2.774383768	4.883355467	34.85081199	16.8206132	19.64639051	9.950020861	13.10450452	37.56009499	30.93178841	2.913419568	1.566003043	3.111147359	1.60615441	27.48312436	36.4128307	41.19779633	2.526169152	1.069162019	2.378245543	1.146674584	1.569895636	0.828762234	1.146578786	0.772244553	2.421523272	1.269878034	1.454142217	1.251092186	1.6803554	1.839932662	1.493966692	2.359195914	0.431188543	0.883090791	0.707741059	0.616611537	7.527190179	5.221587593	9.567913794	5.849738504
LOC109397658	0	0	0	0	0	0	0	0	0	0	0	0	0	0	0	0	0	0	0	0	0	0	0	0	0	0	0	0	0	0	0	0	0	0	0	0	0	0	0	0	0	0	0	0	0	0	0
LOC109397659	0.133396099	0.235057167	0.073870399	0.28063209	0.039596629	0.13104025	0.111019073	0.040046344	0.108003067	0.034654982	0.056604439	0.139835364	0	0.027981264	0	0.070352213	0.039730349	0	0.02904366	0	0	0.041858232	0.067606484	0.104716128	0	0.045853172	0	0.022363789	0.035938498	0	0.118436635	0	0.028072006	0.067511934	0.236377216	0.028615438	0.055247944	0.039833245	0.111468298	0	0	0	0	0.349308793	0	0.080170959	0
LOC109397660	0.204584467	6.629851161	4.908679801	2.099830086	2.631825171	4.3535315	6.265215255	4.313915427	11.59503096	0.108841015	0.078955935	0.106490008	0.069016903	0.012862772	0.007768353	0.048230501	1.361326778	0.635070588	0.839285806	1.11420988	0.024891632	0.023183021	0.065849074	0.13757339	0.021858705	0	0.042361037	0.049061336	0.024169627	0.09614437	0.394940625	0.459172697	0.939837813	0.036322904	0.635880687	0.969257703	1.390546898	0.319891596	1.690971633	0.396231144	0.534988046	0.439460298	0.213718377	4.293198019	2.32156649	2.703014901	1.576992007
LOC109397661	0.248614799	0.549167918	5.579024876	21.48352324	28.42104019	4.368448318	1.074648091	1.578806886	1.507191085	0	0.52023136	0	0.009111285	0.014972139	0	0.019998307	0.049993628	0.045448087	0.118004977	0.006840999	0	0	0.013995864	0.022151879	2.262154997	1.556597956	0.310215267	0.404821809	0.452066867	0.238201518	0.233871866	0.058219429	0.085542847	0.538661975	0.220281837	0.219949278	0.244843648	0.157722598	0.445172611	0.256797397	0.315461759	1.248567794	0.573099146	0.181262353	0.054569602	0.421203018	1.832056219
LOC109397662	0.007699096	0.024098514	0.04931769	0.081625075	0.241743703	0.084864162	0.120183384	0.20857471	0.134345278	0.019871606	0.030689855	0.022334815	0	0	0	0.010381837	0.015634628	0.090835857	0.009714835	0.074684009	0	0	0	0	0.013703856	0.017322309	0.060550788	0.010560678	0.024244225	0.031075469	0.023303505	0.009041305	0.027617136	0	0.014237573	0.046168889	0.04330825	0.028215215	0.030705388	0.130000605	0.145725312	0.19129277	0.158853505	0.043175192	0.037275045	0.079158699	0.049861127
LOC109397663	0.449692232	1.219212297	4.50673658	48.18282589	65.06771294	7.824121114	2.336936954	3.178409145	0.482957956	0	0.718299101	0	0	0.017835083	0.01354577	0	0.126999241	0.007579402	0.349850628	0.023968005	0	0	0	0.11188393	3.88057799	3.084947484	0.681541691	0.623265495	0.725987473	0.085567581	0.190362566	0.179011248	0.34220213	0.517929371	0.156814971	0.430994698	0.318481704	0.115775946	0.70802218	0.265241487	0.539260321	1.341477278	0.82122186	0.163085373	0.131474862	1.825866235	1.15294432
LOC109397668	1.187286417	0	0	0	0	0	0	0	0	0.258271956	0.295768136	0.294154134	0.074491204	0.046165238	0.084150148	0.212737259	0.092861951	0.028027014	0	0	0.074150141	0.017265082	0.140580631	0.062839052	0.222694318	0.064303715	0.107261564	0.106632842	0.053999511	0.012729166	0.092043503	0	0.12007151	0.081152226	0.084564138	0	0	0.087406772	0.014887739	0.024590422	0	0	0.029392872	0.026301464	0	0.013627927	0
LOC109397669	0.212845555	0.747195398	4.62070479	21.57827316	43.74821717	2.640745519	1.050463758	1.414045877	0.539496788	0	0.314865285	0.016515988	0.024377924	0.066097473	0.093574891	0	0.132955891	0.08707758	0.05831601	0	0.008493208	0	0.012357503	0.097793857	1.571847398	1.044044225	0.186455275	0.16416782	0.291113961	0.147987747	0.039634307	0.098854311	0.136027659	0.180017648	0.233627142	0.287280969	0.435559131	0.056456567	0.268577159	0.251241051	0.271294961	1.05681593	1.26789155	0.07531469	0.289814524	1.315882621	0.802258482
LOC109397671	0.057266002	0	0	0	0	0	0	0	0	0.015939791	0.053999745	0.370775586	0.029318147	0.127187562	0.354196805	0.141570505	0.554318627	0.016086633	0.467558916	0.028487225	0.238335279	0.015855391	0.030023778	0.015681591	0	0	0.014485835	0.057603699	0.033060307	0	0.031777506	0	1.054472457	0	0.295106064	5.911869937	6.119128367	0	2.802792346	0	0.176636742	0	0	0	0	0	0.049151166
LOC109397675	50.20391556	0.286371368	0.045209774	0.057835125	0.201398486	0.040030265	0.216346888	0	0.159411798	0.123331879	0.082038858	0.17589354	0.075615005	0.199564484	0.062552492	0.018804837	0.212394946	0.151177931	0.327608829	0.275756339	0.056532357	0.105303729	0.074776202	0.017184656	0.090848809	0.163254594	0	0.111425117	0.036778032	0.04852383	0.246401584	0.165521676	0.191589971	0.048259204	0.120175864	0.960176914	1.307576376	0.183884287	1.371704374	0.112487004	0.041897664	0.06029453	0.067227722	1.22820575	0.112367683	1.186016806	0.118061718
LOC109397677	0.484841021	2.299354674	7.612802481	4.626214142	1.892425299	12.1079881	6.011115783	6.970165464	8.146885692	0.294444658	0	0.152881229	0	0.024473408	0.07435035	0.26151333	0	0.78003757	0.323883378	1.874675353	0	0	0	0.036209387	0.034519334	0.068178185	0	0	0	0	0	0	0	0.114722486	0	0	0.131435343	0	0.039461913	0.599657394	3.554216687	16.01531697	13.58744786	2.718904214	3.923427489	1.517149874	5.220627586
LOC109397682	0.111163416	0	0	0	0.106062398	0.45630087	0.078551231	0.132506286	0.14817494	1.392387651	1.886814618	0.925381085	0.587897835	1.265329203	0.843821801	1.607658003	26.98311459	0.327883439	7.124772781	0.49768858	2.659911846	1.52351654	0.830510686	0.18264441	0.348239166	0.128962045	0.084358684	0.335456835	0	67.76377969	22.68524204	14.25714991	5.226656665	4.086883138	8.683244679	3.398083224	1.906054075	14.05879225	1.741692159	0.657552705	0.624537051	2.044250563	1.611240887	9.39177642	9.472246758	0.409965131	0.381644344
LOC109397683	49.69604685	8.902081146	7.658450517	4.211879011	5.165099849	7.629436379	10.35641384	11.54174115	9.621233918	28.23877276	35.25075055	20.12804885	13.68863012	13.96619405	20.88059769	20.93141558	8.128586437	4.019135064	9.096499597	4.102518688	23.27313227	58.81173017	42.49557689	38.20857254	38.50679669	35.58826842	29.78414099	33.92971565	33.34370698	46.05117822	26.15691186	21.19827812	17.45306503	46.67420489	25.36746104	18.10957339	16.84385813	28.83126773	16.6976451	9.537856547	11.94573017	6.488902555	6.978325641	14.09683794	19.08631131	5.289310052	5.977983676
LOC109397684	0.508175616	0	0	0	0	0.033294921	0.067329627	0.016657933	0.187970495	0.15011265	0.097485422	0.029524063	0.09756291	0.370340255	0.312348006	0.156879155	4.446251694	0	0.734908319	0.039341097	0.075345993	0.220019531	0.682892095	0.295883944	0.033331463	0.06534077	0.015907637	0	0.018152609	0.42158543	1.057469956	1.015730351	7.820058886	0.069027508	5.384128561	15.32969876	14.94867304	0.619088959	6.891129433	0.012399565	0.790590432	1.477096909	0.014821171	1.415152735	0.910012278	0.199386216	0.081780931
LOC109397688	0.289378073	0.240705133	0.040334286	0.056350558	0.037395434	0.014821037	0.044279725	0.024804903	0.027738042	0.04566311	0.022075487	0.010908244	0.01201551	0.008731023	0.013262448	0	0.419404456	0.006526886	0.02548553	0	0	0	0.012366223	0.090039677	0.006065578	0.005989978	0.047553416	0.011862934	0.020323749	0.014911567	0.013088551	0.591831679	1.231645656	0.012675425	1.132989316	0.179355492	0.102003858	0.151562147	0.171670655	0	0.015512434	0.054618888	0	0.337248561	0.014820189	0.070589667	0
LOC109397689	0.023288664	0	0.079046657	0.01357973	0.04999501	0.053680123	0.052660584	0.211901195	0.041390073	0.011668173	0	0.067045582	0	0.020043062	0	0.028498742	0.580042689	0.105980971	0.154017148	0.068641413	0	0.093818323	3.182212149	0.215234363	0.19150919	0.136888493	0.26686366	0.319764862	0.512247169	0.372592001	0.288831832	0.586628637	0.453025965	0.466742325	0.818610384	0.309112847	0.138024826	0.300973656	0.174101503	0.007576628	0	0.121835198	0.027168975	0.335203544	0.078845641	0	0.013991993
LOC109397692	3.03756375	1.450012243	16.00287046	5.920587475	0.831562444	3.259465979	4.452855739	3.970488295	8.340422564	67.74408282	31.09297306	36.7353684	18.1029365	8.552964392	19.70371801	18.13243462	16.08211912	1.736267368	4.079435386	0.928108773	4.684194487	9.219118973	7.562547019	23.29469551	15.16169693	15.56168816	8.755078691	7.206885738	5.099733843	8.44939105	10.50275224	10.48895737	6.016248859	3.867783236	3.929450693	2.671595638	2.699735359	9.294795325	2.643870107	0.973501122	4.077011425	1.161606722	3.172213491	3.235352624	1.874923221	1.284599477	0.922347926
LOC109397693	0.713435817	0.205730834	0.772535388	1.428183136	3.084405256	6.817222698	0.735469812	1.037224776	2.502581759	0.056147008	0.029742736	0	0	0.100257132	0.049489219	0.056030792	0.332738912	1.170848953	0.610049897	0.98409143	0	0	0.009902345	0.679193815	0.207087255	0.198078828	0.019110685	0.034767558	0.039908067	0.006361579	0.020961509	0.065758334	0.095988025	0.068332337	0.02725266	0.124991946	0.150190969	0.019905564	0.176539365	0.094293277	0.169280404	0.793189102	0.335276708	0.265479577	0.779786729	0.347348136	1.271581316
LOC109397694	1.494827008	0.708722677	0.753371861	0.521950999	0.36109125	0.387840494	0.856984699	0.184168165	0.353608855	3.593188314	2.026990386	2.323146281	1.403995582	2.735400867	4.306765287	2.669487014	2.869568586	0.341789584	0.744208534	0.41417252	2.855812341	2.694626371	1.628127047	0.31090801	0.435610362	0.445058101	0.286848836	0.151063566	0.369877426	0.418860946	0.543415816	0.997987391	1.504828799	0.45618236	1.936081813	1.861147628	1.258308206	0.970897175	1.186235393	0.020563222	0.291046393	0.056286499	0.152882436	0.675033884	0.445739773	0.630012571	0.115967617
LOC109397695	4.0086591	3.13443191	2.857744164	1.394323841	3.770907116	2.85107735	3.916709631	2.859972875	3.79050706	1.355134992	2.346206858	1.571476062	7.476781816	10.01785737	6.192474314	5.850576703	0.556087661	0.873293921	0.859064232	0.809206725	1.783878237	1.22105045	0.777044732	0.356360401	0.13211624	0.186385103	0.091440869	0.102904325	0.055511803	0.129134751	0.100296699	0.35577747	0.55798706	0.156813813	0.549046821	1.764137171	2.08403935	0.171439576	1.395113664	0.598715364	1.136352133	2.012011797	0.482888656	2.28705341	2.841889731	19.68439083	15.31336371
LOC109397697	17.06278313	24.64125316	23.54547043	11.953248	10.74876521	24.40629438	40.63596482	13.50560682	24.69889696	63.19019584	28.23126161	35.12154325	17.11404743	13.72785933	38.93391111	32.29069119	91.40952765	31.92896413	70.83105635	34.36205967	22.2208566	4.065282602	5.862262314	19.33111159	19.51482115	22.54991404	28.08568129	24.97577863	27.66189065	28.48378945	29.52148353	37.23920532	28.75791386	19.30918369	25.25637018	22.36810893	21.06420426	31.90665163	26.45991459	9.884821177	9.029696561	16.19600805	8.226198399	22.97418214	15.28508368	10.95239005	6.152207944
LOC109397698	1.615611319	0.054696453	0.829967996	0.236484836	0.454712348	0.033105941	1.131533923	0.126240665	0.046585578	2.122476727	1.263934486	1.193498505	0.47415916	0.904123143	0.962025817	2.015872756	0.163235373	0.412340701	0.529194809	0.257229166	1.109334152	0.418289094	0.759590019	0.45155072	0.943063375	0.614320076	0.783605005	0.938409652	0.921705134	0.942454294	0.48528426	0.464655657	0.60551465	0.626426968	0.430436499	0.191688352	0.532934635	0.837544546	0.366950179	0.046984502	0.192151785	0.251843176	0.112320923	0.32413675	0.342038873	0.065096623	0.125441349
LOC109397699	39.85118484	3.265815042	6.885083078	3.338720694	2.614719766	3.423251209	10.3446684	3.062368174	3.25748191	102.191981	44.73182502	70.533319	30.99579468	32.30980066	110.0246616	82.33650684	40.48107563	31.27797129	15.53899724	28.2151685	78.5499061	101.6786985	105.1711886	20.39164407	11.88808401	16.0153851	17.99040234	15.12906133	14.7102402	10.2630982	5.076801833	9.412961193	6.507176359	9.41537311	6.252786984	5.700874203	4.884697169	8.723209076	4.218973553	1.982966809	4.154829844	1.286503062	3.06541344	8.412775707	1.808112668	4.152270298	1.481486763
LOC109397703	0.612524752	10.81608139	15.35139201	7.537923108	4.817193961	9.05491229	8.132040068	9.189419137	8.519420478	5.835548784	4.482742586	0.566680881	2.275813886	6.776412773	2.802420778	1.679586218	2.498292613	6.413479435	6.47093274	5.228290334	0.074491532	0.077241158	0.014451224	0.205853368	0.283465398	0.201120624	0.140715877	0.322211541	0.160574457	0.53282382	1.205087308	1.438616449	2.263079326	0.108701141	2.00852671	5.367660612	7.319858124	1.056351241	8.882536533	5.072480243	6.839497322	6.167703999	6.699751373	62.07803592	26.4635286	107.4557953	67.87427283
LOC109397704	7.520741158	18.81619122	15.89254467	8.475943849	7.761398647	17.60032098	22.5589566	16.92313788	14.08238579	14.38659213	18.10033076	13.52215068	14.24236896	52.51813322	8.090789968	15.11110638	26.05665504	12.64360389	26.47285357	24.76653325	9.171155381	1.689202771	0.150880915	100.8716336	23.62016109	19.94263832	15.08350391	16.70302586	17.61090643	12.10164607	20.44084056	28.50076273	25.98085554	20.9233142	26.94413762	24.66265799	22.39813357	21.35223675	21.36812518	5.379248426	12.5541458	12.53100905	10.96050753	26.67387296	19.26733296	10.09443755	13.99685475
LOC109397705	2.766409452	138.3250803	75.61883012	55.37009346	79.41791969	70.51926853	75.8433995	58.33576874	73.78162488	32.90403058	162.3463485	32.49467752	10.35849523	11.89857994	9.100003175	7.072169383	9.315251334	20.10016678	38.71577642	23.06063835	0.111799065	0.048730479	0.151033047	0.109986465	0.098176879	0	0.139652093	0.08208957	0.166308145	0.134345827	2.859026979	9.600361989	26.29481084	0.348144696	28.33003377	34.72317269	53.60497481	6.288896455	89.5040259	15.71011402	102.6539226	133.2935068	118.0414717	92.51605901	109.0356585	73.46995771	80.07878081
LOC109397706	0.342853905	0	0	0	0	0	0.069220091	0.038921933	0.174097553	0.091614897	0.190515299	0.022425002	0.287867479	0.078323364	0.041310211	0.108975655	0.054704314	0.192347493	0	0.036547326	0.141527475	0.081365894	0.154074507	0	0.085924065	0	0.037168837	0.184754844	0.010179433	0.037493305	0	0.090385151	0	0.021034727	0	0	0	0.00851726	0	0.028972085	0	0	0	0.077470024	0	0.040140574	0
LOC109397708	15.32695866	5.528551189	5.830710974	5.406316146	3.720173689	2.665370307	10.02564856	2.304058013	3.109564005	71.54980992	42.05772714	43.66331097	32.81813984	30.74645292	56.4999916	54.02447711	44.33509375	5.59744464	11.8146777	4.677082096	44.27514918	16.81783856	11.86548689	15.88358553	7.009507721	6.676659499	10.10383212	9.765798544	11.07803534	8.015870187	8.198778613	8.647129724	10.00277095	6.64969976	7.972194794	7.017899067	6.390399769	10.25258242	6.34359739	0.39339726	2.801258768	1.595967424	2.732294293	9.996805366	2.225728985	4.435198776	1.455032778
LOC109397710	2.84769008	0.072466645	0	0	0	0	0.147238448	0	0.040735628	0	0.179781938	0.04818217	0.307940218	0.179714272	0.117161577	0.033997734	0	0	0.037427626	0.051826682	0	0.038076248	0.090672729	0	0.271978522	0.233134939	0.228752846	0.261995384	0	0	0	0.128172511	0	0.105756388	0	0	0	0	0	0.082168914	64.86768905	63.65273559	28.99050668	0.348249704	0	0	0
LOC109397712	3.442786204	1.2277429	1.962575308	0.668860769	1.035098561	0.796870705	1.457096571	0.826421178	1.50972623	3.586054037	1.017677032	0.667042674	0.37296543	0.515236909	1.567220827	0.842798917	6.538817243	0.496742265	3.067094435	0.643941878	0.516090805	0.469159726	0.444200573	0.226484484	0.428351212	0.613664315	1.001882498	1.499848646	1.675023247	2.077774776	2.048833066	4.438218049	3.746651437	0.84157261	2.793964321	3.844820268	4.73043563	3.83745625	4.388732243	0.131257074	1.635555592	1.501173958	1.706786781	13.00023469	7.272922065	2.000411031	1.689041874
LOC109397715	30.40766185	28.03491377	24.94579598	19.3944449	12.20871218	22.84555951	25.71039778	33.25785729	26.63024319	51.12727981	36.52194562	27.64819744	19.29381948	25.80874364	30.2454127	31.57488691	19.96924715	78.9341302	45.89758326	82.03094722	22.63479708	24.01170421	33.74756387	31.1181134	34.9349247	36.0171384	34.9856484	31.66168595	30.65110917	23.81194931	35.04713295	28.98887592	26.66207425	20.68332297	28.80591095	26.1348877	26.98592981	25.57275461	26.68231572	70.98711664	51.7353096	29.34159775	22.74575756	30.35311332	45.98773667	16.23117049	15.37890663
LOC109397716	6.337670362	36.04405715	47.04841607	88.17626564	34.73574586	84.58689789	103.9048862	120.7188502	103.7321673	13.24821757	19.33124029	2.004804266	1.698314457	3.499278825	5.828567599	6.93697893	189.2451592	1281.458689	360.2429008	1485.417927	1.301846258	1.148549054	1.166105235	0.385090147	1.320102482	1.229857555	1.643965566	1.530010442	1.011028523	2.352339843	5.950493056	4.664131903	7.423890253	2.371486054	11.02238196	14.84711548	12.91306158	4.218923539	13.27256813	16.81067171	2.169123806	29.11210522	3.370685264	5.129868934	5.1110321	10.95462384	8.232580462
LOC109397717	6.936373692	23.28822364	23.54266847	7.559914086	8.276124449	17.38624403	17.17964331	12.60101363	24.65926654	13.40268683	9.857987393	5.651326833	3.093907374	5.208889964	7.728261134	8.05569878	157.127548	6.610297534	23.22231157	5.766350973	2.656941352	4.19567909	3.524334978	70.43754344	21.26033652	24.47537113	25.09960459	21.94861758	26.30572623	30.40778821	50.65892146	113.769413	172.5521564	16.68430235	174.1185719	98.36671217	86.18611427	83.70097244	73.06376816	7.186548649	23.76321339	30.60924553	38.8297288	44.62797524	15.43153862	21.31447317	22.1889833
LOC109397718	0.831382745	7.737162211	1.890992341	0.812300166	1.586122889	0.694967996	2.087489023	0.731954662	1.259486986	1.632971087	0.833109262	4.14867961	2.274785762	1.062513222	0.534758715	0.421262751	36.24202245	12.38278786	74.71259161	11.32288769	0.218564872	0.158855965	0.385747592	0.766412936	136.1945801	457.152592	508.7809851	268.8680109	166.5343243	4.339850017	7.464020334	12.73261772	54.94495586	38.97405951	27.4393108	142.4764397	192.5410175	8.527402703	166.7464011	17.0558268	50.60884607	54.30249132	11.99745187	23.08872213	14.48653174	224.2534697	197.0290979
LOC109397721	1.521482665	0.22677661	0.249028778	0.596426029	0.760396235	0.73205507	3.071779772	3.857499298	1.352037148	0.181499732	0.102478749	0.050260315	0.408018687	0.201143269	0.30553718	0.214933879	19.50182568	15.20325622	12.83650888	13.08300843	0.258459436	0	0.113956065	2.559355856	5.447217114	4.314666259	4.673417168	4.86465998	5.14473294	52.854659	34.73636771	51.16325397	42.53850661	8.721703731	56.77052661	27.50921788	22.46914475	53.14492967	18.42203139	3.257091739	3.4479234	19.0205162	66.08184398	6.589283407	12.78818161	1.781318143	2.798318752
LOC109397722	0.182440361	0	0.010451328	0.058405713	0.069627447	0.030723148	7.709269335	3.092879366	0.108081479	32.66274825	43.42445403	55.58253222	62.63601611	112.2425058	124.6180052	110.2957616	4.061732946	0.512494515	3.912599215	0.335796318	152.2501433	168.6216622	131.7720347	10.83451931	6.553508102	9.576045726	4.522657019	4.587905224	5.396214408	2.914181937	2.13612334	4.545071491	2.341968664	6.31559748	2.216800465	2.142704635	2.049196476	2.999510623	0.598913106	0.079139087	0	0	0	0.076950648	0.018506861	0	0.135709413
LOC109397724	63.2521221	28.81592433	40.64641657	17.95809185	35.05655276	49.90390391	39.86347217	15.94039281	19.85147519	53.29990579	51.25458494	37.90429339	22.76054237	35.37250903	35.35598023	33.69146886	320.832092	37.26257683	136.2836581	45.04716835	12.94522244	10.88395473	9.090545801	3.914417942	11.72518562	11.89706482	7.332312351	8.188018386	9.436852244	14.17324092	34.51267163	85.67752481	177.6896145	12.43078962	177.9832452	278.400136	314.7537681	65.44354115	313.6616139	16.13708026	55.10487239	57.60491275	32.18616142	117.8340026	95.92075418	192.720833	206.0314119
LOC109397725	13.42026444	0.872561238	1.828931299	1.346798268	0.82794883	0.973721651	3.065420604	0.533333973	0.549140486	14.90711605	11.39818323	10.17362895	12.77309408	17.97048715	20.91388526	20.35755996	1.230640167	0.402418226	1.006647011	0.435401478	19.95423483	27.34687142	23.59229313	2.040809215	1.45689349	2.116826248	1.622294809	2.064862858	1.924214672	1.433476471	1.610759019	1.647324235	1.704470327	2.733609729	1.437449851	1.907989246	1.76597248	1.936665385	1.791237825	0.059150422	0.332206265	0.136558895	0.313261756	1.55736754	0.178086508	0.846534551	0.246552961
LOC109397726	0.167332067	0.738425905	0.828245105	1.083483897	0.206898042	1.637628722	1.201419085	1.563107756	0.306496899	12.98373637	11.08420568	10.07554926	10.1765764	15.79130845	12.94886182	15.82228316	0.158762473	0.377721722	0.374663211	0.666345287	20.42736158	4.346243663	0.643539127	1.057993316	0.114333883	0.145923134	0.097181204	0.029627548	0.067646521	0.021893267	0.071061981	0.154395702	0.331137386	0.069440846	0.150393798	0.732440743	0.954684476	0.090088741	0.993660258	0.740583201	1.737441503	1.662559377	0.651312297	0.09857541	0.357239021	1.338126189	3.06219209
LOC109397727	25.5077668	25.94151534	82.47538124	50.03050802	72.04157608	71.6576523	68.97220787	56.45995805	44.55082217	2.405979259	1.606189724	1.211018147	1.27553661	1.421021575	2.115650873	3.067064687	32.52142831	10.94093055	19.40096935	7.297200726	1.587120583	3.251990461	4.171958801	1.294891536	29.02956043	35.31362483	25.14494035	22.21010062	19.34428214	24.54707394	39.96655535	45.25749338	59.8268898	13.28938467	50.6668625	49.45065224	49.68152803	41.94547842	51.66834112	1.072724996	6.587045488	42.89354197	22.07345385	88.70647745	61.30109213	49.81025279	58.14428594
LOC109397732	20.86604797	0.269108243	0.415047963	0.585160204	0.859939015	0.976073426	5.75105435	2.366700565	1.716872568	23.24487236	32.22341791	21.08654743	32.98769266	55.55094352	47.2425662	46.437181	3.848576055	1.913127288	4.45629955	1.766025932	65.76844959	84.3869985	67.27130412	18.30594156	30.56494047	25.51443338	24.54002191	28.42856277	25.7654918	18.38802309	9.562150113	8.378578363	3.748420018	42.36642232	4.034657156	3.199306498	2.640844673	7.470069641	1.917448055	2.409676467	6.768145933	2.072348029	3.836503541	2.469930812	5.561389095	0.316678781	0.746218334
LOC109397734	52.02081395	15.99024302	10.14475853	1.624059339	3.001798975	5.783411025	5.150716439	5.322093146	6.67112887	2.02890772	0.594813125	0.432183474	0.765493601	1.279912198	0.551729639	1.108917101	87.4306434	7.192846439	32.249234	8.065563011	0.638959299	0.155243444	0.07349227	0.255902882	0.219562881	0.457744403	0.874641956	1.222021327	1.052026183	28.31251384	63.78374068	94.29266868	132.0230985	3.364733312	141.3293492	133.6351749	131.1445071	82.57448041	125.7233786	11.35037131	7.453266345	2.627160206	1.387541402	12.12044061	8.508014418	15.52161025	11.28262304
LOC109397735	1.64671541	0.211110489	0.166605619	0	0.016633944	0.022352835	0.030984961	0.013854123	0.027228979	0.996122397	0.669538969	0.80004234	0.595037154	0.787028042	0.408599124	1.051234467	102.9492007	0.601042344	58.67667573	1.136503903	1.001210439	1.703925033	1.952717152	1.05984392	0.77578032	0.435968324	0.12708928	0.019928129	0.145024801	172.4709476	290.8277534	260.850334	1133.966191	0.255074792	787.6928035	1079.692054	923.7269415	224.588371	526.6418287	0.593750562	219.3413116	273.2430869	3.610922731	1.047856743	3.815158397	2.388676045	29.01600382
LOC109397738	0.025055485	0.019716966	0.102906246	0.002476266	0	0.079247275	0.003601	0.002024815	0.066795265	0.023581936	0.010061245	0.003093268	0	0.009078191	0.014685238	0.008976206	0.073043576	0.017357297	0.024617765	0.007129808	0	0	0.012523964	0.206706272	0.027272213	0.061090335	0.047856966	0.060231463	0.113082964	0.033320946	0.079002808	0.053485921	0.032004847	0.030258459	0.097960903	0.03723624	0.042264677	0.034742198	0.039351619	0.011555196	0.030174262	0.004443334	0.023420174	0.036103715	0.001615451	0.014791501	0.001822459
LOC109397739	12.92988492	9.160923695	9.447771587	5.684471735	6.034604097	8.948937095	6.968161155	9.458642551	11.52547314	12.66888421	17.05257422	9.108428829	9.427349852	10.82452592	9.419821833	14.25051455	31.16272513	5.228936756	14.0213202	6.720772534	15.9582163	9.010788025	6.957354721	24.66424956	28.99943981	22.19831768	18.22683649	21.98559818	26.84263221	33.44220242	28.18880767	32.72516846	30.76895055	30.28494269	40.51925386	19.6431215	16.50299492	36.03976976	16.0203177	3.480792679	5.424046409	6.244554905	3.990763385	13.6446387	10.65941272	4.297698606	4.226045843
LOC109397740	0.250334238	1.095751199	0.765288074	0.464683007	0.735086801	0.201607491	0.325899876	0.257440785	0.362208829	0.229696947	0.159546104	0.156497565	0.130574651	0.272435758	0.198718208	0.174738452	0.693397779	0.295350589	0.368863909	0.197782735	0.157593124	0.211846144	0.123680809	0.145166726	0.399950421	0.265588121	0.178796587	0.118647162	0.118847079	0.056361689	0.17993332	0.217393896	0.69120024	0.089303634	0.515215248	1.140975542	1.240495724	0.333823283	1.024122745	0.226471399	0.175194809	0.037351287	0.041646264	0.788178009	0.041227998	0.450386628	0.11374984
LOC109397742	14.2580042	0.675715073	0.090199528	0.205159268	0.935386985	0.027516	0.2547118	0.475309886	0.447035381	0.88976611	0.48604015	0.662233416	0.159193698	0.296919086	0.608043005	0.237957146	0.524258432	0.078446573	0.263580724	0.285225543	0.157203155	0.310920755	0.208713768	0.530418509	1.199007217	0.90068444	1.148280087	0.389979557	0.603712958	0.967274868	0.633041228	1.143976043	1.090946811	0.716544627	0.889558603	0.669151392	0.417848164	0.745177381	0.640125651	0.183930987	0.344286276	0.523717232	0.638551804	1.061961792	1.262710175	0.637898583	0.516769774
LOC109397743	19.63684827	2.925397721	0.900191663	1.710400205	2.498807046	2.840816285	0.370129986	1.371152006	0	3.576317412	1.111323556	0.997751921	0.126195503	0.650108164	1.013503359	0.685539784	1.10122162	0.519318491	0.402507241	0.413838874	0.439661975	0.921336089	3.303189961	6.032387519	8.148455815	4.392335124	4.075954848	4.024169362	3.0684097	4.992714411	4.744606197	3.847089217	3.484838261	4.597672768	3.660294377	2.28029269	3.353610266	4.188985244	1.250188795	2.259980059	1.751419121	2.188298204	2.396357735	1.55950526	11.0803776	2.34838722	1.798291556
LOC109397745	7.176101021	6.578889135	11.78067122	6.905153992	4.267369742	8.100903115	12.92165599	8.775280237	9.329473086	52.6184692	38.55098273	41.86170501	40.10001323	70.42417337	73.4357692	72.77948528	19.19928279	84.02090773	47.86395126	76.81021029	70.76830329	17.20929879	7.533348667	6.487129132	4.716971059	6.825213199	5.58625514	5.677951578	6.198863418	5.838316415	9.011729989	10.0278613	10.64409722	3.057141183	11.76123685	12.67957883	13.38719748	8.455689485	12.15877	10.14656068	7.49581346	7.803880657	7.523961991	14.15013726	5.758050901	3.781114023	3.096442631
LOC109397748	31.18133818	3.564484608	17.93322998	17.74543735	3.253348782	11.41100123	15.53558926	13.91719286	16.32076092	48.03894796	66.92114438	43.73636	36.2214746	32.61581254	40.48815981	43.54975265	9.536579226	4.298572255	12.24829534	2.651634266	44.48499865	61.96292311	65.15464659	141.2471017	57.52759613	49.58725213	39.79620899	44.12949248	39.01451804	43.75512263	35.63703635	36.22533531	24.32027416	61.76904796	27.87840649	22.9073577	21.90841614	36.19088415	22.51001891	8.258404551	15.98434698	10.5465553	20.64237077	16.29553038	11.90520952	6.671776509	8.333494633
LOC109397749	4.398465973	0.075231668	0.371761562	0.741976737	0.206391694	0.409816997	0.917138698	0.916800251	0.192226949	1.505283947	2.141789567	1.100453182	1.587374913	1.080993175	0.912239785	1.069543786	13.77139787	0.972256685	48.39301684	1.022279246	0.3215334	0.658817963	0.510356496	224.4452984	271.6265495	252.9607947	334.2245445	323.180928	318.5760516	36.42990158	15.66484548	12.44139389	4.4384118	302.8653125	3.402893185	3.074226075	1.182604644	9.119216593	2.001264813	0.426520674	0.333615976	0.137172452	0.560801047	1.425620866	2.79778717	0.236376292	0.30944136
LOC109397755	12.71871214	12.10927207	15.09174678	10.29174048	11.31608558	11.07509247	19.78415978	6.428939997	12.38079255	49.05146361	24.02396346	46.88146756	17.09680857	16.95946854	68.87269577	47.38811457	78.58104601	33.79961431	30.67853783	28.10402201	46.24085686	43.88152502	45.61937573	36.32252857	18.80348399	22.11394292	29.29091875	25.88636176	25.00136766	17.87694247	13.0679957	30.69861971	17.79716145	10.35270715	18.27211891	12.53627841	12.41551684	24.28705864	14.82823717	5.103488817	8.961666867	6.758867214	7.627352001	25.03118238	13.24855828	10.39848647	4.571266074
LOC109397760	0.060054607	0.046759604	0.019255437	0	0.042760334	0.014151015	0.015834438	0.112541307	0.019912838	0.249242893	0.116005539	0.077724696	0.195029414	0.219979184	0.220750009	0.149572316	0.934036156	55.99197547	28.89489709	56.59376187	0.45964661	0.192084615	0.07049061	0.147270592	0.017549602	0	0	0	0	0	0.074608058	0	0.0176837	0.087487232	0	3.803492155	6.559878851	0.070849645	13.72910529	32.20067306	33.0140653	70.07271882	56.86996568	0	0.158891457	0.036729419	0.03846613
LOC109397764	0.025726391	0	0.027019099	0.007843754	0	0.007220585	0.008079555	0	0.038948841	0.105025811	0.142184959	0.0733695	0.117075492	0.056080096	0.033752872	0.144865886	0	0.080297985	0	0	0.09687342	0.081518028	0.008991995	0.018786282	0.008954721	0.008843112	0.038322945	0.035222968	0.041255929	0.018234664	0	0	0.015038575	0.041540506	0.044966803	0.025294003	0.023440913	0.01882874	0	0	0	0	0	0.009042509	0.010148836	0	0
LOC109397766	37.2007518	133.0971746	121.4543155	53.34302945	56.70091666	268.1401316	417.4319563	104.0679634	87.60750008	50.63342986	27.41387991	34.48714879	22.83628657	33.26529551	44.47933268	37.91058866	8.729412988	3.438542814	7.074080681	3.675938508	30.20623846	6.405711942	3.876868061	1.78148417	1.65569007	2.200801815	1.805801844	1.772607614	1.801671941	5.149659164	14.54555091	16.44683958	19.54325984	1.531236901	15.67045853	21.15381583	24.94139108	13.83550016	25.58594247	6.07971579	25.90197235	14.37288458	67.51406135	29.88612223	24.47584674	51.13311499	36.37233272
LOC109397767	2.72094246	0.188060484	0.919824842	0.705348839	0.344489405	0.466476228	1.021568711	0.343765936	0.379410287	13.68336489	5.326295828	6.751015884	2.246731325	2.910510131	6.996849088	7.185784649	1.507355216	0.698265375	1.549107004	0.867506056	4.598977834	3.193265347	3.36261393	4.912954982	3.854218709	3.552464226	5.728354409	5.511540799	6.483895711	1.882110812	2.352775305	2.110086924	1.355483597	1.988382403	1.519966825	0.969843711	0.84294201	1.954559734	0.640966446	0.217437294	0.722787619	0.503058558	0.972940937	1.293800581	0.87739282	0.180772967	0.224999532
LOC109397768	3.54168198	0.220609413	0.908461626	0.108788664	0.151305799	0.300436936	0.597648527	0.294046584	0.375790989	3.509206359	1.738376405	1.283453953	0.676572627	0.968582204	1.292942184	1.254532478	1.239836928	0.222738001	1.381097107	0.197219251	0.660005389	0.395165129	0.623570776	1.085648592	0.703784049	0.77677838	1.484240895	1.595179355	1.693704934	2.063704903	1.583986465	1.048646836	1.668615757	1.066297377	1.935513456	1.233165278	1.103413487	1.545975581	1.0885141	0.156341203	0.384330493	0.167601927	0.14949941	0.543463954	0.402168319	0.303253151	0.181481227
LOC109397769	14.68900053	5.324202895	5.791992144	2.682767344	6.160666189	2.233707728	6.740042541	1.28855745	2.74298872	40.71149007	20.42263541	22.47699084	11.91787677	16.52545187	37.27218569	32.65656953	19.14335409	3.054531978	4.670432741	2.647284582	29.24612966	24.96533245	21.25342527	8.556354781	4.973851305	4.764318115	6.647215893	5.912647178	9.113381153	4.135467876	5.017281291	8.353529981	9.37976203	2.586081287	9.25078283	7.29565779	7.608530766	7.501718324	7.298460917	0.357332532	1.27665618	1.108886777	2.444692644	4.972323729	0.792199697	3.773951524	1.071092276
LOC109397770	9.420154749	7.663741333	5.829908405	3.637197514	5.07616179	8.676641355	8.557755312	6.118654764	7.454373854	13.7400229	14.80407846	16.23935507	11.17257373	12.72368358	16.5844378	14.61519325	11.22940305	3.22371459	5.73362631	2.672463154	13.10753353	14.98504442	24.61368232	19.99801508	11.89746884	13.00903332	15.09351286	15.35024485	15.9657554	15.86977019	16.66192678	18.63888589	15.26250511	15.28401993	17.02697379	13.18749028	10.52011823	15.90417042	9.925112592	2.768128123	3.435709879	2.88626264	4.261706931	12.19243617	7.412532748	3.18481473	4.246546451
LOC109397771	0.21393714	0.10446272	0.183834923	0.058704826	0.108591886	0.12159193	0.100984277	0.045562162	0.228133492	0.428750311	0.080492224	0.03443116	0.719381037	0.653336109	0.023818064	0.169455087	0.876447743	38.47424931	52.71000918	43.31945259	0.1274522	0.035540008	0	0.134977665	0.111922754	0.104571186	0.053900424	0.069724387	0.092631236	0.229275095	0.14245916	0.164234935	3.027446701	0.264497563	1.334803117	137.4199029	209.5249847	0.338206795	277.5134731	88.9413928	181.0929315	338.1734465	250.8226653	0.535999015	1.660196349	0.1402648	0.207859352
LOC109397772	0	0	0	0	0	0	0	0	0	0	0	0	0	0	0	0	0	0	0	0	0	0	0	0	0	0	0	0	0	0	0	0	0	0.032153544	0	0	0.263126396	0	0	0	0	0	0	0	0	0	0
LOC109397774	8.772984332	9.585036185	9.796589901	8.005495726	9.614130605	16.01946558	11.84288816	8.270520101	14.83804376	13.07929685	10.30173237	7.105001672	8.103685683	8.582027175	8.969969459	9.989865871	31.9374365	34.28108543	37.80776957	37.22401797	6.790691529	11.72106885	9.421494447	13.2753823	11.68348757	8.449367293	8.259146154	8.195124776	9.818911039	12.41767304	14.48410616	14.75764378	15.12007947	12.41350164	14.89956845	12.40013178	11.98527529	16.14227704	11.41126191	7.955427803	11.77503068	17.76537609	14.86346053	21.38699253	13.23886	5.49413125	5.771674272
LOC109397776	0.301861389	1.942170394	2.680339692	0.86282745	1.728058243	1.842724312	2.204139702	1.159411632	2.011826134	2.688705959	2.170412378	0.244304712	0.309084493	0.167608235	0.127298685	0.074624852	8.597224358	16.45044291	12.11763341	13.55214562	0.089736887	0.041788585	0	0.082661031	0.866831601	1.361862087	0.572684574	0.493417374	0.566370909	0.115536773	0.460641655	0.928415417	3.374712899	0.360106441	3.233942763	11.93897005	15.45250987	0.397669664	16.9361864	2.559313292	7.28245533	4.785439381	2.95242679	1.75065926	1.87553638	10.18417356	9.845281047
LOC109397778	0.646580367	2.708737072	2.572541507	0.844372604	1.328488446	1.285236715	1.943369674	0.615081954	1.225404445	0.5481662	0.360333664	0.413144997	0.340054031	0.734344984	0.391654632	0.242731548	2.842681729	0.323567995	0.96732777	0.207548264	0.05409962	0.203497409	0.166414845	3.000072201	2.735935862	2.55617883	4.898145928	4.096590521	6.371246537	2.968286428	2.324008135	4.071371247	3.186751177	1.837752536	4.221648167	3.484485825	3.793961392	3.465678136	2.532368547	0.166893626	0.797697961	0.500513049	0.728462033	2.793810421	0.608193582	1.146513856	0.576348249
LOC109397779	14.40510077	30.7393351	16.2475056	42.5050896	66.9319486	19.8921824	34.7700355	13.58445399	18.504161	2.637154688	2.118216411	0.805655231	0.813637853	1.233136553	1.323225801	1.631991205	1.297126274	0.755508087	2.47869239	0.744967812	1.399175846	1.083124068	1.249830807	0.083691509	1.372306363	2.347966655	4.329351309	3.227980864	3.652317314	1.185367839	1.187159667	0.770791249	1.800845685	1.630736854	2.138629333	14.39063419	18.42481711	1.529983119	24.88185308	0.554400232	5.279105639	2.713253838	4.148910859	5.285223577	3.890842984	8.265604266	6.033272446
LOC109397781	25.35294643	14.49018335	10.8979507	3.896063333	4.62566791	5.679522524	9.871856299	4.783413298	7.606794087	7.598057724	12.57989436	8.643417733	9.484396542	11.5869741	14.4497152	15.58929575	13.11803172	10.20413609	12.03740462	13.31692821	16.9816458	13.7733362	15.65590212	8.561883273	7.548152707	7.517110717	6.576009653	6.900037881	6.814674121	10.45221446	12.15481195	14.29520626	20.55242687	9.692672728	20.1715944	23.71080486	23.34398277	13.94897903	23.68439224	5.50694024	5.18608601	2.353860143	2.49238214	9.048005507	5.657280247	9.625663728	6.201297854
LOC109397782	0.540216207	1.127267262	0.787129542	0.27391532	0.358557916	0.355981207	0.713673122	0.391960594	0.772259239	0.078452499	0.166110039	0.048880824	0.060124217	0.143456505	0.257530976	0.139356404	19.98073387	2.098143521	3.624441174	2.699013368	0.020947127	0.058527823	0.166242484	1.312088688	0.165553368	0.326979893	1.693289786	3.526205507	4.779790977	8.216722767	13.70477777	18.81852639	12.71526684	3.331794098	13.44169424	8.861375632	7.406715074	14.35741963	5.404361116	1.736674675	1.785315651	1.027692313	1.394966533	2.43334508	1.947777603	1.231947697	0.887011816
LOC109397783	1.675281684	136.5087466	100.1750876	117.3912372	103.7237691	179.3359656	409.1358404	219.9564508	424.3696163	1.713509072	1.17809903	0.857748825	0.489181789	0.725695047	0.843169193	1.313487863	0.156317259	0.029264983	0.064438514	0	0.781761836	0.583004566	0.275580666	0.352711358	0.302459047	0.278342583	0.239570832	0.192121033	0.341725442	0	0.160291345	0.02427397	0.138682875	0.587508227	0	0.056716329	0.052561176	0.027448895	0	0.285088002	0.081378192	0.038703213	0.055802129	13.72494889	45.0868271	36.29999318	69.13961026
LOC109397784	1.157821776	39.99600505	26.90235089	8.61374467	16.03708277	14.12769783	15.25821154	15.73652121	15.6871765	4.100679687	0.86570908	0.553925298	0.221570865	0.324986613	0.600737737	0.281296606	0.676010483	31.10033138	19.19987885	27.56640969	0.267048207	0.1379553	0.193412333	0.08199705	0	0	0.10604243	0.130721859	0.057392226	0.050733458	0.254557966	0.300600644	1.365507885	0.259791898	1.00185993	10.06347763	15.18432943	0.152740857	21.38122321	22.3292396	16.42286148	5.130810776	3.293141689	70.24250559	111.7667703	38.29312992	37.88256855
LOC109397786	19.24736396	3.582302858	3.701198678	2.658615438	3.141935561	3.516327886	5.760376136	2.573240845	3.130196269	25.05125288	17.34175079	20.71377887	14.03618922	16.41961101	29.49627684	22.97618759	18.14828205	3.260291844	20.18272024	4.264870773	22.51331595	17.17117281	20.8442592	95.68215731	30.86426048	33.79239593	46.22402175	40.28127961	44.95512307	25.96560201	23.23969988	23.57050938	15.44320788	28.38631463	13.10703508	9.738565691	9.009771631	22.72179645	8.323188834	0.991157868	4.06317124	2.939932297	4.387566095	10.2407677	4.082537126	4.164710513	2.638120853
LOC109397789	5.741097939	0.266220642	0.191850229	0.109400696	0.030431405	0.302127158	0.135227436	0.456224175	0.255085972	0.133167877	0.045113711	0.022125849	0.065316379	0.106257963	0.026901023	0.16558373	0.569971246	0.215031454	0.312495073	0.11899727	0	0	0.100332626	0.31442582	0.174854265	0.271346301	0.072612538	0.216560742	0.248580026	1.92882223	1.327414818	2.177760931	1.359182582	0.352820052	1.271649581	0.821033655	0.737105484	2.117716807	0.514003907	0.132065438	0.210814194	0.161803042	0.248061785	1.235979204	0.291190226	0.575065951	0.574881987
LOC109397792	0.436962357	0.850117849	0.671649222	0.176095812	0.14860202	0.21128343	0.1019043	0.398808109	0.393424488	0.551536038	0.119328276	0.143058914	0.08859767	0.200183921	0.4257119	0.368992606	0.354351758	0.111809519	0.347346471	0.304531607	0.042442409	0	0	0	0	0.022306948	0.095211314	0	0.083671484	0.168902271	0.260480572	1.124382657	0.770462766	0.042227542	1.023214778	0.8213404	0.949309	0.723837817	0.981265327	0.05715377	0.195403643	0	0.071374679	0.467603644	0.250155088	0.286015313	0.123776544
LOC109397796	0.257009818	1.259695071	0.8126593	0.399866836	0.427926423	0.839890001	1.064439005	0.881687013	1.355767769	0.258798451	0.087614586	0.077200774	0.057619932	0.292171028	0.138845148	0.11150093	0.971848472	0.458308185	0.850333816	0.578148234	0.073781793	0.161154194	0.062749696	0.114538339	0.062489584	0.09646361	0.04079211	0.057978123	0.028365743	0.077152889	0.509647645	1.186864993	1.873104618	0.014482917	1.894052846	2.201580365	2.470761729	0.82587594	2.313055654	0.291135113	0.305884369	0.13315042	0.077199834	1.317839704	0.748269906	0.619502865	0.409822418
LOC109397797	0.484645325	2.908634022	1.985427156	0.930238349	0.991206035	1.160055067	1.343312442	1.395668113	2.088781784	0.86544691	0.279602101	0.120469163	0.128632027	0.17677776	0.064924058	0.212373058	2.236713435	0.76547475	1.71100281	0.828494375	0	0.106393226	0.290576362	0.389542212	0.466853256	0.284812633	0.118232733	0.255521092	0.249039047	0.806098415	1.900654716	3.006942776	3.434361263	0.387487465	4.199966963	4.484668507	5.713335064	2.643110209	5.319343728	0.695747009	0.835633118	0.363948097	0.130621684	2.77208677	1.554060292	2.010166934	1.19980898
LOC109397798	2.669180133	0.057219733	0	0	0	0.046062153	0.019376604	0	0.087235084	0.45291828	0.155143161	0.025489941	0.215353313	0.121804775	0.05273121	0.142357959	0.061252956	0	0.281200222	0.013504391	0.228411573	0.470563464	0.649533036	0.337002126	0.209170887	0.438152837	0.200184074	0.211836732	0.42742539	0.369858076	0.18259578	0.286916569	0.043279091	0.214116273	0.272650733	0.102792396	0.136146433	0.159092149	0.081998229	0.090508512	0	0	0.08724565	0.043371972	0.004172436	0.020675065	0
LOC109397799	1.845662182	0.158263275	0.032586124	0.021592185	0.011940001	0	0.026796741	0.009944619	0.050547973	0.142498535	0.227963806	0.092073871	0.226569465	0.052640337	0.122499972	0.178029408	0.169418711	0.021411901	0.103103778	0.160442148	0.186010836	0.068352113	0.074557375	0.052026169	0.014849663	0.068336945	0	0	0.010836925	0	0	0.034990238	0.049976856	0	0.036101534	0.015252794	0.056541374	0.03986655	0.011204082	0.022431564	0.083466557	0	0.00884809	0.254919129	0	0.186472434	0.016274132
LOC109397801	9.970297308	7.938127463	9.505996449	12.33682874	6.45694795	8.869148726	9.104801785	7.966914649	7.867704418	23.85503622	21.33616709	18.38310086	14.20772072	16.71387653	19.14215234	19.88550889	6.537609518	4.514024233	6.447303485	4.024329252	18.07954278	6.635481127	5.442882062	12.89866846	6.674489794	8.584350175	7.636011093	9.0401805	7.953955533	6.707040936	9.616565684	10.96582364	10.11002368	5.868935158	7.683297164	7.832953461	8.686214528	8.957533234	9.294625836	3.037765404	6.577835104	4.202019742	5.765404714	10.80134609	7.996327048	5.430706935	4.281417596
LOC109397804	695.1563762	288.5683166	350.5965566	360.1419825	289.0036912	404.2174342	377.5759369	276.1055644	361.6397411	712.3495395	655.7763397	643.1905227	661.6133735	552.8276613	885.9033323	763.2509835	596.3176875	335.8903683	694.333561	271.3727757	840.5905868	1173.519516	1417.95252	465.0239263	911.2762457	1282.117822	1378.909672	1301.862992	1234.824737	1092.76101	1503.933632	1546.603919	1399.35028	998.3891819	1188.15933	731.1836573	665.068485	1371.844387	740.7330768	333.5649748	760.5047293	667.1454816	993.1853239	1787.713861	1237.197656	808.4404859	761.332792
LOC109397805	42.3310288	10.29553072	124.9574864	48.20916618	15.63260197	27.04930269	72.9372852	31.22747425	69.95654501	394.4346354	275.8698984	422.8076201	276.0223804	234.1071719	510.2091177	411.6766441	101.1660895	228.5027677	143.4169627	165.0628939	333.6441531	305.8740299	208.7300746	231.6363665	106.2790733	120.1843081	94.12103835	72.33660396	64.94896534	52.50017359	64.56399993	109.8430401	83.88462722	31.86340443	71.00093775	48.59355859	55.8565093	84.14161783	75.66162246	14.76032533	62.45190138	40.03626428	31.34986443	34.64278604	20.06416291	16.60357138	16.39555124
LOC109397806	9.53285254	7.9679214	9.40021775	5.60759512	6.852263772	6.797214938	9.229889916	4.801998947	4.926671029	28.97091145	19.23250407	19.40288661	16.83711476	22.67366244	30.64103085	28.3056889	12.65255327	7.434350446	8.737668596	9.1048971	25.32798853	29.35507059	28.41394184	13.37056556	12.40967601	12.49380862	11.50228737	10.84805895	10.74286908	5.509836815	6.486206506	7.717565517	5.400285315	6.926340964	4.036526488	4.752392148	4.922498552	6.208273327	5.035427995	2.565112109	4.170947547	3.662198154	4.794716138	6.976636706	6.104176211	5.089108257	3.708322038
LOC109397808	13.56043454	13.21569635	9.260477241	9.845619096	17.93314496	17.14306241	18.60496523	8.421908555	8.101564936	70.88382105	40.27541789	45.54688186	51.51277699	93.30238935	106.9195708	97.90002195	24.52946355	7.790713072	8.924056938	14.82529091	90.41012792	81.96294386	54.64713059	8.664502727	12.68014098	10.90252102	5.096860464	5.702766193	4.489276894	4.867669614	5.654248982	7.092537048	11.30585826	5.865913827	8.76880593	11.812327	13.15535677	5.954800939	14.63290401	3.308200976	11.46109885	16.2911338	12.31425633	7.412040484	5.556716185	53.22283061	34.52205172
LOC109397811	10.24458042	1.749518643	4.869580408	5.488487582	1.44936891	3.535762878	4.581023004	4.520613864	2.55840139	13.4196276	10.77209905	6.13221049	4.572280656	6.934235379	7.11154965	7.615007437	3.063674492	10.23795217	10.65950211	8.862050296	4.912085516	6.212841061	5.579647735	25.24928901	76.82736574	71.41751794	57.84552084	55.55708354	50.97354441	22.27833052	10.3010574	9.201612191	7.673506059	47.03394049	7.322110275	8.788049741	9.073915732	10.46258691	9.801522769	24.57571196	26.29235441	8.422899924	12.35589092	3.890158983	5.604774459	2.136588292	3.755037037
LOC109397812	13.50776078	5.397585845	5.858402698	5.985523014	4.6904645	7.359492416	8.190434714	3.423356354	5.1640096	14.07349262	9.704921945	9.77256372	8.66701095	12.24530052	18.19452603	16.35097436	23.15022162	4.083138142	6.377618936	4.395393609	16.90056689	14.63100072	14.38765971	7.295251828	4.901973784	6.022978596	9.125298213	8.50830979	8.76216725	6.860660657	10.50486979	11.37575402	12.95185957	5.59758808	10.20398065	8.114365297	7.533536588	11.25132866	6.275313501	0.85717745	2.809576545	2.138819674	2.648275209	14.96147736	6.768135725	3.982667243	2.202122093
LOC109397813	11.1841635	7.573296052	5.669542146	3.744698224	3.109982621	18.6690831	12.00617956	12.02333335	11.5503195	24.37662022	24.23396655	19.0170607	30.6610564	34.47678239	43.45297528	27.56310264	12.2995679	7.103542138	11.05726778	7.139755474	32.39722081	22.28290464	23.9468146	19.58783023	18.76354174	17.28479576	17.79847976	17.17132444	15.42457925	20.38653062	19.12079988	19.48673491	15.20749158	15.17006326	14.53325703	10.15041684	9.30981807	17.51487155	9.776112228	3.558836275	6.532049684	8.492396484	5.145922253	15.96651027	14.09529373	6.761431271	5.449473825
LOC109397814	334.0368557	331.8271385	660.0363551	1048.371549	491.9111903	665.9172711	638.6027616	926.5313231	787.736632	511.4527174	484.5850985	359.4412448	298.4689445	296.3391438	303.921844	307.632163	717.8639808	1170.935959	1080.490797	1125.218656	219.4699865	418.9550179	389.8216199	598.0148473	655.5826396	809.1211537	802.3304558	759.8747451	577.9742443	665.54923	931.0300782	679.1428657	841.0415947	641.7477012	631.3821545	765.8709973	678.6077896	699.1264444	658.7147455	1548.650303	786.2799178	720.9986261	503.3364599	582.1051965	881.8040629	295.5718155	399.3300303
LOC109397815	22.37591578	26.52691736	29.59455472	13.51206969	13.3033818	23.8110005	30.98843861	15.09703447	19.36521169	28.73882898	36.81867054	24.95022299	49.8676985	73.6502655	104.0014099	103.0737321	77.74896075	25.43302762	32.03961406	33.93389815	121.4681781	127.3289222	213.1611871	41.56551391	38.3129851	41.78484545	39.99481249	41.37966295	41.67844351	44.27188653	27.66237966	49.85761118	29.09773481	45.10280462	41.01962755	25.42971024	22.77967205	38.55292592	20.42700038	7.773885571	9.117266628	10.97205989	9.542744438	19.87882622	13.28509524	8.710345589	7.467321109
LOC109397816	25.8455677	8.342127666	8.553792801	38.75139467	13.46454901	17.10420537	14.06818276	12.38983415	11.2082685	29.71081556	18.54716318	20.3698033	20.9890541	21.76471232	29.317942	28.21132674	8.863159638	11.69059392	15.68376826	10.33630527	25.65269703	32.0439618	30.57503004	13.69519143	21.39990298	26.86866526	25.27146729	23.11769213	15.82103956	13.06736682	14.34197705	14.88391283	12.95067182	19.11995094	8.083377512	8.683000812	10.75895885	13.82489211	13.47578245	16.60058313	42.43659073	35.70661183	66.74983951	19.58625888	22.4564529	16.66023131	16.86467686
LOC109397817	8.116380805	1.173705512	1.010377189	0.91412117	1.013147624	0.711079872	1.952543304	0.649821071	0.793153247	31.75007709	18.65222308	25.20180623	10.99804725	11.95638144	23.46061399	19.74690297	10.66370797	0.59147916	2.797154963	0.377591153	30.19930446	11.45923119	11.60264667	18.06719366	13.407505	12.35663439	21.30384294	18.71324488	24.00211166	10.68468415	9.783049583	14.69238173	8.027723776	8.821851518	9.286569535	4.872592621	3.972939435	13.25002237	3.209266918	0.313996217	1.283470005	0.847292325	1.638827123	9.435231028	1.866400326	1.760830675	0.678918574
LOC109397818	14.65392797	10.96084894	12.94044803	9.006842026	8.458884194	11.87989922	14.14253629	7.020328657	10.49482389	20.69498115	21.2724871	16.47035965	14.45882326	17.04216318	21.42948827	22.62321346	45.51395224	9.602650741	18.02773472	13.5065024	22.22467127	34.88655016	35.25069703	39.17012091	32.92536259	27.49436795	30.33931318	29.05712359	29.48161362	33.081159	35.62201427	38.25564486	30.02301069	31.15547506	30.43811231	18.98665735	16.95089497	31.5062169	16.37901524	5.046536367	6.533682973	5.134314616	6.78187743	29.91749044	22.76595771	7.069540841	5.312740902
LOC109397819	5.17150277	3.845196054	2.45177481	1.01944816	1.701446599	1.839372314	5.628509707	3.589999934	2.852416136	21.04603971	20.54283635	20.37051207	32.98879458	29.4956258	34.09202278	31.77057667	0.995862277	3.606779223	1.747187395	2.572586843	22.21243751	6.270505819	1.542663431	0.488328436	4.56225256	7.999365246	5.142452282	3.587585548	0.823604596	1.911126613	1.533816513	2.084189183	2.486193739	1.856609781	2.902001826	1.769244132	1.639625752	2.349273934	1.277262656	3.44581748	0.903655183	0.678491261	0.588396762	0.611129846	0.27134502	2.97166512	2.091791149
LOC109397820	4.167405273	0.632727539	3.178369213	2.172108757	0.515631799	1.249509673	2.485953166	1.623313422	2.193534712	11.60164458	5.318536938	4.725996632	2.549480146	4.382863115	7.44448277	5.676885673	3.111011956	7.828155387	5.711616045	5.924800188	5.276766726	2.650920916	2.789625723	6.776833685	4.667246544	5.150257956	5.075577181	4.466546082	4.098644233	3.074073448	4.801811455	3.802182341	3.126008099	2.430956362	2.781875815	2.015523092	1.717104402	3.436946325	1.865446927	2.000556341	2.271342812	2.124977987	1.473181182	1.972266884	1.934254848	2.066007807	1.099465442
LOC109397821	9.310915483	5.531305379	4.716844208	2.229612207	3.190546196	5.294269662	5.453873297	5.404023412	3.454521529	22.56561055	27.99502154	27.0378694	30.94557683	44.16161143	48.41288339	52.81783144	2.615667441	2.265366359	3.80860631	3.278182789	69.5866465	50.61874006	36.84702435	16.6905758	9.815425116	9.367087052	7.74817888	9.504751655	9.733740807	8.453834235	6.611455475	7.113178101	5.189146882	11.34891025	6.4327833	5.101074086	4.978747565	7.759486452	5.166108681	1.529237816	4.141911149	2.156145832	3.052980811	5.089166174	6.178591121	2.90959078	3.44078623
LOC109397823	4.321599805	0.225600567	1.282116767	0.370934319	0.225162711	0.352455353	2.633325415	0.962987604	0.340778267	16.97200552	16.65670127	25.12084334	19.45055927	23.20796038	36.11978075	29.97064779	2.704299476	1.57436695	2.816016578	0.858452108	38.55234151	36.92288118	30.08103478	19.43138377	9.266029267	13.10136952	10.8085909	9.096607538	7.848742547	3.699499855	4.356359419	5.210150474	3.517025268	6.523047272	2.274233556	1.949883841	2.057953043	4.000734513	1.355656469	1.129835926	3.082203068	0.847943442	1.698176199	2.673057946	1.797231756	0.771689032	0.544355152
LOC109397824	7.97501353	0.617343472	2.895895343	5.294422778	2.061809707	10.05625876	6.762445632	3.250500209	3.040485883	21.46061892	9.315277616	8.191433475	7.204381734	6.256502632	9.677227292	9.272635224	4.223743955	22.93744056	7.267504535	19.66953346	9.314948439	8.248184836	9.87300353	5.177860249	14.70782093	13.71551072	12.04544389	10.14387219	7.871614354	5.061106997	5.84583547	4.296396375	4.83869513	9.318406196	3.244519247	3.042114808	2.960013749	3.273872466	2.280218124	5.78258488	3.434776657	6.378531966	5.729609419	3.234889811	2.877134509	2.57218433	2.848369982
LOC109397825	12.72460903	9.666004165	5.754832382	4.492195392	4.200968891	31.09275994	130.0344116	42.80714387	10.76723955	20.17363418	31.18961834	75.60659528	820.1926718	1326.185328	1213.909776	1352.730625	77.47197983	10.90090666	73.04245741	17.37005819	1911.436576	3243.002286	2867.372538	157.0594733	118.6282118	207.4129477	98.39241427	116.9545185	108.2293698	105.4317965	53.71020028	97.2439722	56.07011336	163.6999022	61.73256285	60.58732065	48.35439671	86.71681033	23.07331069	4.717264768	7.787336606	6.558996234	7.383182293	11.09308459	8.907031256	4.35003833	4.076712985
LOC109397826	15.41531143	16.54814154	16.07558458	9.605603862	6.813602737	12.44610082	14.12109597	13.19781885	14.79771718	19.69393093	18.35065125	16.21566475	14.35416486	17.09376415	21.03678638	19.5623891	4.513006419	5.119224891	5.583955145	4.418026773	23.19089977	5.963473846	5.83247198	16.02400646	12.74445937	15.85102794	13.7548214	14.73578194	11.235405	13.33201925	15.8051859	13.84799115	17.73087122	12.23078038	14.99877377	16.58394684	12.5041969	14.6877775	13.74708121	8.448428446	18.82953319	8.349118152	10.30455183	21.56030199	22.2971768	7.785461462	6.983208856
LOC109397828	15.26359212	39.87810607	21.06576507	13.78313518	22.12236682	12.83877905	12.59812413	11.55166506	16.2764472	15.87594279	12.87307783	8.377012274	5.93257541	7.402735417	9.090402623	10.99676125	9.3588711	4.462714944	27.36606923	5.601731083	8.278690049	12.81638122	24.86488471	20.60018203	324.790587	284.8292864	120.0467359	93.96262987	86.49975075	12.07384427	12.03075434	9.714789711	10.32455999	48.63336882	11.48174232	15.0098387	15.79909372	9.971990174	14.68799347	10.81601942	17.87136792	11.43031974	16.34964261	9.041060371	8.025972598	53.78084777	40.87036619
LOC109397829	1.121643802	0.090020392	0.086496838	0.147971898	0.686009171	0.308755947	0.050806757	0.022854604	0.025557123	4.695092309	51.80544461	33.04907299	0.42700013	0.327364816	0.242569784	0.330612465	82.74048541	0.2908447	1.526311542	0.160951919	0.038473908	0.107498948	0.101780037	0.448909153	0.02252403	0.04448659	0.098213407	0.271215894	0.386032013	7.078055957	19.8094566	22.46328918	15.63763836	0.673712712	12.69518454	3.771086452	1.94036946	19.48216971	2.780901288	0.110578933	3.535743051	6.264571052	0.376189623	34.01491609	16.45437121	2.156671357	2.431439901
LOC109397831	0.754177487	0.08140032	0.134081435	0.035680686	0.248127629	0.262767473	0.306155225	0.351324007	0.716405441	3.047642761	5.538969345	3.337526965	3.144282524	2.916854206	3.856910753	4.68991393	0.392120772	0.993680199	0.597926353	0.957456944	5.00972636	6.084180454	5.112994325	0.954132723	0.481887927	0.636788551	0.572323363	0.320584402	0.337806572	0.189121904	0.129879624	0.183806289	0.239296147	0.75879255	0.14812301	0.202088325	0.342382661	0.205561469	0.186267471	1.076817962	0.825076471	3.339449176	2.102415179	0.267369308	0.138499021	0.234444892	0
LOC109397833	0.989556517	8.883389556	10.06212097	5.303447362	5.015787234	6.32720188	7.079893868	9.125105633	8.830148759	3.098695426	0.728996557	0.657861826	0.306081457	0.068681284	0.591186668	0.198764989	0.598664117	17.3040698	7.220979904	16.13687355	0.367717288	0.513714668	0.518810886	0.16936118	0.032291268	0.063777593	0	0	0	0.094687637	0	0.133153761	0.94360221	0.080488254	0.369037899	2.172497036	2.520511666	0.032590837	4.614353252	8.99962499	6.813131465	17.20400261	4.314552982	2.364068201	2.070362506	4.629375956	3.662744854
LOC109397835	9.098422425	0	0.070860007	0.018856702	0	0	0	0	0	0	0.058319725	0.057205376	0	0.167887582	0.185470327	0	0.061401448	0.138988512	0.089771312	0	0	0.205485867	0.194554082	0	0.043055024	0.085036791	0	0.020737332	0.023803421	0	0.022879804	0.050725242	0	0.017886279	0	0.044223858	0.081967859	0	0.073829652	0.03251897	0.230011318	0.429838606	0.719092164	0.217385582	0	0.180219015	0
LOC109397838	22.93269015	30.05798147	36.26953644	22.28749445	23.66696474	17.34339637	37.70735876	9.511171533	21.79832145	62.79904933	36.29432964	52.79713088	38.90104656	46.18548119	70.37952801	60.37642993	32.81639473	26.34194982	22.34301134	20.53917878	44.68526287	11.48886108	5.231600558	11.53768457	17.9474141	19.31125588	30.72414719	25.72290855	34.16419718	21.25379991	16.9192587	25.11080735	23.4556475	22.46339198	29.76484843	22.62982612	18.82665317	27.30276515	19.32712567	3.239711204	15.41953579	12.71951073	23.30881532	61.54676324	19.94296783	28.76430415	13.24840738
LOC109397841	0.559934243	1.919535346	12.02870486	4.938659977	5.647682414	15.91203033	23.85297489	12.39529704	9.311762689	4.141309584	2.262846456	1.997648057	0.655237321	1.998661691	0.134932116	1.423794796	1.786814621	1.617855701	0.195929451	1.432500464	0.570707608	1.063066215	0.503255709	0.131426665	0.501169593	0.804250075	0.971240717	1.146587912	1.31611506	1.959438456	0.599232975	0.516645987	0.883748345	1.145100374	0.650860492	0.900856371	0.655959719	0.50581898	0.429696387	1.419478856	5.022731839	15.06501893	10.63265118	1.771289925	7.972295363	1.57334061	2.128323484
LOC109397845	4.655974959	21.37814455	19.37039872	9.171234727	12.23642401	10.84554763	13.42854167	4.318040602	11.28954647	4.955195987	1.854304286	2.591514083	3.475517634	4.627046645	7.789249744	4.853283131	13.94472858	13.23300451	23.39908761	9.294514562	0.442918731	0.482279632	0.608830005	1.295981206	4.724612916	6.411137302	11.44506894	9.780106274	10.49247885	6.342750202	10.17653913	13.40359392	8.507038418	3.279151072	7.348073461	7.255810556	9.727001101	11.94420048	12.77038981	0.794908159	8.761621237	6.151919901	4.541622364	33.35608473	11.1463961	60.05287195	26.78866741
LOC109397847	17.50531266	6.201993123	11.04034007	19.04059836	6.832651341	15.91695666	14.50303782	17.63031009	11.64603033	16.65002496	15.61322546	12.59817056	14.55333946	15.45033553	23.98230381	23.50678045	3.136606471	8.736984279	6.573038784	7.701075929	21.26802417	8.455881272	33.73575817	28.93471971	14.82765712	13.14055367	10.10528231	8.121586529	8.207758454	6.234335629	5.142643363	4.664209587	2.659453225	8.375540665	2.608781844	2.409721068	1.779565361	4.069650387	2.807660142	5.620345229	11.8333336	12.98525766	13.89927954	10.50036297	12.0895781	3.56741588	4.198087784
LOC109397852	162.972641	23.15175341	75.49972264	113.699588	26.97614566	54.86982498	64.29070424	85.71914831	68.06211357	335.8740718	205.3074947	178.7139237	126.6516733	132.0436555	213.3367255	192.683325	113.6388749	378.3732198	252.2797715	317.1855338	171.951307	112.142631	143.0103545	161.5964872	158.2994041	172.8849878	169.4282142	171.0241438	147.5116197	98.06643031	86.41011631	84.66819305	68.01366779	164.4368792	63.11404822	55.77795911	51.22638793	77.00180631	55.37541313	227.2434302	142.2591223	92.043462	83.13317703	78.55320519	81.14705436	21.4455592	22.62694824
LOC109397853	45.30044334	11.84432509	18.93507037	16.07141131	13.21142655	25.6393608	43.6089886	24.53536885	27.17961872	120.9700175	60.40589247	106.3269875	89.6777737	107.6280516	183.6177584	152.5134483	90.53103872	42.94434818	73.54476267	46.11742266	199.7456725	153.5274539	161.2818965	190.8860481	118.8637847	164.4694239	168.1546622	132.6523876	89.49336693	101.9423677	99.66803953	89.20081372	58.41668142	104.5106877	36.62432715	20.0382197	17.15518031	68.82784606	18.59571487	21.01128557	24.31437989	18.08850311	24.79521308	51.22250657	45.50836676	10.9925339	7.400766805
LOC109397856	9.008547913	36.16478043	86.16141231	29.20091675	57.17100755	215.6840363	144.7693586	88.0387315	77.54919708	0.345766379	0.078090928	0	0.028265335	0.112504095	0.116412827	0.10236504	0.061663049	0.069790336	0.067615337	0.240174876	0	0.045858075	0.17367376	0.158743894	0.15133461	0.064049318	0	0.041651366	0	0	0.252750123	0.866003072	1.140196731	0.23351228	1.235367282	0.466328876	0.239954297	0.647175066	0.296576813	0.11430131	0.109474541	2.491642266	4.423887733	20.94351969	65.21074843	7.450775665	7.131615733
LOC109397857	3.272163675	0	0.049828498	0	0	0	0	0	0	0.380458799	0.140606459	0.232739681	0.318081816	0.186286221	0.548471327	0.285685401	0	0	0.209671352	0	0.280741236	0.450692747	0.201957206	0.057845736	0	0	0	0	0	0.234629334	0.113772179	0	0.156895597	0.037732697	0.047182928	0	0	0.05565741	0.063041758	0.034300832	0	0	0.040999701	0.196540389	0	0	0
LOC109397858	68.79540608	0	0.077174265	0.308055028	0	0.850742216	0.634631728	1.784243063	0.87789984	54.52204032	42.17497705	35.88646173	26.39260249	29.62135359	41.73770988	39.49867558	2.307113809	1.362362647	2.859794021	2.479573205	26.35185874	29.91413069	43.57883023	1.25427884	1.547423145	3.264655026	1.9764989	2.574714242	1.011056186	3.025004369	1.495115937	3.563322715	1.417497346	1.51944822	2.119227538	1.01145656	1.272124941	1.703758585	1.68857917	2.390627261	0.771705188	0.455611734	0.317501223	2.983132834	0.341643978	1.619294618	1.927115004
LOC109397859	11.01235276	14.32063985	16.35068354	8.819350347	7.065606962	8.827426487	16.34092077	8.785718809	11.08537371	42.90938506	19.56899568	22.53858011	19.81359557	31.50342591	57.49844163	49.20789982	48.14667918	7.015914506	14.52155145	7.535772769	39.83374255	52.69988241	58.3579231	33.77714771	6.231558401	6.600590173	4.377783001	4.301120473	4.763466982	14.07199965	12.35895335	20.08031876	19.41023232	4.8074047	18.36092553	15.71865544	12.74093891	16.50636373	12.53451245	2.74198625	7.853512453	8.582127102	7.846282268	37.24204222	16.99187526	14.81019968	7.527073964
LOC109397861	62.7365349	8.431808364	10.98426122	6.83219441	5.130660729	9.743466575	14.36222194	4.522795055	9.824135019	43.70886714	25.07334597	31.58133379	23.98558142	28.14801381	55.86512958	45.71036762	94.63510635	33.33327783	42.17097089	34.79299055	40.50206626	51.61375263	52.78804103	16.1587242	9.789286076	10.78155318	12.15679501	10.94452015	10.97784412	10.42551937	13.60134622	15.60012556	15.03449929	8.919957411	12.14008008	10.87075468	12.34724178	14.24653808	13.35514713	1.603509096	3.680605021	7.2918366	6.442927266	11.82384627	5.197725803	6.634388814	4.278357208
LOC109397863	0.135306306	0.512735239	1.009205467	1.775849012	0.80918269	1.603659229	0.695285255	0.546216844	0.704591288	0.158180554	0.076553338	0.018772647	0.055417596	0.157770252	0.045648276	0.100349499	0.725387033	0.114026972	0.044189339	0.060577846	0.048268379	0.044955142	0.255381254	0	0.084774212	0.282546916	0.061608012	0.183740677	0.164039087	3.234897273	6.779985025	8.917987903	7.503039269	0.052826419	7.302810832	2.52519286	1.85601447	7.668374942	1.808870526	0.096043498	5.732624101	10.35034461	12.36478581	2.335740629	2.940837115	0.362386998	0.572767095
LOC109397864	9.423880061	37.27539976	34.08332567	22.83692322	24.90113784	31.10553437	43.33982048	17.06686579	44.54943486	6.636286129	3.795104363	3.106321578	0.75597052	1.846407897	3.47296624	3.552467885	20.00504029	5.88806549	8.047161707	4.156450527	0.160596486	0.189458912	7.54339081	102.1725787	42.71285182	47.35207764	41.94336971	33.58714944	31.58269109	7.250697012	6.724954711	13.24790804	8.725318991	11.75651172	7.023246408	6.692399509	7.3118563	10.88402819	10.75884461	3.344642358	13.17974854	11.08397947	13.19882334	62.33810624	27.33631101	48.82889444	24.85274433
LOC109397865	29.54499994	15.41678268	13.58714662	8.000487519	10.6873583	8.22375105	17.47472014	7.052138259	10.2749735	78.63644592	50.73054052	68.71116751	52.94420132	66.84606189	84.19129386	83.86413036	26.25889272	11.13281154	13.22082108	8.013135066	83.45002859	72.24146623	63.89526817	28.37394531	26.65727535	27.21929314	27.9652875	24.80648774	26.45911783	17.56961588	18.2863447	23.97810331	21.43174225	18.47108807	20.1453767	14.64968153	15.54822929	21.56547496	16.40375818	2.650327156	6.381502869	6.058216807	6.294982818	25.84415298	12.87653757	9.227394493	5.27223783
LOC109397866	1.818862688	0	0	0	0	0	0	0.061927337	0	1.561770891	0.514756744	0.378420444	0.07979372	0.346159963	0.285256231	1.483040072	0	0	0	0	1.459496454	0.690013539	0.245142601	0.12803938	0.284407286	0.039778808	0.039031111	0.038802327	0.157912384	0.039371835	0.12973085	0	0	0	0.126817147	0.1667513	0.058095776	0	0.06977029	0.030423676	0	0	0	0	0	0	0.044144841
LOC109397867	57.38754634	31.53400695	38.01531644	17.52000426	16.58125023	25.82639826	25.00108037	12.51927781	17.944411	91.00358973	87.55731409	71.02425089	41.07256289	56.89018607	72.07735339	69.89410729	9.57847243	5.699050001	16.08620775	4.792403157	84.21660129	20.58567288	20.54526762	442.5976881	88.73855664	77.03151225	76.64926261	68.77521778	98.80253673	67.54332172	54.29260396	71.94914004	67.72269207	64.49452357	73.8536903	48.48922265	46.58444068	70.1021972	46.9822263	14.90576951	26.50679869	9.990107966	22.30442785	51.93226562	24.27351293	23.87188883	13.94329107
LOC109397869	279.204127	0.41210774	0.236110587	0.243394966	0.704565966	0.47718016	2.293541284	2.083350029	0.310403214	38.85755461	19.0924778	20.84417916	18.68605532	21.76296022	35.85840712	30.84785395	5.699732964	0.699600072	4.856191186	0.78167824	28.658223	36.23398197	38.37368708	14.30334365	16.00932847	20.07117811	26.00806899	23.40047297	21.92505951	11.42184109	10.38721466	8.337339884	4.08387104	20.40297482	2.617779628	2.387736697	1.945999532	7.961370017	1.932066922	0.518074846	3.038187118	1.499117435	5.716560829	11.88567397	4.363884115	10.04565767	0.766467853
LOC109397872	0.366502414	8.943456597	7.751034967	1.316616819	2.972318361	4.439167154	6.607469309	6.577308669	7.19873569	0.093343418	0.064799694	0.031780765	0.046909035	0.095984214	0.120040517	0.045302562	0.022513864	0	0	0.09115912	0	0	0	0.01655976	0	0.015590078	0	0	0	0	0.025422005	0.02818069	0.09640891	0	0	0.02456881	0.045537699	0	0.100080195	0	0	1.197675922	0.842180011	3.276725335	5.352270478	2.086035102	2.289526825
LOC109397874	9.412042318	1.713563647	1.628398485	1.906680426	1.416331859	3.11148894	4.709135364	1.857302597	1.992725927	21.44199412	16.79738028	14.96462365	11.67466587	17.44931868	16.40947428	18.20060386	4.056728668	2.874623134	3.197634126	2.710253969	14.1683827	14.40261318	12.04672735	9.522438508	7.371224017	8.207590007	8.12522162	7.767834731	6.482122329	7.422473289	6.914130334	7.576994761	5.059705446	7.501400608	4.934211461	4.242995869	3.249317811	6.765549013	2.856014743	1.924303265	2.400727383	1.882650504	1.942815631	3.646809654	3.892742873	1.475417687	1.518072767
LOC109397880	2.00435637	13.55481662	10.09244317	7.730180637	8.18592505	10.15694353	10.31161124	7.624021084	10.95831738	9.532020962	7.09627368	8.953080702	7.808818585	16.60553409	17.24540436	18.88067576	16.69429423	5.623585327	8.322170732	6.547870453	22.37714773	27.33812918	21.42401663	3.514096169	6.470435724	7.628047644	9.933183846	9.284859429	8.773783079	13.71537618	20.85447014	24.61732505	23.97694278	5.829307363	25.09974823	16.96916274	17.56643447	22.3252939	16.64300604	3.086936193	4.378322802	5.215793648	4.260128912	20.19120163	14.2264198	5.929598968	3.031558063
LOC109397881	33.24039605	37.60995271	25.54826385	22.24568713	20.19193137	30.90406543	35.67658748	30.58262352	31.58973873	56.25427528	48.79290311	50.320234	32.79726582	42.08126853	52.64495187	44.67605456	17.73791827	5.509174141	15.59027232	4.244132585	43.77572507	19.66450664	29.01675909	49.69950728	35.2889917	39.96227133	45.90980919	43.87136175	38.18820775	54.28346601	69.01670667	71.80327409	70.35946618	45.97487297	54.4240745	50.27042647	56.30701312	61.6571918	55.86674137	14.61566173	26.77982325	20.46960004	22.98005594	67.09301498	56.47975891	27.10577276	24.66267798
LOC109397882	17.17689145	11.15811511	6.176841979	4.083745267	5.017700635	5.661463244	8.230457396	7.058565528	8.531186556	3.300988124	7.98775994	3.819627452	12.50445215	8.760204184	6.340811913	11.07277457	3.50848351	1.635954281	3.803928354	1.659220139	3.840284832	9.058968384	6.411957496	7.645003219	4.06342261	3.739798956	2.517762049	1.917194549	1.43654107	1.242851989	2.70284383	2.540209605	4.094471419	2.54931667	4.164240882	5.309444147	6.420284058	3.319953702	7.42605644	1.336188034	2.799481256	1.835299794	1.222812103	2.949321784	1.584324096	8.243968089	8.391423576
LOC109397884	634.2828013	427.1717778	1023.660265	1325.806217	717.0040437	1032.127663	789.839832	1288.635399	1111.428516	994.1785647	853.114853	607.6426669	512.6868546	492.726593	473.7390004	544.0209556	1401.561783	2250.434118	1828.822245	2115.644454	434.8498333	1028.725462	812.0803502	984.0586673	1415.627855	1425.402568	1204.358439	1130.89091	1106.521241	1345.694629	1407.601241	919.4655671	1223.607819	1360.689895	1142.531666	1260.678036	1120.479783	1184.908224	1126.612871	3206.36073	1509.47758	1300.501664	896.3997699	843.617435	1409.021819	458.2698051	624.4868066
LOC109397885	40.27327046	12.61885845	23.38380225	30.04763041	13.30258168	32.22186143	33.26557358	33.17172186	28.54837168	54.91576895	35.01613462	39.21216665	23.41347234	28.77406615	33.08198161	29.18334396	37.19477985	23.99482236	30.03598478	31.36728361	25.84235388	9.208811083	12.8141485	46.81582108	36.7701866	45.60097924	56.85400347	48.94874316	49.71278293	27.61430493	45.82634175	40.56962609	30.72130185	24.34769671	25.79848274	18.14099518	20.03658777	32.92881562	21.99508383	19.15231846	34.39117361	25.27194968	30.07824317	36.66570145	39.7458481	14.17973225	10.2365494
LOC109397886	7.838619851	1.022045771	0.897866177	1.07071855	0.872323137	1.965943376	3.945545206	1.785219322	1.276715389	18.72924788	19.28245753	14.14360712	12.78853781	16.95193188	17.37782857	20.99597612	2.261111634	1.073183439	1.192766022	0.716327581	20.19532998	16.70170587	10.09188022	6.437919597	4.117194804	3.939609438	3.900249945	3.739438048	3.924736795	4.474201026	4.778074074	4.398744015	3.37561328	3.641769938	2.949114959	2.684474159	1.606605445	3.819861911	1.227836546	0.849847816	0.820126408	0.683294595	0.900386837	1.859280569	1.614753574	0.856332254	0.532488653
LOC109397887	8.383838227	2.564986863	2.329171871	2.162165244	1.473522909	3.005482867	4.81067609	2.730053075	1.96056348	19.31809657	18.34497799	13.51223583	11.77941625	10.90277592	15.87018292	17.6016508	19.1148809	7.41062795	7.720083288	9.360280571	15.45996938	5.131196775	2.528256663	7.508855666	6.911543141	6.142859234	8.562728812	9.915441984	7.205538608	9.288907612	9.680589969	9.858639433	6.143555644	12.48994234	7.565405154	3.651003723	3.383523855	8.320968282	4.289200076	1.305052485	1.770751333	3.057925694	1.671349384	3.240389665	3.812689812	0.981561176	1.839531042
LOC109397888	8.761298492	0.807646099	0.695406583	0.555168216	0.772140842	1.35542353	2.212841197	2.041151916	1.563366313	12.31091046	6.967600918	6.956511029	6.935368068	6.720713137	8.190766774	9.629254545	6.209215463	3.706540044	5.544545051	4.279581246	6.715333567	1.578207979	1.189863989	6.850653174	4.023256524	3.37442348	2.963875921	3.211953651	4.113430536	4.498091251	5.154612277	3.311504376	3.470889059	2.81615224	3.922280228	3.056901294	2.439481763	3.726834221	1.984637271	1.040657501	0.581415408	1.160237017	1.318529128	1.641775514	1.900643107	0.51905593	0.664398687
LOC109397889	27.82892018	18.0436098	45.66682026	20.55043173	8.567388151	24.98969918	35.26887942	44.18078597	37.29504436	107.4231548	78.7120183	64.11291574	43.06235263	58.12274865	79.53950171	84.88008451	79.17627926	150.514885	86.34346049	161.6139341	62.83316616	13.65276476	12.85208305	92.83543919	48.22843131	39.8073832	36.89127886	41.90578217	38.37761329	46.62172167	48.31199196	50.75270285	39.07733709	28.94076856	47.67959726	35.02382357	40.51588037	47.024391	38.50908972	99.47885377	34.08435106	30.59404449	15.2768692	18.57352936	19.8937657	10.22367203	11.0578818
LOC109397890	7.054948139	0.356504421	0.368399809	0.186143599	0.578577551	0.478143642	0.520821293	0.340691191	0.541727316	5.314967963	3.954149692	5.77710921	2.620620614	2.609604696	6.006769702	5.244652873	40.37073089	4.960115967	8.005614837	5.74915556	1.723895802	2.896593378	1.546388097	0.495361751	1.130702401	1.212523268	2.054118431	1.933355257	2.294574859	3.064455317	8.323270336	14.31411151	29.25157479	1.51491984	20.77831378	14.81053386	15.2288445	10.67903429	13.75143933	1.141370457	4.818099229	5.635730629	3.96493107	17.46665934	5.961218817	1.433106562	0.741809037
LOC109397896	68.75479422	49.48879995	156.6683696	90.24171362	35.17046029	93.17096009	107.76603	198.6601817	148.3685705	182.8765269	115.204691	84.86223833	70.35374159	100.2308931	111.7878985	137.6308971	305.1480721	626.7011408	534.2153076	657.2384183	123.5222437	197.5174909	225.3068042	289.5401438	164.3702737	192.3682131	173.8743379	167.3341554	153.5036132	148.0044468	226.2844568	164.8924037	157.2843195	144.5047411	127.1048859	151.9710602	151.9507762	175.3218211	135.5700662	609.1914067	163.802881	139.7347346	65.02956322	80.16851144	101.7996969	36.42973024	47.22506645
LOC109397898	16.13130148	8.130707764	8.97316581	8.339716539	4.758593374	15.84641371	13.54644323	14.49099675	9.210269092	30.45453237	23.97421667	22.21868606	20.86605783	23.97157744	29.51153176	32.13446142	8.529737219	6.961366218	6.808043437	9.245719814	33.84641776	57.47955184	35.91339101	21.25453713	20.56765136	18.38263107	18.98331284	20.40061721	18.35562751	22.25105232	24.38939984	17.11323252	15.12849616	23.27521148	14.33033765	11.28392259	9.237228447	18.66413373	7.814272449	8.435655531	12.82554439	5.682914825	5.950693023	6.779292625	9.426908316	3.129447463	3.879395084
LOC109397900	90.34456454	18.26858864	47.59303808	33.44916005	17.69223169	49.02867685	57.43885034	61.50281053	42.51865985	86.25486867	50.9085853	39.89806599	43.91874169	40.54282561	58.71310582	60.19517158	114.2820045	87.10070989	75.4512233	106.5186991	54.49215312	91.35306681	112.1207004	125.4135432	77.75443018	77.58467287	83.92354658	80.03748263	70.60139251	72.27653702	70.74644105	63.27735992	57.1901275	79.63589809	54.02002487	45.33686485	50.53631659	61.75220844	46.86599426	53.90803943	44.96666767	34.31211355	20.41839299	24.85801213	27.47532012	11.90840628	12.68021007
LOC109397902	58.11180505	7.955913744	9.68890611	11.00750573	5.896224225	15.65591638	18.66752794	19.8444793	12.33193313	75.23286824	68.35197188	53.54970194	69.4071808	84.33842717	86.68705748	78.88890449	33.17879831	27.19689558	64.4717176	25.53717436	96.09434301	165.6685459	150.7729544	158.6570139	159.6012008	179.8699392	188.0075242	206.172038	149.9152902	121.4095693	91.68694243	59.52132268	36.33367599	245.4191391	34.19849214	26.16431453	18.80525563	63.3586638	18.66919528	27.31982166	36.66604774	20.83130361	28.61811819	25.57961417	34.67101089	7.197093047	8.15776189
LOC109397908	12.0934331	14.14443469	18.36755864	9.258783558	15.10429673	10.19369831	14.65094329	4.939627625	13.31808557	21.24796629	12.55116716	11.99035221	4.436029429	9.603970024	11.77713971	11.35815716	57.80605384	16.07650107	17.43209583	14.13882032	3.834538354	2.877470025	2.054563243	33.48735987	21.89077427	21.30123249	37.00375834	32.0541181	39.43166874	29.61567567	35.22494633	51.392282	27.82945561	14.71354731	29.31379049	23.64679166	23.38370735	42.55420488	22.57616906	2.23325701	11.38917404	8.698776072	13.2679358	76.74382268	26.13399624	16.01002128	6.867530779
LOC109397909	3.007978361	0.122592537	0.208798372	0.155728999	0.112107405	0.094087093	0.199267786	0.087022989	0.54294983	0.784931484	0.631545204	0.298979601	0.469211881	0.426156096	0.594610181	0.255502927	0.778478098	2.01328101	2.993152292	1.601659842	0.230537782	0.240869185	0.418778502	0.714300522	0.288212116	0.109049771	0.421936784	0.596751638	1.322754855	0.653720827	0.176044092	0.592815131	1.310388162	1.513846428	0.637498629	2.394378214	4.11697375	0.340667118	5.393275208	4.27220919	17.74839809	22.34764635	32.42219506	33.39052672	60.07841567	13.98214757	14.78446685
LOC109397910	0.558402276	13.4860813	12.29808861	6.02266544	8.465259322	12.94947585	14.21945346	15.00488859	23.39537566	0.742434048	0.431334598	0.416206283	0.56128169	0.602879484	0.968105632	1.142558804	0.10394568	1.115282992	0.979210365	1.041673773	0.377928863	0.15460633	1.024669243	0.220702408	0.27551387	0.18378591	0.250957275	0.023403965	0.053728651	0	0.077465822	0.247884059	0.114083328	0.222049218	0.176693932	0.390800367	0.269661361	0	0.620482171	1.003027838	1.196240489	0.596849034	0.468073246	1.365559127	1.840951612	4.584999181	2.973098194
LOC109397911	3.067465855	12.57313795	11.52245328	7.244799462	8.905552328	13.91956741	12.16929333	20.47586995	15.49838285	0.695252114	0.185946948	0	0	0.024331534	0	0.064999328	0.538375014	1.772607116	1.144909486	0.948253025	0	0.036398463	0	0	0.137276889	0	0	0	0	0.134178938	0.255325354	0.404331642	1.210350994	0.028514357	0.713116713	2.432312203	3.364840011	0.381013645	2.864019835	1.192362239	3.388792346	1.472759426	3.346186801	3.569534262	0.966835953	25.46246559	26.32792866
LOC109397913	51.69918384	7.424611895	9.577486742	9.528159495	10.63430927	18.78762599	28.2321143	40.74280245	19.65656816	44.67432348	35.6533061	27.00223522	25.19520653	31.08617894	33.98682389	34.01866985	38.01608548	38.79986499	45.64082107	39.40865644	31.80858812	21.57795826	26.76804276	51.55751319	42.90648839	40.05088187	42.74641076	43.98352754	46.25468111	45.6135465	46.02992804	41.37367472	32.13820187	39.88910614	32.09025208	25.31167992	22.75421569	34.6978434	20.26477405	52.08414071	20.11741276	20.60534209	14.12430298	31.12230063	39.26774507	14.96643973	12.36267954
LOC109397914	4.485627071	12.34334549	12.87078377	1.097702157	2.177438339	10.70127754	3.762826584	1.042270384	13.79972323	5.914224932	3.580473547	3.402876194	5.546471181	7.661266757	7.500204416	6.770230721	8.232730281	0.42002023	2.056069377	0.254457319	3.555947404	7.582416613	7.509104928	0.732690358	8.99822613	8.926649849	5.434475196	5.422410423	4.656742077	7.40962247	7.532867963	8.882784987	11.88230062	4.079499107	9.370019526	8.841574432	6.922704811	8.791420577	8.478240261	0.201715416	0.589499403	2.861078309	1.576488143	20.62082664	12.75266668	14.25322382	9.52367083
LOC109397917	1.815094496	0.520788305	0.077985	0.192066685	0.043295106	0.439296213	1.715474009	0.775284404	0.282266218	6.706864538	7.605778987	13.75619026	17.28430174	31.43596291	26.75240142	26.73808635	4.941449689	0.82218067	2.519344972	0.846493834	42.02719803	38.48277095	28.66199807	2.441715466	13.36234967	15.5296366	16.13306018	14.87454874	12.88885571	6.54776771	5.420075747	6.154781152	6.033936613	17.74580105	6.590621806	7.118072229	5.32801335	4.573151405	5.91117349	0.228153355	0.134967487	0.407740023	0.07475494	0.950993953	0.276186427	2.076248822	0.876311925
LOC109397918	18.34396401	6.974433333	8.616139645	9.86462417	6.229598138	12.27148869	12.68774024	12.35362806	13.39999179	22.65236931	28.53018916	27.44583558	27.89580252	30.77219692	39.72831622	35.85656997	9.115510579	3.144213136	9.265599419	1.507992134	44.92011708	58.94586015	57.46041732	65.57920322	41.21218058	40.63840481	39.8745498	41.40003015	39.44392027	40.34163924	33.90210619	34.06675978	24.16790462	42.33392464	30.48436457	18.13291873	17.15214326	32.5014701	15.31000496	7.540388452	17.4677715	6.210491561	12.80506646	20.90031043	25.96084376	7.070932446	9.940412579
LOC109397922	271.9080137	0	0	0	0	0	0	0	0.026638191	0.175221817	0.106000821	0.207950806	0.030693949	0.033289012	0	0	0	0	0	0	0	0	0	0	0	0	0	0	0	0	0	0	0	0	0	0.048228266	0	0.26064053	0	0	0	0.038017833	0	3.698284781	0	9.45837157	0
LOC109397923	3.228482335	0.736844363	1.820579144	0.377515363	1.216382352	0.301186257	0.803652959	0.153058829	0.578676326	0.758224766	0.428110415	0.190877393	0.075130346	0.234261742	0.448673162	0.360519527	1.720978903	1.004820894	1.100810501	0.944450888	0.081797577	0.159983941	0.057703941	0.082882519	0.079014023	0.042561387	0.034801156	0.027677733	0.079424963	0.126377837	0.267200952	0.236957148	0.694846019	0.04774497	0.955244713	0.796834331	0.936745932	0.362486554	1.092141364	0.195311105	0.745655561	0.098873274	0.233454893	0.805139925	0.286096605	2.435416724	0.71636457
LOC109397924	6.61521504	6.218567859	6.834260593	5.928200056	7.538310348	6.293376525	10.91932344	5.966993926	11.89688391	42.81402823	33.87749102	33.45577662	23.88316964	28.3280438	44.15511663	40.50346998	10.35641313	9.385196009	13.45584125	9.533340408	37.99357793	14.14948526	12.22012459	38.41387859	33.34559895	34.67466567	31.13581451	25.92650956	19.68947768	15.04883813	13.31990894	15.19320437	8.935617796	18.03584926	7.735445051	5.152149392	6.086113535	13.48015938	8.999374752	4.433133442	9.686149091	8.016748091	8.411389353	27.68857955	22.51674682	8.171327011	4.623328629
LOC109397925	2.381710926	0.565014316	2.292201275	2.910008933	0.441186432	1.168415415	2.232573271	1.188719415	1.994187727	1.68505013	1.051235816	0.682926421	0.493726761	5.016953135	1.452926364	1.897783592	6.837926672	0.783846347	6.083540561	0.998980219	1.19397995	0.384081982	0.425882601	1.382675261	6.081942621	5.44297746	7.245330075	6.668226689	7.756428319	6.532378412	5.317186127	6.320840742	8.761536328	7.4614777	10.24320428	10.82331424	8.629038287	6.457186804	8.33645401	0.582324566	0.826340586	1.042193302	1.54492457	1.354414074	1.025746007	0.855204346	1.191147777
LOC109397927	47.22093908	8.137633111	10.06364895	6.164006745	5.299424025	11.16067234	14.14989271	10.31706088	10.71858052	64.4724092	30.17948285	43.01639213	34.58173672	32.46656219	70.35773741	53.47799447	82.98877364	85.65401226	84.76469207	83.51843265	52.96516565	43.53143323	54.12401923	45.42440326	45.49348781	47.4635944	53.54176797	47.15305327	38.96503839	30.47019225	27.30128046	27.87256357	20.89624153	34.14731153	16.63813833	14.19401682	11.92068958	21.94478945	14.68831972	8.800501081	11.05380079	8.302556743	7.675485089	16.46476052	10.86335762	6.241783585	4.910559139
LOC109397928	2.187274834	2.655622247	2.96434463	1.069649735	1.06790338	0.856750782	2.092698784	0.262039852	1.831326519	2.4047038	1.082743121	1.36165194	0.646339079	1.02301918	1.786635199	1.579143408	38.94276503	2.79478355	3.951219773	2.910454698	1.588043711	0.762995404	0.676022224	7.560558908	5.571994482	4.1497168	8.142290328	7.106163172	11.32417825	6.217939495	4.780990372	5.775138382	7.024086554	2.830219351	7.245530962	6.515251895	4.839279215	6.506157314	3.823943487	0.339949558	1.033716498	0.495870529	1.673058646	4.803295638	0.912754333	3.238298733	0.654994925
LOC109397930	1.811853889	0.324721396	2.786649959	1.525908748	0.593451854	0.844810944	1.049502633	1.569594217	1.547873224	1.409325502	0.847105999	0.749996617	0.58121598	4.503688023	1.0889584	2.030341267	7.443646359	0.452213139	6.724189897	0.94007843	2.275042651	0.316649775	0.299804104	1.264981655	5.816647388	5.23891592	6.869504654	7.152043256	7.960187138	6.697299409	5.282127704	5.532417439	8.30355216	6.897451381	9.358831489	9.759277356	8.487721208	6.55293758	7.693892858	0.487709277	1.161793122	0.867844847	1.583586346	1.506703492	1.325216604	0.771319308	0.760932859
LOC109397933	53.85945118	3.415807981	3.710559784	4.51117547	4.990854261	2.13876699	10.33741631	5.741554278	2.934361714	64.15869984	50.55209614	46.07531735	52.32570969	62.84031151	95.88308091	74.67029124	9.215203423	7.278085454	12.54341806	7.539347108	101.8985108	140.5544217	134.1201605	31.34709986	18.7583935	23.12332648	12.85065697	12.9243774	10.05329401	8.706705946	5.990465302	9.583188281	6.436734602	13.24107735	6.315209844	4.767755718	4.334299206	7.889659483	4.556902113	4.140249716	6.230602366	4.832191962	8.108499153	7.26166593	7.150287434	5.065505693	4.33606872
LOC109397934	12.69184285	10.35343582	12.21581805	31.2202573	14.12768604	15.38162932	15.38699012	14.11510036	15.70125888	53.74425332	68.50767645	71.4282492	42.47439427	39.29467584	49.27271113	58.20749975	7.991032055	5.452772917	12.03877625	4.479879924	57.23325394	20.79992402	15.95041013	34.70394117	36.39744172	32.93644644	28.70555897	31.49428902	31.75993447	36.02849425	38.96863821	42.16405301	50.47184994	31.15193519	58.26647759	30.35385496	24.6051153	42.31667539	21.63998751	7.838677682	22.0207138	21.26461519	22.14821459	39.80482082	29.08636854	20.26768633	20.90562907
LOC109397935	0.317346516	0	0	0.14762589	0	0	0	0.054116681	0	0.056866282	0	0.047241677	0.034864824	0	0	0	35.55821461	4.065518336	47.53047248	5.200412243	0	0	0	0.548262319	0	0.213836886	0.103358387	0	0.274811564	1.008200593	1.737937582	1.466576432	16.14070812	0.383749301	13.12467218	289.1580955	384.8832206	0.76221452	403.2121087	5.008727054	29.97777845	31.86541452	0.529645433	0.376997518	0.742967926	22.39921441	33.50122187
LOC109397936	0.506049358	0.263992855	0.108711308	0.09373122	0	0.01997326	0	0	0.056211414	0.211285602	0.089472381	0	0.064769798	0	0	0.046913741	106.6832173	0.577858795	60.27167005	1.290464147	0.5077268	0	0.099493022	0.145504166	0.198161199	0.019569136	0.288019606	0.143165678	0.200486552	0.758293459	1.053045395	3.054869353	91.45131411	0.212390203	74.38404065	761.8765097	910.4516497	3.88299136	702.0632542	0.249198719	75.84252517	143.9219879	0.357797752	0.250129853	0.256990604	0.432355975	0.443026807
LOC109397937	0.084380788	0	0	0.028942845	0	0	0	0	0	0.070461291	0.029837999	0.087803601	0.064799923	0.023426174	0.071168846	0.125161496	3.72264127	0	0.413365576	0.031481696	0.037626885	0.070088203	0.033179766	0.207959775	0	0	0	0	0	0	0	0.116786023	1.664735255	0	1.441822489	9.53692645	12.92709386	0.100046289	5.968183034	0	10.42947827	52.27720817	0.268473127	0	0.064197287	0.034576904	0
LOC109397940	0.539223334	0.187532573	0	0	0	0.075671478	0.042336727	0.190444966	0.106482387	0.150090928	0.381350907	0.124688072	0.061347352	0.033267024	0	0.044434811	0.066917034	0.025245602	0	0	0	0.049765402	0	0	0.093845165	0	0	0.04520026	0	0.18345469	0	0.110563606	0.04728112	0.038985944	0.097500105	0	0.044665445	0.189431547	0.107282189	0	0	0.037992722	0	0	0	0.049101944	0.102847353
LOC109397944	56.01198465	38.59690865	34.83680207	25.03602391	20.35673756	51.26934788	36.18329865	33.81589521	27.80320402	29.57416083	37.50996093	34.11125702	45.85572808	48.25047635	50.747685	53.43567816	99.62075946	65.49223271	69.71353236	79.29686268	56.5777625	32.77809784	23.90392677	35.96407132	46.14726514	34.1309321	22.16881373	22.85812694	21.0572072	37.5671394	34.47042457	41.26137631	47.84248075	29.97597101	51.12407277	37.75313497	40.02963767	41.03225088	40.56915737	13.2299845	24.86263144	25.32659861	18.33693019	30.61795368	29.67582732	37.39122051	41.32001509
LOC109397946	0	0	0	0	0	0	0	0	0	0.01147665	0	0	0.02512984	0	0	0	0.015350362	0	0	0.008790344	0	0	0.01080856	0.009677782	0.022296352	0	0	0	0	0	0	0	0	0	0	0	0.008782271	0	0	0	0	0	0	0	0.018672101	0	0
LOC109397949	0.373638746	0.028748918	0.049880394	0	0	0	0	0.007298848	0.032647698	1.556947682	0.615014447	0.297426251	0.109657708	0.137696377	0.265867094	0.19291295	0.020516887	0	0.062392698	0.006853549	0.144823123	0.124506625	0.166134004	0.017505457	0.031074951	0.082970283	0.032620058	0.027716968	0.097990267	0.086621227	0.025381849	0.008474752	0.01449648	0.061678322	0.03975864	0.007388555	0.059434168	0.021780024	0	0.005432999	0.024283336	0.00582432	0	0.00958821	0	0	0
LOC109397956	4.084262528	2.956526861	2.885746336	2.158134908	1.169351632	2.103017186	4.923726365	5.238144545	1.854936014	5.36870168	9.552088312	3.483128034	1.45554458	1.247453858	2.63888203	4.193933382	2.373255791	5.165540361	1.710676558	4.784594699	1.484286721	1.041340599	0.548836731	0.675928924	5.265088487	3.01752541	1.875533109	2.665478808	2.576914897	5.093684206	4.66145497	4.576665344	4.725011484	5.99390437	5.277051401	4.919466557	3.828117693	4.130453804	4.313634024	3.6118725	3.205197241	2.285988743	4.880239709	4.988269493	7.389400544	7.025866229	13.32654754
LOC109397957	0.327121106	0.246398593	0.227312644	0.061826389	0.364659503	0.070089054	0.058967621	0.09947114	0.061549171	0.319150109	0.142821625	0.2072445	0.039305197	0.123714768	0.082348313	0.066841075	16.8540196	37.23095641	38.11126666	51.72628051	0.074423002	0.03465723	0	0.045931625	0.114371097	0	0.036729786	0.015739005	0.023847217	0.22358013	0.526509135	1.668543148	6.919969057	0.058644615	7.177057205	5.717388141	6.158900541	1.286243688	10.46574372	17.22678234	5.984524308	2.226755194	0.663773256	1.875595599	0.661550975	12.69804198	18.01920253
LOC109397959	3.863104226	272.8537574	224.7921832	81.19546897	51.92435427	185.0288574	176.2099251	357.6760317	193.1655303	0.83054702	0.211025319	0.034498856	0.059068351	12.14975923	3.662581386	3.995149464	0.222176292	0.12572974	0.121811402	0	0.191600061	0	0.156439686	0.326837366	0.557732517	0.180003865	0.163034256	0.112554596	0.373807666	0.050250895	1.697169708	0.427660513	0.65461333	0.72227617	0.351233439	0.507265111	0.148297113	0.314472984	0.10329675	0.255338098	0.328703711	0.43140736	0.551338088	0.314637026	0.163449672	744.9766494	1052.667097
LOC109397960	33.8970702	0	0	0.025765305	0.035834984	0	0.770460436	0.57250696	0	10.87433441	20.7128685	12.55991765	15.08686399	10.6009317	22.78204517	11.4653309	0.381351527	0.239785702	0.557550808	0.523990516	11.19881387	21.80651086	15.42461543	1.433343831	1.047339123	1.38638244	0.676275094	0.894697472	0.796354341	1.263293857	1.025974069	0.577580394	0.628714318	1.246406557	0.247260023	0.579543397	0.275754482	0.847443535	0.390268913	0.112429137	0.02482476	0.095988589	0	0.997300679	0.115164456	0.606288877	0.325293144
LOC109397962	0.141901751	0	0.148174588	0	0.085690017	0	0.020942847	0.071369723	0.199522691	0.181490148	1.868656363	0	0.589925244	0.016456308	0.668863844	0.971147875	1.00309296	0.100663462	1.264908894	0.022115112	1.441743032	0.167847367	0.888527851	0.129116939	0.023211347	0.266034654	0.039529978	0	0.103438825	0	0.037377898	0.317384326	9.385249926	0.14610079	5.486607019	72.04749567	69.46404765	0.076669136	34.84986182	0.092968838	18.61946532	39.39105145	0.386081487	0.502870963	0.159206094	0.055203226	0.308338401
LOC109397963	12.55280903	0.083753485	0.294884232	0.027534122	0.185731216	0	0.646650418	0.326927014	0.556403454	1.174731585	3.007465619	0.682161455	0.556868369	0.405604512	0.406229256	0.532836302	0.268970944	0.390674569	0.704565772	0.531601873	0.239829771	0.568419976	0.689691352	0.71221622	2.849490089	3.023509447	2.212825321	2.162004458	1.823015519	1.61611406	1.232776015	1.322110796	1.042080073	1.853010546	1.257341514	0.899202144	0.683715311	1.421306572	0.671980505	1.039887599	1.469707014	1.639093451	1.278448176	0.769746955	0.46262525	0.435844936	0.194638615
LOC109397964	7.47277361	0.523667674	0.087735435	0	0.230723416	0.527359375	0.514149451	0.298924134	0.87579114	3.078298537	2.810057155	1.702131057	1.360734412	1.531874727	1.500216516	2.16011095	1.053936938	0.570610421	0.366796646	0.14274935	2.127880612	3.662793697	3.518647349	0.999471762	1.412398642	1.571014414	0.921628613	1.10109334	1.293676431	2.303617071	0.64231527	1.4904747	0.982154352	1.658846377	1.545236889	0.753901507	0.837281285	1.027924253	1.315374973	0.187542757	0.262838342	0.205821521	0.262164221	0.227791242	0.501237052	0.750449916	0.064572053
LOC109397965	9.759216315	0	0	0	0	0	0	0.489808062	0.091287845	11.2374987	9.517409184	6.271212247	8.520125836	5.646954911	12.21678132	6.780762249	0.344209702	0.173145372	0.419373343	0.076654187	14.01739969	5.887647156	1.454198123	0.759535984	0.56317727	0.556157949	0.233873225	0.310003145	0.889595564	0.393191395	0.427538816	0.473933464	0.324274591	0.267382647	0.083587293	0.413190068	0.306335147	0.243600817	0.091973519	0.121531825	0.203699514	0	0	0	0	0.08419065	0.176343026
LOC109397967	3.5763542	0	0.139688185	0	0	0.513291301	1.37844741	0.645908779	0.577829155	4.886831497	3.621466767	5.920448879	5.992250986	11.82434046	5.598137636	11.97554951	1.452507369	0.136995846	0.729995211	0.403930474	16.45501916	10.03652387	7.670591056	2.003196756	2.037011896	1.6344437	1.27434223	1.594321731	0.422318754	1.493281726	1.488417389	1.349945965	0.38485815	1.198476827	0.79362989	0.653847366	0.524748539	0.513977351	0.193571292	0.57694947	0.214894469	0.103084196	0.229875437	0	0.123677569	0	0
LOC109397969	0.104664632	0.16545706	0	0	0	0	0	0.100815972	0.031002757	0.052969153	0	0	0	0	0	0	0.432171729	0.144334224	0	0	0	0	0.299313973	0.130277831	0.193747609	0.026982828	0	0.076568609	0.068663714	0	0.293037496	0.061455582	0	0.063977843	0.051613692	0	0	0.030083849	0.17037612	0	0	0	0	0	0	0.05718488	0.032666621
LOC109397975	9.649930578	0	0	0	0	0	0	0	0	0.080580732	0	0	0	0	0	0	0	0	0.039394326	0	0	0	0.113834835	0	0	0	0	0	0	0	0	0	0	0.062792255	0	0	0	0	0	0	0	0	0	0.114474322	0.14683422	15.18441065	0
LOC109397976	0.385450485	0	0.055202555	0	0	0	0	0.051050581	0.057087229	0	0.13629964	0	0.230226357	0.035670166	0	0.095289383	0.143501967	0	0	0	0.114586124	0.373522469	0.101043197	0	0.402497393	0.546536034	0.146253582	0	0.222524896	0.63929802	0.802089463	0.829853468	0.253483059	0	0.418173257	0.051678021	0	0.304673543	0.115032036	0	0.254768655	0.570321345	10.53780263	4.572487094	4.056659301	0.105297937	0.330830508
LOC109397978	0.074116174	0.038087408	0.042775248	0.075886726	0.116099523	0.023053039	0	0.017581322	0.024575356	0	0.013299742	0	0	0	0	0	0.254516489	0.073646962	0	0	0.016771496	0	0.02870859	0.010905208	0.020792426	0.094966392	0	0.036720251	0.215537072	0.0143956	0.010128499	0.021434508	0.012221593	0.092136147	0.090009244	0	0.027214329	0.01049266	0.019807955	0	0.048988077	0	0	0	0	0.110603926	0
LOC109397980	710.5381405	0	0.094940326	0	0	0	0	0	0	0	0	0	0	0.061347472	0	0	0	0.093110453	0	0	0	0	0	0	0	0.170902199	0.083844928	0.083353464	0	0	0	0	0	0	0	0.088878643	0	0.174664654	0.098919144	0	0	0	0	14.76686223	0	14.75941053	0
LOC109397983	20.33140546	34.39500128	40.74620075	23.08691558	13.20876726	55.24848974	70.99476518	29.67226976	33.62492459	47.24432116	44.30922073	31.16158758	24.09472499	25.13489375	31.69450723	34.03441842	36.60928999	17.7259279	22.69476163	18.30462369	32.54509334	38.71886478	32.67300383	17.39238743	39.08162073	34.77528258	30.23143721	31.60020736	32.05893264	53.19791477	47.11112824	84.9993994	72.23499944	37.06938945	98.44545482	58.99056032	59.26770843	79.07139446	66.66591281	16.37776349	53.65275769	77.59905456	123.1307666	94.12661384	80.91071861	32.01370065	31.39573069
LOC109397984	6.011984842	0.117070912	0.018022198	0.012229607	0.043023323	0	0.075583538	0.808334302	0.065231233	14.09048656	10.24276402	9.51454366	13.39886371	14.85193719	21.90297355	21.21046037	1.397291099	0.486058093	1.611369104	0.61503952	18.84030347	29.43151507	25.72979612	5.086239304	1.897979946	2.62454013	1.330577326	2.438278669	1.829836369	1.160771908	1.014276281	1.745534755	0.543704459	4.006857246	1.017947314	0.759218838	1.140608818	1.747320968	0.438454246	0.102970473	0.196155175	0.178215295	0.08304217	0.124399842	0.216211267	0.028361056	0.47703337
LOC109397990	0	0	0	0	0	0.108491116	0	0	0.061066036	0.195103045	0	0	0	0.022893761	0	0	0	0	0	0.074351658	0	0	0.03242568	0	0.414404607	0	0.086045857	0.03629033	0	0	0	0.038043932	0.092191021	0.111789241	0	0	0	0	0	0	0	0	0	0	0	0	0
LOC109397991	8.373826276	1.642702373	1.910977779	1.521664222	1.380534539	1.94646795	2.79674924	1.442359643	1.919637886	12.31429988	8.432121695	12.16507324	6.234656156	7.61347967	13.22048339	11.89402987	7.571420311	3.657978256	5.430738242	4.610516756	10.10570892	13.33288257	12.07630845	10.94859289	4.977624043	5.377500623	6.977404767	6.66744586	8.110187004	4.800969486	5.963664484	5.995531014	4.056954069	3.828116433	3.784230974	2.684640103	2.812197924	4.739560225	2.980132347	0.749479936	1.24568191	0.963426794	1.287502168	3.412128118	2.168440668	1.238007682	0.617139546
LOC109397992	17.21665322	18.11224162	18.70103124	11.88509556	11.88116562	19.12435303	25.32930454	14.18676487	15.7936931	69.28266387	56.71612633	50.2392732	43.13527018	77.04945481	104.130911	107.761032	50.76840872	52.41067785	58.74935307	55.121217	103.1513629	101.2116209	93.5728305	49.18274796	37.81919819	38.16224957	56.90499361	62.28835881	62.52660523	43.29177607	43.10148575	61.09063355	37.23853469	31.50178026	40.11996876	24.9198186	26.5073153	52.55349505	22.28379711	17.50289971	13.67713813	10.61164322	11.62212503	24.55435293	20.52607557	9.601968699	8.031964063
LOC109397993	6.326058429	2.658119625	3.775066204	2.707376703	2.079891907	2.781571911	4.253655124	2.107321676	3.206314071	28.58161737	32.50281131	29.23237239	15.3548648	8.366304256	11.98346114	12.52687042	21.69500712	4.722691233	6.935509384	2.955430515	11.60887989	29.12800983	46.33452595	25.74959581	14.61629272	15.39872189	18.55853421	16.97885787	17.12482304	11.19645824	12.49017965	14.57397851	9.398973997	10.10066267	10.86351029	6.248086708	6.412294441	11.90547741	5.834572757	2.115146928	3.052363915	1.856018882	2.530375019	7.055628328	4.199453243	3.333574615	1.528466452
LOC109397994	36.4020977	20.98070789	12.46302473	12.15702653	14.91815842	15.08991444	24.89828374	12.80052485	14.5742356	50.36737013	57.82572219	55.31692576	28.82256702	50.30899532	80.32801693	70.79151506	10.04094265	57.45812358	63.25392252	51.11774491	80.87328895	39.74929358	28.35632106	21.75766479	12.33805033	13.05139668	13.55456923	14.95722737	17.71898633	15.62234609	17.774378	21.54808294	15.20992339	16.83751137	19.67175926	26.27313403	33.84959173	18.47223056	33.68861499	5.95671018	17.09941032	11.80482286	13.86350243	20.72605286	15.55318314	29.57685572	19.97013011
LOC109397995	7.361368925	0.659067872	0.30760488	0.795296678	0.53039663	0.535691794	1.658390829	0.509167796	0.318106838	19.12867016	7.332251007	7.532278958	7.334558169	10.4302777	15.41434465	16.04265669	0.873535125	0.365538055	1.654375024	0.632970514	10.22166947	7.233854093	5.344455625	1.989803812	2.096234778	2.325536223	3.998450136	2.922489907	2.212070881	3.470581306	4.040182634	3.913496718	2.060483509	4.575151715	2.415771782	1.197807612	0.801026303	1.795625057	0.683522651	0.462635062	0.311365205	0.25712309	0.293086883	1.490649797	0.913420532	0.532988749	0.30724749
LOC109397997	5.132310449	3.847768075	11.32818992	4.011730551	4.841597693	3.956892286	2.849831093	1.083039333	2.759267307	4.936957019	3.606953034	1.749706096	1.369172018	0.202250398	0.945297303	0.767623172	7.345327708	0.814496324	1.816103543	0.665151793	0.049650955	0.05339817	0.099395856	1.802713531	3.101426403	2.486015332	3.28650048	2.851787262	4.670767604	3.380838511	2.969834297	6.228311999	3.057447342	1.119670898	4.711235634	2.766733583	3.201451958	5.576123525	3.439938541	0.23957101	1.614678357	0.834319209	4.769644232	12.70018642	4.827422143	7.019604088	2.595218324
LOC109397999	0	0.031301643	0.137997795	0.020580953	0.045462388	0	0.067340106	0.039267233	0.026659958	0.147365541	0.208430611	0.277902382	0.038850538	0.048994431	0.017861442	0.044500512	0	0	0	0.018435779	0.055086053	0.057168247	0.16793222	0.040593964	0	0.034122253	0	0.058580945	0.102391757	0	0.024971927	0	0.110021511	0	0.038770519	0.029812387	0.076306655	0.066957049	0.042660324	0	0.033827065	0	0	0.016747994	0.049677959	0.07231551	0
LOC109398001	0	0	0	0	0	0	0	0	0	0	0	0	0	0	0	0	0	0	0	0	0	0	0	0	0	0	0	0	0	0	0	0	0	0	0	0	0	0	0	0	0.02912127	0	0	0	0	0	0
LOC109398003	60.7455573	20.81931974	32.55457361	19.12295084	16.55358687	19.98254972	27.94201875	12.94901489	19.20493492	91.52777948	58.41244933	57.14700335	19.58324217	37.66116073	66.55739569	63.63440346	10.65054303	10.5395774	10.7032158	8.625342289	49.49739974	49.8305666	64.71747208	84.1741946	39.14492502	38.20753071	44.35016659	40.01409369	50.01260241	21.3717531	28.23760968	39.04784375	28.53831866	16.92023278	29.28482994	24.79642435	25.11408449	34.31859948	23.56977477	6.366433407	24.58547753	13.82742148	19.1918715	26.52269174	12.88858798	22.40442256	11.82427279
LOC109398004	3.521124954	22.8346063	20.74951588	7.257614101	13.51910309	7.966215187	10.20360351	3.067652656	9.717067685	13.32566552	7.893308875	7.484777496	0.893075868	0.690563238	1.879967659	1.449464173	72.51160036	3.539059345	9.600543082	3.808522869	0.345717109	0.0536644	0.469987604	22.84928403	17.25420893	15.42768172	42.49893143	31.90137157	46.96852317	18.55873184	16.95329958	35.36541133	25.4162625	10.3839784	37.46562643	26.05770365	25.65983686	31.98469112	22.1396932	1.757969968	5.906412367	2.253314797	4.208304581	24.14234105	5.210313998	14.32269445	5.877975281
LOC109398005	32.96920501	12.5130516	12.72728278	9.336813478	6.760284336	9.520253418	13.42489764	8.741625658	11.90254109	56.05730561	36.58288742	39.75495949	20.46554688	28.41938161	49.1586401	44.75255341	19.01954558	17.40055212	19.59062781	17.35452819	35.25087869	22.07144314	19.5813332	20.04052491	18.92958028	18.0084394	26.39853485	25.05391792	29.47233245	14.59844341	20.07203043	21.23073006	17.38098213	11.1485348	15.15237692	14.13016674	16.76561039	19.99115587	14.27134342	4.091707313	8.673182502	5.736867514	9.792937101	19.52038102	9.989392496	8.38543331	5.27053197
LOC109398008	55.88324754	15.45211585	48.30315362	17.33875712	7.541684966	17.5848622	23.15268556	13.11144891	27.61810379	145.2017981	108.2268733	102.1348458	44.22618809	62.11132647	103.988996	97.23177709	21.86914183	69.87192472	42.79041373	64.99819855	93.45543928	33.074769	30.8055357	48.91122323	35.61192089	39.11214321	35.0713965	30.41742474	32.80790514	11.92264254	23.71749797	28.57527925	28.88329316	12.42989521	27.14403847	26.79303849	30.02584057	24.57176542	29.27763362	19.9614259	49.87869766	16.22956712	23.54179716	24.32411753	15.26866078	12.29428033	10.7691827
LOC109398009	10.03576825	9.30805979	10.580059	6.434479242	5.994011954	7.63987921	12.67296081	6.08309377	11.07454516	27.42109689	14.16410781	19.0332249	14.80070101	12.09658018	30.63391072	24.64623514	35.22720264	32.20082142	22.45921638	28.01894823	19.9978523	20.88301322	18.56144589	9.941981973	15.57582531	19.53002068	20.66931035	18.63102673	14.78383299	14.70454555	14.51707518	23.50528964	16.58741703	9.971664379	15.48759217	9.566044616	9.261193555	19.14004421	11.60149875	3.961236654	6.227100779	4.537167516	5.550818149	16.28043991	9.300847305	6.073825281	3.15015278
LOC109398010	3.296899388	4.4238633	4.872196441	2.661257602	6.955633345	6.330177325	6.188966337	5.094116263	4.982528407	5.64368694	2.689859979	3.259557067	29.78376992	2.146838738	2.247158561	2.511029593	4.32560221	2.197315878	3.86985187	3.489678164	2.246107703	1.645349164	1.119765019	0.291026169	1.660195604	1.057175679	1.627991942	1.857063201	2.624842757	3.604128269	5.209383832	8.016870815	9.138971481	2.190758418	8.753412129	10.81253897	12.8982808	6.507608375	11.49588563	1.325124213	1.965809448	2.467936622	1.310893308	2.647581676	1.930547318	5.63231571	3.112262499
LOC109398011	6.059058507	9.107922854	6.651081477	7.29265599	8.131634412	13.06294659	13.56608924	12.09848363	11.41187866	6.857627098	7.961889617	6.634404513	8.368923048	4.947657096	7.58095088	6.881948381	5.669247157	21.5304382	8.96465229	22.70422096	7.220250061	2.97028737	1.835892649	1.508545959	6.613964383	5.12602177	5.594084818	6.702823567	7.430790606	11.28078859	14.82810967	15.86441717	16.14029897	8.713846071	20.66675371	16.74924722	15.40646914	15.27225002	12.7654563	13.55177314	18.58314536	22.36995394	22.9372661	18.83424775	21.89200251	30.74186254	19.74691171
LOC109398012	1.077358572	1.596237535	1.03178801	1.072215862	2.338838611	4.098343395	1.284397248	1.235379609	1.60819631	0.803615245	0.488641871	0.473484977	9.432766442	0.461188467	0.437061129	0.451301507	2.526195206	0.325655076	0.631415167	0.337691721	0.308098272	0.724343272	0.252278144	0.162173927	0.225336129	0.559945062	0.162166948	0.446789082	0.441477045	1.076698372	1.930716908	2.770003922	3.102865443	0.492300842	3.774707562	4.989151379	6.303553572	3.010379047	5.073800238	0.248138496	1.070914545	1.496859923	0.825941946	0.800116137	0.619531762	1.085174877	1.178844977
LOC109398013	9.369564335	13.64727508	8.155865005	2.072009223	1.417658952	10.68047608	10.08628181	7.065104243	6.500955039	0.122039562	0	0	0.074822683	0.008926354	0.095735858	0.282898927	0.072365992	0.082109218	0.079550303	0.308983888	0.021723363	0	0	0.060031353	0.057229423	0.087788384	0.01848461	0.073505042	0.021093257	1.03783481	0.486595198	0.636939596	0.173000146	0.052938389	0.257652668	0.378954764	0.320684942	0.802098645	0.276088006	0.172898928	0.928312946	1.096667475	1.630247713	0.494301189	0.259443923	2.242587064	2.125344967
LOC109398015	34.2346573	18.29386848	14.95933477	13.28540349	11.50382574	26.85319499	24.01460447	23.69684505	18.13476211	14.43275648	31.22167073	22.01540235	27.20724059	32.21314074	22.16510917	26.31666993	7.25653475	3.053535501	7.514946946	2.26861902	32.53740854	22.83176302	21.06031564	45.60776835	34.28093211	26.4451536	27.30711503	28.08965827	29.53788114	38.38515644	31.26906614	27.74517042	29.18560651	35.96226011	32.15950101	22.64797588	23.59680791	28.44291192	25.20648726	9.410792878	17.86554473	11.40912027	15.57738553	23.97828841	34.98133159	17.85123959	20.69710897
LOC109398016	27.1952589	104.3344058	59.74101638	36.0784873	36.66107315	68.80645071	60.13043562	52.70315794	68.56286601	52.26759307	50.6264843	40.25676207	33.66222329	39.86924156	50.20277272	55.10767465	182.3916945	74.78025551	115.9267567	110.9219814	53.90578972	63.86821367	69.88768982	33.15155019	40.81066651	38.77541978	45.66921322	46.62590464	52.64607621	60.03599096	45.090253	49.25474992	45.38013565	66.90229306	57.71124589	46.43505114	44.66812319	53.87889366	51.01314787	31.65410393	48.06881689	25.22801262	42.55007685	56.57806656	56.0306036	39.03946489	39.75597251
LOC109398017	7.175790162	491.6363563	326.1189279	131.1860357	169.64132	230.5662878	348.1390562	277.4163794	468.1646824	12.29142202	9.542510713	5.360828356	4.929730485	7.015180913	8.897308796	10.68929105	0.753506612	24.80930851	17.7266475	25.03316354	8.532831194	6.164112896	6.318513241	1.461155281	2.017385513	1.375595151	1.675537991	1.295557431	1.009110533	1.314572554	1.072055748	1.244980592	1.500400335	2.594054601	2.095955612	9.966066226	17.10019129	1.260443443	25.86284159	19.73565085	15.56655433	13.92326662	8.759513116	36.62043116	29.58327313	100.728904	81.11916332
LOC109398018	95.27458812	45.14624412	37.01156154	22.33095619	30.06416427	45.31272708	48.10841787	32.84764148	37.56964243	139.6823792	116.1258017	92.22019861	66.86539147	61.08426194	91.65714265	92.48376709	193.9234404	64.90185681	108.4585266	81.83002174	96.65251789	121.1782083	332.0581244	170.8472598	117.1318056	101.5487217	114.6273915	123.2770836	131.7495897	142.103973	126.9265916	155.9926072	122.8042777	146.3348074	136.8751069	97.07959426	102.988938	142.9290036	89.07620216	19.31392007	22.13895017	20.453303	20.5948523	66.94952669	55.27007127	39.12221595	30.7077553
LOC109398020	14.12814323	10.02318336	13.34360307	8.491439438	6.678468242	11.34284715	15.03162357	9.092790084	14.16180393	17.67464317	17.91022751	13.39728748	10.2475447	11.32054146	17.7113027	16.4037312	97.1532011	57.75785395	76.37331857	58.18744449	15.42367787	29.50900475	38.9737331	28.39788854	30.10332277	28.85264455	34.50028156	35.56096645	31.79007195	36.72776746	36.5668694	42.66556577	32.10051084	33.29719651	31.34179864	22.79182476	19.52991226	36.65697124	24.45803251	10.86476061	9.522952878	10.00851347	8.554172506	30.29464584	20.41477078	7.924831461	6.557556121
LOC109398021	12.14061041	11.94139024	10.81133126	7.697571183	13.45910238	7.936272743	15.87360886	6.911823751	9.582614792	35.23421008	20.87585338	24.23156597	13.63387238	12.39317058	20.18893481	18.96461139	15.06190369	2.153660723	6.432037626	2.289891519	24.48973815	8.826312071	4.276796065	3.253732834	5.877707215	7.24983145	9.922700191	9.719770825	12.4523598	11.44806462	10.4466662	14.94488229	24.478509	6.584447992	23.27010431	20.19189414	18.60621657	11.24502731	14.33906248	0.862278706	3.600185724	4.341894565	3.071494545	23.33291905	11.96887968	9.808304164	7.072425275
LOC109398022	78.59539297	20.94975529	34.22208107	24.72974048	19.83016739	23.44463101	32.68490186	21.77292523	28.73841155	246.3251382	222.6553848	168.9632061	114.8274985	126.1275835	181.2882414	196.6556362	561.1526012	273.4160427	350.1893029	340.1074521	198.0818061	200.4645196	339.6600723	349.6037014	237.7682358	208.4226982	290.6957648	301.571135	333.1184731	317.4655624	218.0395166	239.7500014	148.7350009	300.102685	169.7416688	117.17605	96.83945484	224.2882388	92.56661421	86.60265858	66.8564609	29.78432692	52.89933291	103.7055857	88.30107254	21.46006042	19.09852045
LOC109398023	139.1001219	120.0805892	214.492	125.159173	66.13574913	130.7015155	158.8582561	177.1648622	196.9936226	385.9841965	329.3803146	257.9573634	153.8353075	203.1249551	242.3231425	259.3975228	378.8519923	330.6523829	299.9445823	332.5379802	225.8223442	285.4722814	346.3236313	265.4976328	325.0975795	317.794355	331.741783	336.1754242	400.9270699	353.5525188	413.1689762	387.9697434	279.8469683	322.1436663	291.0116572	237.5637575	207.8151137	375.4088454	199.5187419	289.0588149	196.6616362	170.8153962	117.9996074	199.2906387	182.9424336	86.32207792	74.44776702
LOC109398026	4.418106125	4.678023047	4.755811638	1.666578916	2.117314592	2.101929698	3.05152506	1.705841778	3.474775281	7.439743836	3.878158321	3.655973286	1.031866682	1.003457267	2.166981356	2.198139531	116.8959024	2.965617433	36.84529407	4.634160865	2.077407162	1.491168611	3.832756287	238.9929457	97.26502597	102.7578354	167.5065785	170.5180548	245.5306298	184.7822332	243.9659405	264.4866877	153.5925299	92.79597166	164.3028237	80.92414782	60.73089556	240.5636957	49.35961497	2.488392837	4.117428388	3.347272547	6.514943772	50.4692264	16.63234702	3.750249286	2.210401669
LOC109398027	0.986686158	1.372609694	1.695707197	0.406123308	0.47070477	1.059263513	1.254996899	1.829528419	0.993706918	5.465348714	3.326211992	3.376735041	3.502359895	3.250615258	4.382896509	4.561383201	121.5160924	18.21011566	103.9758807	21.57203904	3.813166949	5.518365927	14.35524138	82.70573317	18.18520582	21.18905322	26.15694225	26.97131335	25.34831276	51.93972784	46.04664352	35.90033964	22.06166554	41.13325254	17.39482482	14.94840168	13.50998533	33.198222	14.81143817	10.05812454	6.652066864	6.235958458	1.744069444	9.805997179	8.182360882	1.185995333	1.157386981
LOC109398030	1.071301102	4.229638571	2.381842858	1.495980824	0.589323344	0.582260161	1.069372279	0.862907617	0.442129921	5.254990149	3.154797879	2.982797962	1.853731557	3.512182213	4.935077235	5.255601493	15.28669586	3.808567793	17.38139888	4.936137973	2.814115846	3.430559698	2.921136317	0.639578644	1.396058116	4.321651222	13.44307839	10.24404508	13.15266421	11.19202367	5.308916432	5.736420917	26.1896247	2.708394671	28.22736235	73.814624	80.80986666	5.052999405	53.54167818	2.131396559	11.33142613	8.488047698	4.555030526	22.77813685	12.8871548	19.76647132	16.43526208
LOC109398031	5.431323625	0.618784353	1.743458529	1.070666134	0.416950047	2.838539754	5.448092818	3.199848983	2.357745768	0.338849465	0.198680411	0.17323032	0.095884264	0.08665911	0.157962512	0.115750695	8.262572675	28.30468055	8.027983375	30.27919512	0.027838198	0	0.049096006	0.051286249	0.293354948	0.265557082	0.355316685	0.470978626	0.702798863	1.79209223	1.584894922	2.476913931	2.290872775	0.914009762	3.403377732	1.807912718	2.09432675	2.121881032	2.068043247	4.099001641	8.376447385	15.57777437	11.41015923	5.10998248	8.406840181	0.102326695	0.428660406
LOC109398034	23.83304884	21.89596244	18.25474042	8.545524205	11.42214185	20.13083511	18.57415204	15.45081649	14.83899064	34.5179456	45.44446381	31.85961146	19.6870928	21.69985504	28.25593641	31.41241962	8.491109056	20.96649149	17.22180775	21.91478062	35.15034299	33.96651535	29.22342132	21.8104571	25.47203367	19.62070362	20.73073631	25.46599019	31.37667554	24.47914301	17.1631594	20.12942821	14.43192465	33.08091837	18.65390651	14.93696313	17.35126566	19.21753063	16.57470044	16.59837973	21.87323562	11.51584999	17.47195151	22.98690485	18.90603967	11.42613358	11.9241449
LOC109398036	72.45588473	1.372217692	1.660975994	0.738195134	1.04571187	0.931231301	1.027930521	1.076817342	1.823931944	16.59021321	7.272028924	2.778582749	1.632335506	2.52273959	4.806867716	2.98537114	4.429078518	0.587769962	1.708356743	0.728602087	1.012999735	0.711737076	0.861930432	0.343782361	0.530621014	0.169531828	0.31756819	0.300673086	0.276102947	0.747460987	0.82934265	1.783518241	2.814909327	0.246368556	1.945718272	2.452617094	2.213510342	1.244351361	2.265817748	0.624732851	0.395137677	0.417001842	0.929904724	12.67063764	6.701085439	2.955975886	1.693253333
LOC109398038	0.085669939	2.481498514	3.101991278	0.666936398	1.064238589	0.525287945	1.019297532	0.254935028	1.0404594	0.722363287	0.196019074	0.257506823	0.051599939	0.114723181	0.198321875	0.370008673	1.050609474	0.760189947	1.230241021	0.702577015	0.106335668	0.103222401	0.120241629	0.02343206	0.027626974	0.02595748	0.026769822	0.007603688	0.029063977	0.0347188	0.165016777	0.399698001	1.011237881	0.02321639	1.083905313	2.242916159	2.897816552	0.281461707	3.122173951	0.213611695	0.771628017	0.29930084	0.36464451	2.446877615	0.89270964	7.190115454	1.785225381
LOC109398039	101.6391696	119.1549359	224.7037247	163.0283119	66.26248332	124.5498874	157.2206667	169.8335619	209.0990605	403.1511171	322.4740804	243.5164795	179.5919754	202.3580102	249.1748982	277.5469337	402.1444287	435.8530238	343.9134105	427.2859845	256.5491038	390.9418018	389.2426219	339.6343054	345.5553805	337.2642691	351.4228642	387.8772069	366.7773968	412.6404509	490.4995587	366.499783	315.4153078	370.1637369	319.5814978	276.3539333	248.2440206	384.4171434	212.1337986	408.62949	246.1276497	201.1505953	145.2486048	224.5237717	244.6942865	90.06618578	95.1670538
LOC109398041	678.1674511	831.4045204	1345.871607	1987.306308	1155.695983	1366.087635	1133.953031	1538.776083	1465.93844	1180.367503	1123.979223	772.8066986	529.6530204	515.5122445	619.6162733	617.8434795	1499.45504	2547.977665	2480.752493	2218.737912	401.3008273	683.1649054	900.7137738	804.2450397	1177.257978	1408.929898	1151.430314	1025.597145	887.316916	1263.604426	902.565601	1055.549787	984.5708223	1299.788504	874.8674193	805.1352726	670.3078095	857.5657635	889.8565172	3168.925487	1558.778004	1541.196815	1074.873009	1276.224909	1614.165657	707.000446	759.1055405
LOC109398042	15.11233971	13.74124426	19.05414274	9.047032977	2.796182993	21.5732198	14.42138227	17.18610143	22.30895127	1.194125524	0.849029855	0.502133606	0.479041863	0.558753922	0.774297103	0.759421884	38.62805957	3.39220698	12.33875058	3.082608288	0.346389972	0.513248079	0.541479832	0.333580215	0.622194539	0.532514355	0.281348852	0.652632643	0.779703329	31.27259771	18.83910099	14.87252652	5.670403211	0.689272705	8.202438313	4.715031051	2.84287125	13.80131223	3.951567596	3.038922444	6.172925184	4.511669032	2.783604532	10.19232905	13.29738472	1.996684984	2.682057994
LOC109398043	65.81725233	0.092634361	0.074131358	0.028728016	0.021177875	0.051396118	0.047053853	0.023518245	0.124921385	0.08649612	0.015697805	0.010265239	0.03030339	0.028757253	0	0.032923803	0.661092261	0.074822527	0.030204459	0.033125113	0.019795547	0	0.040730463	0.056770531	0.046356143	0.028611482	0.071082581	0.061400093	0.068299897	0.339825124	1.077739567	1.743156816	1.088000897	0.014443243	1.244133315	0.448410444	0.286820649	1.549792636	0.205350011	0	0.019561356	0	0.136012759	4.753265182	0.349000749	2.904488148	0.006350363
LOC109398044	7.120383412	18.07150061	76.77991457	42.87860373	31.54721098	188.308826	151.2457739	105.8213244	107.1552176	13.93423366	21.77588995	11.50669094	7.952609944	8.766733746	10.24325902	11.56939821	5.417864511	3.467809409	14.45667398	2.230040354	9.473614955	4.382473749	2.019625986	18.05134458	136.2562349	121.2879189	61.12424177	56.33592772	42.53526252	10.49381482	9.266911755	12.26793345	13.23016923	39.12166213	17.747057	16.91487895	17.36848721	12.4368359	17.13801356	8.306066425	15.51498931	22.97334665	90.58147985	5.772235032	9.270013842	8.603294757	39.50313155
LOC109398045	14.53592697	5.437058251	6.34051037	11.86715641	6.489329138	6.005925091	9.52763115	6.760205138	6.008993285	22.76747233	22.46923625	23.25474236	17.91514066	21.16694587	25.39684215	24.56343908	4.556640073	25.82901011	19.08276178	24.29665125	26.07085264	13.8634465	9.511429747	7.757403338	4.949123659	4.908744156	4.325213539	4.698287636	4.506901466	3.725530597	4.941948435	5.818823485	3.887254321	4.228269697	5.200792671	4.716891777	4.614239271	5.425547147	5.663743263	7.086356215	5.63348135	4.660322459	4.321964391	7.204846644	6.671567276	3.676702471	3.864737593
LOC109398046	17.21782528	30.18870689	18.43659277	22.90554987	24.77995591	13.52522578	32.34543556	17.83882609	13.06121082	33.50531377	37.90490498	54.41629628	90.20138436	112.7761939	127.6256097	152.6797127	12.07971151	1.450885639	12.28744832	1.780337623	190.4554923	265.1190074	198.089202	18.08401048	47.08820354	50.6053944	39.09680392	44.458074	44.95514033	21.09114504	18.19897782	24.74588675	19.4172366	46.12394277	15.78028421	19.97112584	16.2255377	20.44749087	17.45250941	1.564975439	11.15082516	1.994932217	4.597007201	28.96626645	26.9248204	19.77715965	14.10284562
LOC109398048	7.190643817	93.36626952	108.1322556	140.9905206	67.74486207	678.0038562	359.1957926	520.6051347	471.0382608	1.502651223	0.623336327	0.110566181	0.319627153	0.455539504	0.134428443	0.308862595	0.082034323	0.020426247	0.029984345	0	0.436913643	0.538700196	0.6452054	0.231099159	0.076505466	0.038059989	0.306560139	0.064831447	0.020989413	0.22489911	0.06113632	0.022364287	1.025935225	0.48605781	0.049603475	0	0	0.019158662	0.044058667	0.354957067	0	0.046575693	0	34.19572012	52.13625419	6.725543818	10.40615263
LOC109398049	0.152790567	0.205559862	0.152022355	0.176530825	0.015345198	0.919173667	0.613702384	0.517620301	0.475210693	0.13430122	0.113744144	0	0	0.022325476	0.06782492	0	0	0	0	0	0	0	0	0	0	0.031097231	0	0	0	0	0	0	0.01269213	0	0	0	0	0	0	0	0	0	0	0.012719369	0.061180925	0.026361824	0.027608314
LOC109398050	46.92028401	0.220469255	0	0.008697564	0	0.012131154	0	0	0.034141113	0.042669221	0.054342818	0.039978344	0.029504412	0.021332603	0.243032115	0.037897003	0.421813123	0	0.700461479	0.028668211	0.017132106	0.175517365	1.17323006	0.021146834	0.165491039	0.207999775	0.320713064	0.149851595	0.29377716	0.980243633	1.108725672	1.128362712	0.854091682	0.295748594	0.447972308	0.504697056	0.467721935	0.99699524	0.229431663	0.022726091	0.063485342	0	0.022546487	1.949758076	0.155796021	1.254119396	0.032975623
LOC109398053	5.332553621	8.608188382	7.116879039	7.399462783	5.074513478	11.47726735	13.84288599	5.619247057	8.052432314	15.20367109	22.17947675	18.87389382	15.64305449	22.10836165	26.75368963	25.10513857	7.101238366	9.698841239	9.316656813	9.978937362	17.99207057	9.571037512	8.167405699	10.41962896	6.99456081	5.104829362	7.714944078	7.842036142	9.755537183	8.042772406	8.1711236	7.935268187	7.496783624	7.091459082	7.608325027	7.214442977	6.678948392	7.469605373	7.466052016	2.093092036	2.994696881	4.690945397	3.31552202	7.834031225	5.156401307	3.495447821	2.656527043
LOC109398055	19.10802769	4.734112484	15.66314769	5.715556553	3.116286144	7.496974706	8.983090334	7.770959436	9.05483701	55.42939727	41.68892083	28.301737	16.06073135	28.84278253	34.42627991	36.34959166	6.596882596	11.66928132	15.01027434	9.310789726	30.52418198	32.49021904	31.86917236	40.56926937	26.10036781	20.48088562	19.81392315	22.39792777	21.69560162	15.83979756	15.87230939	17.91952852	14.83222401	18.10956782	17.10719022	15.85880142	15.54261183	15.42829685	14.60356248	8.757615281	12.26774978	4.898833039	5.545112992	7.300555888	5.445972956	3.382020816	2.904051787
LOC109398056	0.558591622	0.427319974	0.541336834	0.250145226	0.216124534	0.325942856	0.410127321	0.552612593	0.327260706	0.540261584	1.353879459	1.547378377	12.054065	10.61163076	0.959550313	0.954283686	18.06182786	0.666783966	3.426716591	0.960118569	0.086486352	0.102649616	0.122000388	0.765374636	2.362712597	3.233735586	4.653289348	3.892981139	5.267934692	3.229811124	7.185465127	14.69728732	24.65372319	1.737629459	24.29486685	11.43440142	9.921976797	11.29775271	7.125596858	0.194965273	1.704971134	2.301853409	1.449442191	11.05356032	4.584950893	1.73071565	1.288439625
LOC109398057	0	0.059039083	0.085460651	0.0294079	0.081802379	0	0	0.044966973	0.076188249	0.250577135	0.585732886	0.306897651	0.138705318	0	0.047726178	0.190758896	0.128316258	0	0.046200831	0	0	0.118215877	0.090350573	0.116920044	0	0.110073616	0.0429416	0	0.099488399	0	0.285456918	0	0.090663559	0	0	0.114488797	0	0	0.127422443	0	0	0	0	0.135609153	0.065228812	0	0
LOC109398058	12.34172442	0.104088755	0.132054831	0.134348612	0.175863687	0.33712326	4.800090353	1.248139884	0.23893463	46.15843223	26.41055463	35.26136772	26.32803992	36.13591506	54.90027091	50.33150045	2.097271959	0.349501212	1.981427517	0.363958635	51.85699201	32.70275129	26.59327481	8.470209907	15.78271203	17.98860223	23.69139469	22.78771486	21.98697846	9.82673441	5.210057507	5.654891758	1.536402222	16.80877681	2.024693578	1.229377204	0.833055362	4.340417317	0.808000563	0.674622019	1.35535803	0.479658069	2.424498048	1.919249097	1.411092894	0.453179642	0.174616101
LOC109398060	1.153135168	0.206190498	0	0	0	0	0	0	0	0	0.023061068	0.022620427	0	0	0	0	1.158801835	0.152387732	2.29928973	0.073731642	0	0	0	4.153739763	12.60084075	13.71774053	18.75912167	18.1273419	19.38111852	9.240949484	3.933905731	1.930128624	0.701800156	20.92869949	0.361801862	0.317949308	0.638666235	1.380104772	0.427295143	0.077737342	0.032655532	0.062659021	0.33744362	1.015886869	0.438279354	0.080980767	0.254429563
LOC109398061	35.564153	7.561930335	6.986007536	4.971998757	5.495828253	5.942433297	9.167306146	7.065384771	6.993947564	50.35281584	37.53192343	34.55885426	26.76531346	36.79504158	53.75209665	53.67139877	4.977908114	2.653079729	5.380886275	1.807015746	51.72584571	48.36694784	42.81006016	22.77914334	14.00766146	13.51199584	14.30815933	15.30742505	15.86304621	15.346716	12.03676671	16.13602459	11.54838656	14.03581712	13.56798377	9.350765447	9.594178469	14.00088418	10.128347	2.660304767	4.447504125	3.290673991	6.094805302	9.972625742	7.251269646	6.180852385	4.112501638
LOC109398064	1.055405757	0.656636556	0.326008102	0.91454426	1.457464922	0.549681234	0.706528158	0.206141807	0.460541867	0.100654365	0	0	0	0	0	0	1.395914729	4.283280398	0.922025038	4.442051918	0	0	0.014415826	0.144657057	0.282771056	0.150363585	0.260087172	0.181454826	0.296792069	0.085042989	0.300533868	0.46127976	0.71583616	0.048072796	0.602483183	0.923623268	1.014559309	0.270905092	0.67138416	0.049286253	0.146859907	0.358229259	0.130784062	0.761302145	0.401478747	0.857212905	0.222648459
LOC109398065	56.87459972	31.15490807	35.8579324	50.51117563	26.64558723	28.42120374	60.18893904	28.46633568	32.54830548	46.90953171	52.49120502	37.74064575	32.2522532	52.39404648	70.07434629	77.43117063	11.93674684	59.69758222	29.20358043	50.69410502	70.50418393	100.0582751	100.9861243	30.08993664	33.43838244	26.37575426	21.92666487	22.08175897	26.92788391	25.57145493	24.27372509	28.59263881	16.40192977	33.54868593	20.3200264	13.13362184	14.49360634	20.75856838	16.34830661	29.73493044	33.54529382	32.28531103	21.56827727	24.12478001	21.08362054	23.01953808	22.44855079
LOC109398066	0.524966992	0.097692495	0.076592946	0.044943949	0.125286455	0.082924071	0.062985133	0.163785328	0.179154801	0.61822357	0.281782253	0.188621694	0.019146041	0.09367565	0.2530454	0.191229191	22.72022968	0.177720897	1.840513644	0.220303563	0.083505792	0.171195758	0.210073379	0.442817013	0.599640641	0.605214961	0.220422494	0.265162718	0.450464611	4.15054323	12.60714108	93.47379876	210.1919967	0.140334655	223.9673391	44.04377555	24.44234678	48.54208108	23.13678487	0.058213594	3.252393818	15.88335096	0.202187062	1.593740896	0.659529614	0.053692809	0.160972048
LOC109398067	0.364598736	0.564173235	2.062920548	0.837347402	1.386431194	1.609494144	5.36056785	2.862341618	3.604627297	0.058831758	0	0	0.022543663	0	0	0	0	0	0	0	0	0	0	0	0.344858203	0.268361252	0.070841638	0.070426394	0.068637048	0.033707573	0.04838079	0	0.208495969	0.076789441	0	0.534164097	0.702496384	0	0.903588926	0.421957317	0.894094518	0.793007704	0.450814746	1.005714344	1.289118919	0.317570401	2.294845967
LOC109398068	36.58224522	95.18170179	28.55577373	54.3076809	60.2457216	59.49539133	97.52422851	72.90640034	59.81928787	3.077653617	5.148507585	3.803446771	2.947330299	2.367789942	1.079003834	0.903617248	13.71017219	4.158454151	7.560324054	3.727483579	0.217321164	0.101201905	0.215590487	0.600555428	9.088831745	6.78466809	5.270236523	5.92873208	7.227351577	16.57828536	21.19570337	24.1702884	36.53696987	10.80203896	41.11711714	18.91616878	14.51021024	25.54517486	12.73549102	3.459371976	24.03859467	29.62967945	25.75747328	30.56902621	55.6175287	48.75308646	43.8427076
LOC109398071	11.72766976	34.14247011	29.66949903	14.69334805	15.77144358	24.39562939	25.83174102	16.33371822	26.98342842	4.146774578	3.770033021	2.247982295	2.940704785	2.922459886	3.402449616	2.165685508	12.96978805	6.421949207	15.7655591	6.959064958	1.833306638	3.231115128	26.45115606	32.82004476	44.93803865	43.92019249	46.92877642	46.76804498	49.11002591	39.50223025	35.14359774	34.66976854	26.88524168	50.83063327	31.90044252	31.9906231	37.11987925	33.31400529	37.77676609	9.936983272	15.89660264	10.13487532	13.90805837	27.27747098	19.94949047	24.51531059	21.59078923
LOC109398072	21.28006875	3.917488698	4.474819032	2.849968172	2.306510519	1.950737299	12.90641431	4.245693887	2.43219566	81.21847731	66.20663756	72.12605756	89.28601746	128.4282675	137.0644189	140.1336517	46.65202138	4.136245398	9.299213144	5.209410225	130.6484179	90.95079204	79.67455402	13.59111998	14.7791796	16.60381371	20.54318026	19.46024918	23.85958129	15.15132202	12.46357818	14.05513984	10.76664142	17.58680701	12.18925179	11.38361661	11.45384209	14.22960086	8.91357994	0.741591149	2.816448843	1.200302321	2.770503625	4.750210759	0.872656861	2.8942368	2.1381764
LOC109398075	2.426587618	5.742172212	12.14547552	48.87557241	25.11770067	10.94796836	16.47522169	7.872320522	5.335278572	1.023593084	1.379986864	0.242957196	0.371417101	0.416709387	0.506386166	0.538046006	0.11176215	1.876306587	1.062104049	1.101338436	0.401588655	0.43635995	0.255756883	0.226064013	0.372249037	0.193478634	0.341715484	0.245347911	0.324950172	0.153199339	0.124936605	0.06924709	0.098708792	0.179060097	0.101775482	0.342106791	0.205145704	0.019773811	0.559932551	2.826352301	14.03813232	22.0502383	18.49521853	2.037765009	2.410664782	2.255222786	7.128518514
LOC109398076	5.102860676	7.197270268	12.24163299	15.46087233	19.75485059	37.9283142	15.57412001	18.74363821	18.75905685	0.420886346	0.240821828	0.1417889	11.86970675	8.655327399	1.028476427	5.270073134	1.628577249	3.648902561	3.904991386	4.45340444	0	0.011204953	0.016074019	0.06145544	0.217380335	0.790393789	1.499268601	1.942898261	1.309778129	13.12711731	10.30404729	13.05690368	13.84444553	3.165363496	16.07069412	25.87140548	21.12906263	11.13399325	19.25386826	6.315194262	30.29525379	23.6992146	38.16813121	1.142170689	2.547755693	13.48444722	4.894472619
LOC109398077	21.52870185	2.533815644	9.672749844	6.573921052	5.542259156	4.87032477	5.496085269	2.607938485	2.712180369	6.960729234	3.876025109	1.365974974	0.806482405	0.820000853	0.858068672	0.876221038	280.991597	7.218451869	60.82461086	2.081505061	2.634154236	0.299852749	0.154854913	3.990159212	13.03099872	14.79760152	12.55198613	13.36972682	20.31988826	644.4583068	4489.335508	3691.696615	1773.248409	20.71417428	1937.342156	394.0715367	126.3658804	4701.527672	261.7960997	4.523125208	179.4111473	347.3110195	236.330496	14192.7747	5896.737976	172.0263528	67.40523976
LOC109398078	0.65198122	2.55175776	2.262810489	0.760534647	1.133120443	1.609942607	1.893006571	1.32644579	2.092111313	0.714187405	0.34938977	0.368637666	0.197698201	0.37584501	0.353640363	0.468019259	0.310810048	0.444469307	0.925512393	0.436861495	0.344387793	0.324266217	0.408112944	0.702618649	0.565828867	0.478428291	0.220632827	0.162954077	0.165473326	0.356056028	0.646371758	0.969373173	1.690796752	0.135038701	1.418986703	2.488493871	3.881710546	0.722118415	3.007387306	0.466711081	0.628537107	0.147396527	0.088073671	1.937358693	1.351999977	2.194887932	1.340071632
LOC109398080	0.583195607	17.73941896	7.941086816	4.985555265	3.852236661	6.374255475	13.50428524	10.80181809	23.61367426	0.412069619	0.729717622	0.12448252	0.413411975	0.149454821	0.378370474	0.964863907	0.300630234	0.529283653	0.329649847	0.535593645	0.560123268	0.037262521	0.282241333	0.14741626	0.140535687	0.10408806	0.068087721	0	0	0.103023146	0.037340927	0	0.531035727	0.058382512	0.036502265	0.57740349	0.601989469	0	0.92378348	0.212290013	0.563380604	0.341370809	0.348905894	2.022266465	1.638269045	5.735456793	5.082551382
LOC109398082	17.63183507	8.153811952	9.095271732	8.0511504	4.44769525	8.623666259	14.51307606	9.653251191	10.08807956	50.2835461	56.7048253	36.69410149	30.64643296	42.89050653	56.96358343	55.51960406	9.769846461	6.193139885	12.13459557	4.58330862	50.49998915	64.72320296	70.79737577	42.93623345	40.73892937	34.01728709	35.29232743	35.06477158	36.6161084	29.7229873	25.76882938	27.50249648	23.83942151	44.53618482	25.03388891	18.48498451	19.49510625	25.59779673	18.3145745	8.104566879	10.40341283	5.981625631	7.832720616	18.02105444	18.27526758	6.809287841	6.801760564
LOC109398083	9.303522814	22.06783539	7.244981465	3.839333261	7.975076485	29.97275714	32.40842523	24.02780658	17.69740688	0.242775283	0.205614414	0	0.186057473	0.040357592	0	0.053905692	0.892977788	2.082600307	3.976049092	1.464352939	0	0	0	0	0	0	0	0	0	0.166917308	0.483995864	0.536516986	1.147173333	0.189181793	1.301095156	1.05244278	3.684612895	0.287258976	4.229823814	1.074845768	3.651139683	10.32427871	12.95038642	18.45164637	25.6030406	11.02000289	16.46942131
LOC109398084	6.255817065	7.892336697	9.599262006	4.838913643	6.973695985	9.795808682	8.795968959	8.065632468	9.728451201	0.826221863	0.474027318	0.088565677	0.261449374	0.141776987	0.080759863	0.260386117	0.320834448	0.699344028	0.312714985	1.428972138	0.028465096	0	0.025100808	0	0.049993519	0.024685205	0	0.048158476	0.16583664	0.171028572	0.690741459	0.588998239	0.881571625	0.124612356	0.934930638	1.155391089	1.451454084	0.327972529	1.571672747	0.339835825	1.58221913	4.007443459	9.906887208	13.83251534	19.37777715	7.795011421	4.273557214
LOC109398085	2.052148895	1.628607183	1.546163643	0.794949531	0.456584457	0.32508795	0.449995899	0.307937593	0.559303159	0.183758978	0.025784196	0.034075405	0.009276812	0.042426465	0.024489448	0.039182627	1.32279112	0.453878612	0.932762821	0.35838369	0	0	0.060090912	0	0.025646495	0.040860639	0.069085194	0.100138104	0.121371666	0.112804766	0.234778182	0.441547669	1.02215546	0.085234252	1.242027913	2.498169031	2.730165919	0.520621946	2.004026389	0.17007304	0.422069805	0.085416235	0.045072183	1.36533841	0.178551119	1.031818924	0.304488809
LOC109398088	0.064474781	0	0	0	0	0	0.117826847	0	0	0.031560787	0.051887402	0	0.019349977	0	0.046878989	0	0	0.022483436	0	0	0	0	0.262266532	0	0	0.063621276	0	0	0.248360691	0.020422824	0	0.028719439	0	0	0.206227061	0.169904161	0	0.021088188	0.049762633	0	0	0	0.061305751	0.021099189	0	0	0
LOC109398090	1.746196735	3.555013849	4.313927611	3.939818778	11.74223479	6.459886759	5.643310908	4.221965603	12.64490887	0.447215637	0.355507868	0.152450043	0.076845127	0.208870993	0.159342864	0.285877905	3.828002411	0.045712789	1.889527091	0.060020244	0.0856526	0.04119817	0.087654921	0.090344461	0.137047766	0.38073251	3.316369105	7.18177154	9.546000409	42.06570495	48.9913638	30.6611184	39.97453116	13.97035206	33.39237501	16.47317436	13.15964349	46.83175736	13.43758634	0.26646842	3.688562123	2.805605597	19.61280284	0.679469064	0.228532744	0.707930778	0.550074318
LOC109398091	26.23195714	3.530212915	4.540861291	1.669126323	2.430278055	3.505181536	4.889270927	3.927428568	3.074288435	33.93644362	38.47488619	27.03229742	22.11055226	26.89297312	35.17503831	36.625868	4.41596331	2.595112419	4.252473819	1.219816772	33.83738803	36.53560535	22.54305055	14.11674415	9.795649565	8.085801335	8.453121938	10.32520954	11.81890717	10.0984272	11.83497682	12.38261416	8.970453132	10.58783733	12.03317206	7.400916426	7.397204213	11.74963857	5.650165323	1.146886563	1.758964368	1.229492896	1.774068023	6.855025636	3.615469589	2.866434045	1.729395913
LOC109398092	1.018062261	0	0	0.139679272	0.194269174	0.064291032	0.39566546	0.566311939	0.452341005	0.510073321	0.32399847	0.141247842	0.052121151	0.113055611	0.21466473	0.075504269	1.193917042	0.386079201	0.249364755	0.493778569	0	0.295967298	0.520412154	1.881790892	0.358791868	0.748008811	0.193144461	0.038402466	0.088160817	0.779322113	5.423361065	4.368006977	3.816186036	0.364350119	6.37843282	1.637920675	0.872805907	4.425916078	0.410164733	0.361321891	0	0	0.215943593	6.56182404	1.045637629	0.876064658	0.043689925
LOC109398093	1.933090235	1.5602328	2.016190857	0.750628658	0.614911147	0.84646627	0.579895699	0.816481678	0.488764005	0.951772821	0.71142091	0.263646169	0.182062511	0.224390158	0.189805053	0.414682381	1.252656197	2.274560699	21.01918384	3.352167726	0.463527824	0.123605491	0.473281945	0.432071901	0.442755224	0.350353631	0.205375235	0.110065451	0.15792378	0.421036997	1.81153405	2.364169542	1.470241698	0.177999757	1.011404229	26.54565097	49.82928983	2.066235451	53.36619208	3.381835602	43.26298484	14.06407654	18.75446659	10.1412865	5.991591908	30.35967576	23.38199087
LOC109398094	2.264673317	0.9068208	0.452318262	0.2351362	0.210235426	0.170071903	0.32870669	0.155645711	0.184928723	3.20974479	1.056208777	1.299280002	1.128095833	2.644059491	3.57236875	3.295623805	0.34180968	0.2269583	0.339822578	0.219224767	3.471727597	0.833775313	0.356201131	0.181017618	0.162981569	0.17988552	0.139345518	0.064646742	0.063604282	0.103078759	0.152840799	0.225901889	0.347774652	0.175242082	0.71715867	0.787793426	0.775707978	0.241902296	0.920628859	0.065169596	0.04854701	0.054338309	0.025965687	0.561506077	0.111760459	0.311005487	0.126081694
LOC109398095	2.0047914	0.280330336	0	0	0	0.0420561	0.215822988	0	0	1.087289079	0.76332399	0.213470189	0.038797929	0	0	0.212893367	0.366776497	0.092893588	0.374994088	0.029130532	0.034816776	0	0.520124331	2.520437373	2.97651917	2.094004071	0.777244604	0.710319232	1.932958285	1.800103865	0.475957857	0.673811004	0.212032483	1.083365101	0.282150495	0.674273889	0.398892955	1.107263359	0.119248906	0.264885535	0.20035781	0.655302319	0.108786368	0.036322654	0.029701403	0.449806131	0.082783006
LOC109398096	1.010192536	0.888600338	0.842521535	0.354957491	0.434718956	0.179842948	0.335920365	0.206593489	0.371880756	1.265326007	0.569128305	0.498069016	0.522278256	0.606275988	0.367496878	0.731577758	1.071362751	0.331765078	0.305293766	0.221702086	1.207902512	1.322421248	1.065140585	0.225777925	0.209422571	0.15510928	0.148473494	0.134490392	0.2273176	0.087223451	0.05354234	0.342681992	0.365421112	0.059643387	0.531859402	0.611503842	0.795511765	0.223107922	0.871180221	0.098156056	0.109679589	0.034572879	0.082243528	0.922268833	0.107372223	0.420036335	0.125338853
LOC109398100	1.198120908	24.65838925	13.20133702	24.94042647	41.24530322	11.38588144	13.54602091	22.42049271	34.65386945	0.306598184	0.423669069	0.281517723	0.277017142	0.826204334	1.10831757	0.573279115	1.467669888	15.84016012	16.07765182	17.02955881	0.758309193	0.754411258	1.079013906	3.667207151	0.77185349	0.493209765	0.205307542	0.247840712	0.234281644	0.843191993	1.83369886	0.891528013	0.732001186	0.314362587	0.723295413	7.409795065	11.79881405	0.931761881	16.6266138	6.713781782	17.63924671	5.526621771	3.730064431	98.25801433	90.37936547	202.2687677	134.0825366
LOC109398102	63.39121614	142.453565	88.43551365	39.17475653	30.41150795	57.87942933	62.5660418	42.20950977	72.58510572	73.43479044	48.2880505	42.15990271	43.41400062	45.17798434	72.94303486	68.21856808	28.37807368	46.77560608	30.78070461	50.62138356	68.63572085	21.12277665	19.10178834	19.50044749	13.50034406	13.46870058	13.78526687	12.44941069	14.01608918	9.989683974	11.98349254	15.63036973	13.6557771	7.665454661	13.17271258	12.26819671	14.42842831	13.22118528	14.40851797	12.28426262	16.19048148	18.80031549	18.2819801	47.30676448	38.53505052	45.14474818	27.30057698
LOC109398105	5.427758407	1.683406786	1.69578357	1.489470191	0.555323886	1.579777946	2.43713911	2.211436506	1.740525514	7.981006053	14.40816965	9.395758996	10.8800425	15.82165121	17.36228349	21.16593641	4.898969829	0.977002148	2.038620356	0.430767009	26.63132455	25.20510392	19.30881536	5.33841475	5.610924003	4.888435965	6.133294787	6.194276146	8.19097148	11.93945996	10.92876562	11.34056826	6.658397699	9.359193742	8.298534997	5.528906015	4.259573224	10.61223161	2.959595574	1.873767683	2.302340347	1.279579011	1.761626106	7.160612951	6.115137297	0.905962284	1.088553301
LOC109398108	0.413885006	2.416425065	4.575212706	0.802178226	0.935489281	1.184173108	0.807228152	2.036860462	1.258737737	0.352819931	0.01259373	0	0.009116705	0	0.026397249	0	0.226009196	2.152337574	10.86379734	2.140895805	0	0	0	0.014628937	0	0	0	0	0	0.023958244	0.254672232	0.883768908	1.660773957	0.020365459	1.75979048	25.54926204	35.72901446	0.604394253	41.06092535	4.973980575	82.06528308	36.35969326	27.68307706	5.455188364	3.770005729	38.43055252	25.77010637
LOC109398109	0.084905669	0.542169851	0.357868222	0.153724569	0.145099393	0.277253931	0.05999676	0.110174895	0.047753061	0.12340118	0.0950114	0.080894095	0.013755908	0	0.048949663	0.043042801	2.675655392	2.105824174	40.41958638	1.500472102	0.115979078	0	0.010565239	0.014568272	0	0	0	0.037297713	0.038624152	0.061704029	0.190100271	0.405095752	4.219531865	0.09336256	2.696512704	77.97779662	104.0732626	0.389506835	98.26341791	2.61987696	80.20902707	33.13624258	26.77342605	0.329362337	0.143093775	10.09275865	11.37713442
LOC109398110	28.65545105	1.2223064	0.75069771	2.512812065	1.650033473	3.769565858	1.852765569	2.792900026	1.487217105	57.43830268	26.56574642	27.72842388	38.42405646	45.80233433	45.68746688	60.97137208	3.676156797	1.78650671	7.28770798	2.580879527	51.72583661	48.28370253	53.61205357	30.14853991	11.54915276	13.07322993	10.2450664	10.50739932	11.35273847	4.740205185	4.736372812	5.301817301	3.918168401	5.686846572	2.678134813	3.904264975	2.744864653	3.9395226	2.247581658	3.20089863	2.581112535	1.238151505	1.45941214	1.897110335	1.103514251	1.234433753	1.388565768
LOC109398112	0.070145365	0.062552173	0.07727628	0.051410373	0.028601096	0.141977799	0	0.04764271	0	0.06257922	0	0	0	0.033289012	0	0	0.033480631	6.635392425	3.006508283	4.797941596	0.013367119	0	0	0.024626213	0	0	0	0.056537669	0.207670293	0	0.37826532	0.276591705	0.074753545	0.078023423	0.158542389	1.655676363	4.685373297	0.201404046	7.26887814	3.531456992	65.97211486	45.47883275	187.7636717	0.557113412	0.163293628	0.114483147	0.098798716
LOC109398113	0.441288717	31.15493836	132.04475	21.29176446	570.6482667	590.4825441	76.15512132	138.945662	130.1478963	0.73698702	0.936268011	1.122462246	0.276129404	0.381150186	0.496258443	0.945476706	0	0	0.080066305	0	0.568471051	0.407269286	0.578404028	0.040280497	0.115201281	0.037921812	0	0.036990916	0	0	0.816252485	0.180965729	0.812570776	0.191431522	0.039895989	0.276100304	0.548298517	0	0.834075528	0.638074928	0.194450455	0.093277267	0.034667701	15.43320124	0.223822974	179.4616084	285.4980253
LOC109398116	1.574590086	0.258433094	0.347973248	0.16992077	0.171934723	0.575390383	0.40538046	0.786803398	0.259694221	1.831652803	1.304513303	1.14708697	0.731498243	1.199197015	1.195414218	1.176299216	0.188453105	0.085316609	0.403920808	0.176264706	1.283891479	1.821954303	3.812574826	6.052998827	3.056762558	1.957459617	1.442804642	1.638017754	2.220944164	2.075378276	1.310634872	1.463445886	1.295855191	2.049615811	1.0889913	0.886599515	1.182404663	1.440398581	0.775266279	0.518996957	0.37918321	0.264065815	0.373645078	0.854014785	1.010020597	0.082969134	0.299488584
LOC109398117	4.118910017	0.061154756	0.531538959	0.071830548	0.03529203	0.098826286	0.530395259	0.786405689	0.06220001	3.098263432	2.305275537	2.089503524	1.621027947	2.214346628	2.444944552	2.330966008	0.474147065	0.630156825	0.689969125	0.517196474	1.421040462	2.702298145	1.79325811	1.802665953	1.718527514	1.899564003	1.007071213	0.971974604	1.643466415	1.19533736	0.947818149	1.184564881	0.528569109	1.408965225	0.967277504	0.760364599	0.456903965	1.309399219	0.39383534	0.152822839	0.296768723	0.352559591	0.436554222	1.292980528	0.481006429	0.781646275	0.294522171
LOC109398118	0.279449622	0.204094291	0.124867295	0.067096397	0.266626362	0.247062948	0.148100288	0.177654762	0.248327687	0.210016326	0.158106462	0.038771358	0.042920467	0.007758206	0.023569473	0.124351764	0.561806224	0.164850823	0.296610388	0.250224203	0.174456138	0.046423178	0.065930219	0.091828613	0.131313844	0.064838588	0.056409607	0.010541157	0.048398822	0.042783488	0.12560632	0.017017803	0.08821148	0.090919161	0.113690049	0.202318021	0.062498599	0.066266026	0.100077162	0.082649878	0.147764774	0.100298446	0.01975824	0.044200396	0.014032032	0.183217114	0.047970084
LOC109398121	1.271879275	2.738728974	1.744018664	0.798259539	1.213515841	0.9399111	1.644514079	1.612845012	2.356653453	0.384152774	0.019138334	0.131408531	0.069271995	0.150257383	0.365186205	0.220768898	5.017260315	0.676407996	1.215206825	0.767319387	0.048268379	0.044955142	0.063845313	0.244542993	0.021193553	0.083717605	0.020536004	0.020415631	0.04686831	0.476451315	2.680459196	3.620529303	2.840280705	0	2.774389932	2.742881899	3.933943713	3.550767756	3.222338333	0.944427728	0.858552127	0.25740296	0.172200842	1.519494087	0.658826573	1.264140691	0.720023518
LOC109398137	3.819891936	0.427910373	0.417511201	0.450755821	0.598131443	0.257444336	1.37638395	0.837302995	1.115257342	12.35794423	4.347333603	2.999340399	2.106349447	2.665685519	4.208117743	2.822049729	0.167822287	0.287507127	0.358993831	0.137393133	3.5077683	3.615835154	4.189142549	2.64635755	1.589616045	1.145442113	0.424329333	0.644377736	0.480480046	0.594438655	0.655080024	0.543204326	0.563241079	0.470434626	0.305151501	0.443364444	0.555495012	0.523267675	0.385387776	0.02804844	0.166475375	0.037488216	0.29389879	1.320783437	1.742871356	1.47570377	0.714071336
LOC109398143	5.321456744	0.123876228	0.269342225	1.205446744	0.611719047	0	1.599089208	1.034076283	0.147709468	3.273729357	4.655196444	1.39524212	0.791424196	1.111486113	1.377918294	1.55329676	0.814212132	0	0.2326534	0.225028198	0.53155363	0.177513969	0.416440806	0.195075705	1.880163313	1.832854502	1.329881522	1.31133765	0.789625516	1.419653555	1.087090187	1.549045325	1.480394152	2.724098956	1.122570781	1.375338837	0.277928978	1.602923135	1.196929411	0.379246105	0.860095424	0.591773447	1.808211022	0.638499012	2.464201098	0.486520575	1.359413157
LOC109398147	0.098710057	0.047338787	0.120237446	0.19958296	0.056177838	0.051180964	0.684052554	0.091377225	0.130498048	0.148368235	0.106797021	0.116769737	0.070395793	0.08288608	0.123275094	0.071666784	0.053383389	0.025685544	0.027147338	0.018607738	0.003088881	0.007192136	0.003268568	0.206001136	0.062659116	0.044734417	0.101980275	0.12124094	0.07678171	0.035527447	0.079568255	0.048575375	0.09047032	0.050032408	0.060026783	0.024239537	0.023238311	0.089795906	0.019225591	0.022536056	0.060894151	0.048757762	0.12170759	0.170646437	0.379974893	0.117230095	0.022592646
LOC109398148	1.107111645	0.481292913	0.86698285	0.454678193	0.956311743	0.632959592	0.756239354	0.175956273	0.262350422	0.706304214	1.091988203	0.217603852	0.472334674	0.686440276	0.217878588	0.458713319	0.398160162	0.539273167	0.482091667	0.422415714	0.258030423	0.623479901	0.464354739	0.288010469	0.327747175	0.266578924	0.490090318	0.463831171	0.415446195	0.310745974	0.476119609	1.061020182	1.03385613	0.576319472	0.605354275	0.984403653	0.500160673	0.653407822	0.754636362	0.388124096	0.743956259	0.617800613	0.365294328	0.66834127	0.783334878	1.552739321	1.071858543
LOC109398151	229.4250256	249.3324543	109.7397737	62.50004166	65.28977948	70.72478746	86.86939303	109.2316733	129.9260259	151.1595576	208.0245391	113.4322393	95.18864808	86.15283816	129.1886242	134.9174367	19.40265555	33.19265133	34.48561995	29.58723685	123.8304096	94.01579258	57.41336476	100.2295807	119.2316836	121.5410715	113.1684172	118.7075805	122.8225188	160.193762	116.7321604	127.013337	131.9163596	151.3582786	148.1007357	156.5528946	146.6658452	134.4372009	162.2471366	68.24704921	216.1989493	71.20744293	104.6178088	139.4361177	189.884629	214.4343957	280.5186361
LOC109398152	8.8446756	2.038761144	0.20679553	1.435033485	0.131488513	0.151976126	0.047964344	0.12259085	0.060318288	4.981022127	8.509918993	3.150576364	2.641074431	1.998661691	2.458270399	6.228593735	1.320966523	0.317215278	0.51725375	0.409797454	4.402601548	2.960829241	3.113894702	2.943581802	3.597144756	1.419015297	2.641081007	1.551773114	4.021968458	2.952278923	0.799547998	2.072488472	1.068073	2.476093667	1.911298324	1.750602932	1.09945664	1.191745648	1.7807846	0.222655398	1.302435907	1.239114111	1.393232804	10.66786469	4.2643521	0.674288833	0.234802139
LOC109398153	4.229489616	0.053978007	0.460647779	0.336993125	0.196035113	0.327644349	0.540357375	0.551295247	0.167694432	3.049996031	2.459787231	1.910678208	2.613098271	1.966500717	1.924922075	3.481381289	0.358252935	0.467132765	0.642454904	0.408834543	1.875018616	1.457785125	0.299915527	0.591779794	0.56454468	0.419560257	0.471873425	0.370974079	0.467211628	0.638554358	0.294057064	0.328239985	0.335560351	0.57004862	0.321530032	0.575510698	0.430865543	0.364146392	0.408930452	0.500422968	0.254998376	0.464917003	0.175927755	0.070918946	0.419095651	0.076722788	0.131944048
LOC109398159	51.89743477	13.12255238	19.15899764	21.39601808	16.24269871	31.28920251	46.56247661	54.7187864	44.87583882	38.29729081	83.24446399	47.54696148	106.6362606	120.660382	134.9579121	146.514766	45.19327157	10.49227006	37.4455756	8.626602061	218.3900786	408.012239	307.8259758	100.2978732	105.3174735	106.1173402	96.36171915	99.77444718	78.16623298	100.3149645	71.00910751	67.16831981	57.14658417	117.181428	60.62765481	46.70448221	41.15182588	84.80464324	41.91435497	29.30806344	68.26872235	21.14741962	37.00801369	39.7368056	77.42111891	13.53535672	23.88003181
LOC109398160	8.826349164	0.110951276	0	0	0	0	1.202303485	0.507034605	0	4.9283667	12.25876508	7.930288081	6.64205546	8.266446009	7.668589214	9.937353246	0.831402958	0.313661063	0.434122698	0.357075511	8.630363555	13.116888	13.25537485	6.027907895	2.165369914	1.932767629	1.856088832	2.126001934	2.302206574	1.098953814	0.885150701	0.784962718	1.258797467	3.044651406	0.9085341	0.855443917	0.237831713	0.966644977	0.428437019	0.062903049	0.140575749	0.134867483	0.112781794	0.042049966	0.566335973	0.087151634	0.456362522
LOC109398163	7.608197431	15.89289912	16.11221583	5.791701246	7.095161214	10.67335598	10.9604471	8.204169735	12.714821	16.28577584	8.539673954	7.718299178	7.170297374	10.79277313	9.728912249	10.82104269	4.276172263	2.771497124	8.416060494	2.344091669	11.51305319	11.61973654	12.0469123	2.446462574	10.11024228	8.326392588	13.44699328	13.51000124	15.96826974	24.58609577	33.21657331	47.5358927	37.54459944	13.44664872	48.47935853	33.36532161	37.87354202	38.72101774	32.13919013	2.555061941	5.872270453	8.466291629	5.691656121	23.40116968	17.56409808	14.70635438	11.92266843
LOC109398165	0.683849652	0.030381006	0.018955741	0.00847451	0	0.011144613	0	0.01192041	0	0.901877112	1.081467811	0.159151144	0.159016155	0.137184406	0.592404493	0.367783647	0.206961106	0.113029569	0.061237483	0.055307338	0.153454005	0.178834004	0.15197172	0.146428227	0.164471868	0.140583683	0.066292139	0.080548799	0.169634105	0.069572693	0.010282558	0.125382141	0.074508238	0.111963232	0.066053476	0.090856798	0.021707928	0.048822849	0.085320648	0	0.068820581	0.009512225	0.069874977	0.044661318	0.089286061	0.010124171	0.009088184
LOC109398172	0.173916418	0	0	0	0	0	0.032129225	0	0.053536088	0.205975661	0.086821846	0.131687063	0	0.015778908	0.167777434	0.04215182	0.148540721	0	0.116010859	0.049195082	0.020275139	0.047208533	0.044697053	0.252131682	0.124632965	0.197806446	0.060383058	0	0.147652798	0.072222065	0.17693142	0	0.119306027	0.088758976	0.092490701	0	0.080504147	0.092544907	0.040708079	0	0.112698415	0	0	0	0.028538832	0	0
LOC109398173	70.55171467	36.43817653	88.82219458	121.3991534	53.8961421	49.14227043	58.1352181	76.36744725	79.14915632	101.7774208	192.952391	75.28345759	41.75995067	19.00123022	37.16595315	42.41584032	13.61303418	26.46887176	27.55770506	19.41371269	55.18609847	55.87587275	24.14749634	89.34568106	56.35535526	45.86383521	30.59408258	42.79285019	52.36752554	79.30599308	73.55236374	71.58550669	98.21938004	55.51679025	135.2185376	114.4506595	113.92897	85.59515838	124.6519241	53.24036044	216.8934875	71.6411189	89.98821482	86.75201354	92.19443716	47.6392901	79.86721481
LOC109398176	0.247083937	0.070052878	0	0.092120082	0.012812275	0.042400673	0.094889422	0.021342241	0.059664816	0.09755577	0.077874747	0.046577286	0.017187248	0.018640368	0	0.049795932	0	0.011316607	0.054819639	0.050100405	0	0	0	0.110316683	0.017878511	0.077892694	0.063690494	0.162091948	0.174429212	0	0.011177403	0	0	0	0.068289767	0.010802275	0.033536443	0	0	0	0	0	0.047472426	0	0.018900423	0	0.011525603
LOC109398182	0.342688237	0.072862361	0.076404795	0.039268268	0.140907265	0.175922658	0.060673143	0.075813441	0.016955651	0.107388996	0	0.019854622	0.007814883	0.005297252	0.040232704	0.01641527	0.063932934	0.085866483	0.010281969	0.01423762	0.019739472	0	0.050118616	0.094990461	0.23670301	0.270055312	0.238336527	0.203543409	0.18175519	0.063390657	0.178514453	0.238730873	0.135517994	0.167613317	0.17450509	0.051265815	0.061734522	0.111606819	0.036899296	0.031602365	0.067345956	0.036298474	0.065295456	0.073034971	0.044420904	0.021892402	0.032753658
LOC109398184	1.455811453	5.885003727	6.111276976	2.838481254	3.955071826	5.320663204	5.333098339	6.412444455	7.894946868	2.292195036	3.194828365	4.57702879	1.854924653	0.566653534	0.807501991	0.645284142	3.180922732	2.286910148	2.46754842	0.920893156	0.098635208	0.10526984	5.531098238	17.03406569	5.557612812	5.243479342	7.876775556	7.275547928	7.453534856	16.28458886	17.97698924	17.35117831	17.66178698	8.241531058	16.87146262	14.35713325	12.49742844	16.48983772	13.13893504	4.333216586	5.453728129	2.006762861	2.449959724	11.83120175	7.734336959	4.635865397	4.759734054
LOC109398186	4.397812272	27.15765358	19.20230772	5.764041069	12.04220012	9.460664784	13.51688035	5.767810092	11.18396642	8.628522543	9.659419891	12.89770405	13.1064252	24.57763026	6.031258174	7.133144583	16.93198776	6.839856438	15.58878655	9.737982315	3.539478195	1.366125986	1.799580527	12.95342666	43.03890186	27.84644862	26.40051056	22.57728957	35.42084108	18.85790563	16.39824537	18.21070189	29.85237118	21.54390622	28.21968955	55.88469779	59.20053502	22.55280752	46.64043489	6.112207693	23.5143	7.50470825	8.291825394	77.16631191	21.92500564	94.20741245	72.48504685
LOC109398191	0.58720601	0.159875179	1.357087085	0.609994537	0.128059557	0.310784908	0.329578107	1.906522014	1.000880607	0.945189135	1.289362098	0.702970134	0.443784926	0.166438491	0.683936125	0.788046719	0.103685922	1.107537931	0.030135931	0.40644772	0.032917725	0.095690706	0.087961155	0.543960546	0.211983615	0.194635689	0.243602082	0.210953127	0.225677561	0.250009609	0.209472933	0.163058825	0.068847374	0.40247435	0.030032677	0.209640719	0.02084571	0.275836624	0.133184687	0.2481025	0.19960543	0.106388991	0.464209495	0.265365877	0.565882066	0	0.59327578
LOC109398193	5.593065145	0.212200534	0	0	0	0	0.071858525	0.161622017	0	0.764252235	1.222622028	0.634902718	0.104125438	0.225857734	0.34307852	0.426875069	0.567894557	0.34279678	0	0	0	0	0	0.250624168	0.238926423	0.235948496	0.463027035	0.306875311	0.264185947	1.374739934	0.25393505	0.093830325	0.080250691	0.6617121	0.330975694	0.163608444	0.379055402	0.401904935	0.36418214	0.300764018	0.20164425	0.193456215	0.575204009	0.160845834	0.23210342	0.583388348	0.785537013
LOC109398194	47.61112515	62.27029962	103.4432711	425.5669101	841.6526209	356.6135366	191.7154173	113.1682793	78.22604742	0.918560211	7.181160114	0.371763794	1.169662797	0.610785047	1.165677546	0.815826449	2.677721724	4.68265091	2.924685699	5.45105179	0	0.14056869	0	0.880509619	12.83417255	12.30336409	11.36575876	11.91622787	14.14216291	23.94474462	20.33143821	18.08742899	15.1358392	14.77453328	16.59293538	22.34913731	25.75832325	17.23382359	25.68197504	1.01773456	4.343795011	31.33605701	31.88814055	120.3650988	122.5522416	30.3972488	33.916505
LOC109398200	0.047616455	0.01366215	0.198786187	0.130116191	0.088969928	0.062645789	0.084117854	0.02049616	0.168196057	0.081511323	0.004770686	0.047070565	0.011376365	0.044064982	0.067269503	0.012654397	0.114785253	0.00969758	0.053132364	0	0.011678161	0.029663314	0.186610783	0.049874867	0.093850912	0.223416871	0.180673716	0.186499913	0.14191462	0.046170233	0.094461765	0.110936504	0.118992887	0.077460262	0.16014243	0.076608258	0.04821797	0.09001686	0.047604946	0	0.004458637	0.050324568	0.110539315	0.08064948	0.057057234	0.023089083	0.119541827
LOC109398203	87.36522403	31.00924548	32.6870354	19.78650223	14.91638108	32.04697575	33.23042864	30.22853085	34.17446715	145.383237	167.7404281	85.08047515	58.29604174	72.41602617	114.9360472	129.0302552	65.05189129	24.30697718	56.10913842	19.90020403	142.9318794	136.0373257	138.2678828	99.24409073	147.777938	137.1100694	132.8199095	148.6608654	182.0797144	114.4920432	88.30761039	89.5592723	74.58550953	180.3762781	88.33100676	57.73659058	51.60575532	88.65007924	51.46709273	30.61129048	46.85927396	25.71214374	33.19072922	46.08373977	49.35795098	24.22056363	23.60778045
LOC109398206	0.675959079	0	0.056211063	0.019944588	0	0.078030149	0	0	0	0.267052811	0.087386126	0.110927092	0.13396138	0.163851823	0.17777955	0.086249108	0.272764124	0.055127655	0.094950426	0.151858823	0.084268545	0.08452143	0.076595277	0.603077793	0.261849065	0.101185605	0.327636149	0.235787448	0.701170955	0.300451155	0.359366929	0.17436802	0.235170533	0.250665875	0.236562756	0.380048782	0.339201128	0.255085971	0.117133583	0	0.062453705	0.059917689	0.066807549	0.623102326	0.066357773	0.053610825	0.197133982
LOC109398207	0.62332994	1.145855111	0.790682668	5408.709222	15325.78527	2396.920353	100.782052	86.66049871	22.44656387	0.049571916	67.5943928	3.768142089	1.64120225	0.230735551	2.428380715	0.81451219	0.06630392	0	0.533164042	0	0	0	0	7.534799108	0	0.022956594	0.022525094	0.022393061	0.077111867	0.068165184	15.68868793	0.356039413	3.490169757	0.1352006	0.217365255	0.047754821	0.022128103	0.305005866	0	6.004729993	0.03923793	0	0	0.164319599	0.948464499	2.043386414	0.662382723
LOC109398209	2.255128458	0.825076622	1.002898103	0.616241269	0.786396382	0.716727594	0.474368802	0.652442836	0.85808737	0.197611997	0.054649513	0.030152978	0.399716832	0.037542745	0.078779465	0.089546247	0.967705387	2.650009651	2.631697008	1.327982158	0.06745073	0.100288598	0.18610842	0.107124418	0.034041482	0.051023433	0.129742236	0.116593665	0.146379251	3.072452992	21.05732367	14.15098143	4.770818183	0.050281946	3.9605064	1.102971091	0.531065054	21.76831894	1.451293944	0.643178551	7.814460828	6.86803335	8.102171405	285.5518066	116.4425137	0.972100332	0.700541497
LOC109398210	58.10843663	24.22103162	19.02473642	25.80508353	12.78378632	26.01730078	17.4674112	25.10962725	24.95893325	20.82114462	24.98166401	18.44037442	21.5325812	20.36929905	15.95396416	23.32813547	11.44365847	7.789285118	9.184541215	7.110735421	20.38420166	21.30603857	31.10406496	40.96774712	34.39810757	30.03491402	31.37343421	31.67602833	38.46903535	58.90677938	43.59632889	43.03832467	40.42834551	49.32713509	51.30384692	33.718072	37.44396689	49.95202155	36.62907144	17.50399069	35.04511225	17.94690967	22.44227048	33.43204799	25.56608781	14.09295617	16.17376173
LOC109398212	6.904684312	12.67325008	10.89541836	7.716877602	12.36294523	7.988936609	10.19990083	4.695088641	7.813644933	3.680785824	2.515188949	2.157804324	6.328465628	3.467168031	4.265018083	3.62147116	19.00092506	5.037667923	8.002029012	7.801483973	0.526920559	0.375280702	0.341649889	10.56883846	6.963358341	7.8622378	9.916702631	9.395274529	11.76252874	10.06978226	9.536854784	14.86337057	18.35749489	9.656534537	15.37884142	7.870067644	6.378112256	11.58378227	6.052051361	1.161525285	4.402943138	3.415996977	6.225050624	16.82114639	6.658740611	7.187087723	4.728003149
LOC109398214	7.267357075	4.455342567	4.8203452	3.447964452	4.276733617	6.398311145	9.202345627	3.836018243	3.05223045	40.63412535	25.4136385	40.97231363	42.66948328	19.84607944	36.83273936	37.02053811	11.93827274	3.50925674	8.348141409	4.571749837	72.81204433	98.24942231	71.24951635	9.467389021	6.926061568	9.118144522	7.55794606	7.113450462	7.219598379	6.273748095	5.530289586	8.99371895	5.640872661	9.233399072	5.697427211	4.053853671	4.330275712	7.358667837	4.013138103	1.647342567	3.429037114	3.616085085	3.696215552	7.121284692	7.960604371	3.597464007	2.868358543
LOC109398218	12.08483943	2.003454287	9.523545784	6.214120621	1.374076685	5.614976926	6.20919828	7.165217976	7.233500958	44.6179185	32.16441505	27.61153189	24.66253875	21.0110575	27.63810875	24.53515233	10.86322441	15.63700717	15.79725152	12.02331326	19.86147176	20.12778041	27.60883287	46.62147761	23.47321082	22.30895016	20.93927719	19.30490019	17.51408154	12.44636231	14.21116987	15.445171	12.08982377	11.20464644	11.3955099	10.52733376	10.64299652	12.65388349	11.28679724	6.926181483	11.64346296	4.076498449	5.474960112	5.414131469	4.605040088	2.411870336	2.49008445
LOC109398219	46.51230965	416.457738	209.0711343	70.48269386	178.3233154	124.7652537	130.2707205	82.95026792	111.7933815	48.28336729	59.83773806	69.1599936	74.28066032	113.0718016	121.6396681	103.0586817	24.52122142	5.763664343	9.928497181	4.676919929	113.2629337	68.73727433	54.87101286	7.735412334	8.023993698	9.644189748	7.502914696	7.796489343	7.077179346	10.59482152	12.15946738	19.11691347	21.84393242	8.865886311	22.99527432	22.55124783	23.90541309	16.64304192	23.03444522	8.101289558	32.81523497	47.58116589	76.97200053	115.6664844	92.26887089	352.2308889	214.7510225
LOC109398221	36.44970718	35.07453307	28.43744449	25.21565815	23.44375279	40.79610269	45.24988035	37.51387509	32.08785305	27.14907431	20.4615715	22.04135717	20.75329702	22.71546659	30.63749431	27.4150182	34.68001008	28.8553898	35.19947938	35.47285748	30.91451774	19.10529312	15.26679424	22.73768762	18.30666508	20.67385731	21.36963049	20.83076355	20.80314339	17.1877137	25.09864268	24.718104	26.67984297	16.1507199	20.78372782	20.44064391	21.56891885	21.31297456	20.90555559	11.32088983	14.20386674	18.57832883	16.8619317	24.69416598	23.4462866	20.15767015	16.80437084
LOC109398222	9.487989215	19.2060476	64.98487061	204.2203339	161.4209429	62.27990621	47.34887633	27.03818694	59.59556554	2.863252617	2.719933637	3.913943619	2.924115167	11.77798929	3.126507414	1.56354762	3.661996467	2.372390127	4.60655812	2.472471103	1.880176535	3.676018819	9.976176758	85.63451538	35.6292697	36.49314794	19.47313357	13.98396929	11.92835924	7.059223317	11.86068026	11.42699778	7.624615033	9.769608712	8.578080938	3.354913383	4.283857011	11.8675598	3.6405656	1.048456452	6.32496668	27.12213445	16.69334817	40.76984128	69.81378711	62.13998257	99.47181691
LOC109398223	29.18320842	25.67180121	23.76191894	16.00671206	16.40295425	26.10632847	34.06846063	13.72491055	21.01720614	37.1261069	27.93578698	40.36496073	52.91141865	73.31647765	92.47263405	88.31359098	78.64807061	13.94108987	27.71620413	20.32260066	96.89763062	127.4786775	121.4386631	107.7781303	52.40892626	54.69166188	62.45164581	61.31098413	63.68678225	35.04833967	49.59101372	47.97336458	42.42631051	43.85469394	38.19752485	33.08466871	29.38658199	42.40093545	29.14080954	3.503413152	8.100831226	11.95211382	10.06153306	23.86536458	15.07560194	31.05875714	21.28333172
LOC109398225	0.640537259	0.572964384	0.338212897	0.151974823	0.304934346	0.165516392	0.705548316	0.089617225	0.098233796	3.66446324	2.198180753	1.764708551	1.66978417	2.448271196	3.498997975	2.086991066	0.899614186	0.450022265	0.558644448	0.276729525	2.364521547	3.004536598	5.685185776	0.716992845	0.135099684	0.13893173	0.267904939	0.180582926	0.154400567	0.29958827	0.132826541	0.286666167	0.495984759	0.333554925	0.614035541	0.856986658	1.044093297	0.334012033	0.920675715	0.212779532	0.226858864	0.065011429	0.075638621	0.46285503	0.104111595	0.199823922	0.047822756
LOC109398226	0	0	0	0	0	0	0	0	0	0	0	0	0	0	0	0	0	0	0	0	0	0	0	0	0	0	0	0	0	0	0	0	0	0	0	0	0	0	0	0	0	0	0	0	0	0	0
LOC109398227	9.819974052	17.70942066	14.86477603	7.768961113	10.44254119	11.10081098	15.8884861	8.529871334	11.07737887	46.9089695	35.44711739	31.31040923	27.86748526	47.25150209	54.69056271	52.96669052	29.99982641	3.856931221	9.538201893	3.110873355	56.06046177	69.45239656	48.92862231	14.35053734	8.944681268	11.13450484	14.28882721	13.86290618	19.11414682	26.45299029	33.86211065	40.52946861	28.22129829	10.58724601	30.85939642	24.82616841	25.39979033	34.23493564	26.18910027	4.67460196	7.721548994	5.638799233	7.006289864	50.26867669	47.16871345	24.55867049	14.92040645
LOC109398231	476.9808114	5696.564713	2918.254507	1095.973659	777.7430708	1200.692594	1284.504826	1193.134217	1173.854718	592.3452631	611.051341	508.7691943	510.5746297	623.7363118	649.4650171	613.5906694	367.2620236	608.3357569	695.3239419	579.9513355	650.6673693	783.1922276	771.4281988	316.1149567	617.7145488	704.7328805	669.6618367	605.1040046	576.3217883	560.3361382	586.4368949	652.307906	744.9781235	537.1120441	650.4746703	893.8574558	936.4214258	713.2658337	940.2838243	705.8246914	1387.280943	1485.408621	1239.424747	1119.907202	1069.942476	2893.877302	2273.052858
LOC109398234	2.515821655	77.28807756	109.5327563	31.06561709	53.47505965	124.9817655	147.4545797	181.9301102	192.513265	4.435044302	1.087316899	1.066540912	0.286224623	0	0.353651047	1.451217654	0	0	0	0	0.124649928	0.464374841	0	0.114821139	0.109461926	0	0	0	0	0	0	0	0.220596659	0.090947179	0	0	0	0	0.125135003	0.082675348	0	0	0	0	0	4.352747404	1.679470334
LOC109398238	0	5.189573821	6.523619674	1.975463991	2.997295826	5.124913666	4.162195102	8.113285337	8.84003564	1.967425668	1.573706853	0.635615291	0.804154894	0.726786069	1.545586059	3.009384455	0	0	0.106870609	0.097670486	1.167356471	0.326168043	0.617632007	0.107530908	0.512559811	0.101234275	0.397325748	0.296247594	0.793447357	0.200397115	0	0.241548773	0	0.085172755	0	0.105294901	0.195161569	0	0	0	0.086515955	0.415014296	0.185094508	0	0	0.214546447	0.224691042
LOC109398239	4.592878351	18.63544497	26.53014601	4.638589498	7.42526292	16.51628465	13.43259196	23.21674137	28.11614267	1.811083122	0.45113711	0.265510185	0.130632757	0.212515927	0.107604093	0.094619274	0	0	0	0.190395631	0	0.105970208	0.100332626	0	0.199833445	0.394685528	0.484083585	0.384996874	0.110480012	0.488309425	0.530965927	0	0.100680191	0.332065931	0.207616258	0	0	0.100843657	0.11422309	0	0	0.080901521	0	0.302688785	0.67944386	1.777476575	0.876010646
LOC109398244	0.832783557	0	0.156332388	0.046582445	0.162581073	0.026699848	0.096870976	0.05090637	0.113851931	2.024169781	3.155937298	1.199858526	0.245974286	0.426832836	0.864480338	1.298926183	0.22609262	0	0.296036117	0.135753699	0.276515091	0.247956816	0.612607204	0.789395332	1.831206801	1.907472513	1.547853161	1.940873647	0.979672141	0.792451709	0.29326868	0.591078035	0.336685651	2.369325597	0.443053975	0.275181084	0.334296883	0.455719325	0.10553052	0.037892868	0.099079098	0.284355134	0.135879761	0.101323788	0.162782739	0.096600447	0.015395145
LOC109398245	50.06995344	17.63197018	22.40208256	16.53505126	13.47576472	18.59409592	28.86370238	16.44046438	22.16915582	80.3493603	42.62482652	49.31883876	29.48298744	37.5911339	69.43276835	59.83450033	75.34353758	84.56143728	95.6346731	73.67057965	49.93370869	21.28007779	31.6635304	53.95686841	37.9765269	43.63056969	57.02598231	52.04001891	54.51564447	29.40909481	46.15609855	51.75716735	34.78932691	21.34585137	33.43614067	21.87498705	19.41492946	42.87440569	19.97296206	8.881310353	10.46026205	10.95715448	10.45935317	35.75195398	19.30854342	10.90562366	5.343663556
LOC109398246	4.108476405	7.832046422	6.117492312	3.892655485	3.858338264	3.816134745	7.346322503	4.130781483	6.885823136	21.00003862	14.67645605	13.29854469	11.91371791	16.62140844	25.28431909	23.54421054	40.06644447	3.809259819	10.90252932	4.005246059	27.27547404	21.14589392	15.71713527	5.158900093	4.665252083	4.950453343	5.169795589	6.661853941	7.772649279	33.24824053	44.68753195	54.05010185	36.36508841	6.439251278	37.42920423	21.19994485	20.22446421	48.7037021	16.85490618	3.612704799	3.003646426	2.492678228	1.831946458	7.532474241	4.583242429	3.221547201	2.306981988
LOC109398247	10.78362872	43.57537301	42.08242013	32.16188498	28.54177571	37.81554198	38.19177834	20.06008709	42.68644004	91.62459554	60.63416119	48.55456317	36.13635909	36.24578694	59.02139212	63.59260769	69.31815554	54.25897698	80.73532717	54.27115207	56.45617528	73.59651163	88.7132602	36.01589855	113.2075407	121.5119252	100.7387481	95.36272215	101.6472647	58.09274124	64.57936817	71.68221655	43.67601743	60.86337871	42.69859987	31.13444665	28.98609911	59.55986779	28.98975498	10.54023963	13.06406047	15.60526306	14.37232967	55.90077835	58.30709409	54.79823818	37.29439205
LOC109398248	24.80710087	13.49793691	15.61452849	26.15421361	12.54130283	15.77810185	20.56982935	17.36786395	15.55289323	8.783976951	10.99419924	12.13253921	59.39577925	59.61843229	23.41613534	22.20466611	8.977356061	15.33498801	17.60253235	21.49066689	10.37621966	4.456529905	1.491871947	0.260920586	4.3746799	4.899869926	2.307282304	2.312926954	2.126825638	22.28032804	30.83201701	26.19119028	25.50542283	5.863783459	22.17328552	38.10922232	48.48509072	29.31579527	59.8853195	14.33570106	91.45825539	184.5411648	275.2224897	37.09398149	41.20388678	10.71375543	12.38315951
LOC109398250	3.045745563	82.20423903	57.04408588	24.41895495	27.04344048	32.79593753	46.88744156	33.20974362	56.96632594	1.90316302	1.0183972	0.733033715	0.742529959	0.678759754	2.271778504	1.936172297	10.47141526	20.82208557	22.00017422	20.33043073	1.007064935	0.929333068	1.645725486	2.05105751	4.648969003	3.885946328	3.231141831	2.524431449	2.816937475	0.531329285	1.59526275	4.2058618	8.657726051	1.011158965	8.302931256	14.533871	22.14985739	2.915160256	25.14474707	12.41117544	9.052220902	4.112395424	3.611086887	20.43315229	7.132930058	30.93835232	14.89354412
LOC109398252	13.24356473	6.349580138	6.745872648	15.81700141	5.386994829	6.731726195	7.493616061	6.657886767	6.145783536	13.82706759	5.890292181	5.766301919	10.96827068	4.871792381	5.939687226	7.595880519	4.089336429	6.374847113	5.49400429	8.019641579	6.971919787	5.438525951	10.09528162	13.94181236	7.134303613	7.8573995	7.509456634	8.373734505	10.45931827	10.02426448	9.838224412	11.13926321	7.392635248	5.312224737	9.223800342	5.974731695	5.266516912	9.49045161	4.636502147	2.468189835	3.4774223	3.503550683	3.428320477	9.865044652	6.788279488	2.595153821	1.684508745
LOC109398253	0.161692241	0.168701316	2.403682584	0	0.07713629	0.510546428	0.114256336	1.413400387	1.034530487	0	0	0	0	0	0	0	0.361184988	1.062853331	0.686486503	1.882167722	0.144202858	0	0	0	0.025326485	0	0.06135177	0	0	0.371324066	0	1.10401998	0.969760216	0	0.947263056	2.133150809	1.398275243	0.945773297	1.708215478	1.128599552	3.120681393	8.879352916	9.808920133	2.045981945	0.073809715	0	0
LOC109398254	0	0	0	0	0	0	0	0	0	0.441851015	0.157038008	0.07210261	0	0.028855678	0.043831855	0.08409288	0	0	0	0	0.181177372	0	0	0	0.044400494	0	0	0	0	0	0	0.047951206	0	0	0	0	0	0	0	0	0	0	0	0	0	0	0
LOC109398255	0	0	0	0	0.054363641	0	0	0	0	0.066610706	0.166020723	0.034783168	0	0.02657517	0	0.201146789	0	0.019206955	0	0	0.044717379	0	0.179237429	0	0	0.17626973	0	0	0	0	0	0.025235171	0	0	0	0	0	0	0	0	0	0	0	0	0	0	0
LOC109398257	2.554254396	11.97292986	5.515767915	2.163626452	3.637767818	3.787094389	4.802626885	5.295060215	5.723819407	0.445127649	0.047124165	0.061631649	6.618033318	0.838615738	0.280998445	0.148253853	1.3147788	4.417411586	6.292674418	3.75121678	0.019808473	0	0.017467311	0.091232761	0.104369427	0.051534294	0.067420848	0.050269242	0.05770173	0.187025858	0.554627974	1.53703446	8.115380556	0.072263368	6.939792026	18.11119677	23.86029384	0.772476244	29.54993859	2.391147585	3.919719317	3.535202331	4.459943721	10.05340183	8.381487127	23.29961804	18.07222404
LOC109398259	16.24330175	10.0969209	24.92459542	10.36515619	7.975399036	23.4628438	24.96833085	22.21175143	22.70591422	2.840470808	2.573527381	1.31705401	4.576494594	15.76874353	9.251950039	4.400208845	0.824635724	0.733326018	1.205649596	1.633112993	0.56440328	0.372343577	0.145161476	0.06498743	0	0.061181994	0.040021329	0	0.045669354	0.343150932	0.746254088	0.462278008	0.31213786	0	0.278923993	0.954541126	0.747003599	1.146363728	1.510932414	0.358748522	2.213475502	3.394406749	2.069480355	16.14087944	18.55702827	9.249321848	7.083940306
LOC109398260	76.89424007	20.50564498	24.1442511	24.40162985	15.37439135	26.94970125	20.94903857	21.74223473	22.34719023	69.56736384	89.1515612	62.77243596	49.97655462	54.19493045	57.97078639	66.80010231	21.90983372	8.638757544	29.00253817	7.841629828	72.18320266	80.04131161	84.95596799	56.73737232	72.90806525	67.30350907	71.20567517	77.42798662	75.25149557	85.18808034	62.70461541	66.10674415	46.09286491	83.40240825	53.88553385	31.5310716	27.08622904	67.04634594	28.52345581	19.04885923	42.94377693	19.12689543	37.46436991	82.00208309	76.1938288	54.6673504	44.81435438
LOC109398261	16.43486645	0	0.042640048	0.102123275	0.047345141	0.062673205	17.32884848	6.112106158	0.211659957	53.22930415	50.0977026	335.2698195	141.6588031	198.2984154	427.7668144	350.866557	2.86711844	0.602182177	0.518591386	0.325839001	418.5236355	85.12431154	26.00067016	13.92264527	2.44834232	3.58958996	1.611712337	1.527392959	1.303401355	0.886279042	0.707616781	1.871178712	1.028642464	1.575714607	0.546369896	1.035143108	0.784254844	1.469611391	0.48567633	0.123280341	0.045917823	0	0	0.714232934	0.090606674	0.585613212	0.042590507
LOC109398262	26.61576077	53.71961992	41.51472138	31.21720034	33.07944738	54.06663107	84.77717119	106.7061229	88.31687868	8.587911739	10.9422627	11.2029172	9.735614185	15.99120797	13.73586109	14.86109628	65.20858408	13.78849716	33.46383278	16.93544689	12.92849712	18.02127091	16.55340743	1.217225425	3.750193402	4.825468171	5.847664949	5.336415916	4.413584092	40.6212284	28.6483465	27.90317541	11.50748523	7.498310829	15.24286974	13.60549217	15.1906318	25.38270272	18.00801513	1.657064486	7.728852793	24.90639255	33.49404289	36.00057912	46.03359862	48.25856875	41.20558076
LOC109398263	2.96777913	0.230500444	0	0.009332201	0	0	0.009612748	0.006053796	0.012088657	0.428030154	0.452179028	0.202329273	0.076610587	0.171311804	0.111065239	0.353119473	0.105141232	0.015132822	0.047982147	0.071055718	0.086866868	0.437967178	0.192570027	0.3392913	0.067333202	0.136775583	0.134204696	0.160922689	0.255868924	0.073311444	0.098285711	0.083847274	0.053676977	0.085686755	0.104933392	0.014445045	0.15901863	0.14236741	0.089153623	0.010621823	0.18126935	0.04313211	0.07040642	0.046476438	0	0.022297644	0
LOC109398264	0.896953994	0	0.033510751	0	0	0	0.027557096	0	0	0.097694611	0.073363506	0.06330466	0.059896748	0.064960801	0.065783757	0.308316458	0.072303769	0	0.052855465	0	0.081384721	0.237760518	0.081580001	0.096112106	0.274878379	0.140551996	0.03965656	0.078259801	0.06754195	0.059705589	0.075957803	0.023748834	0.061550831	0.135508169	0	0	0.05814573	0.061650766	0	0	0.02577625	0.016321517	0	0.051196828	0.059339711	0	0.022091399
LOC109398265	2.79129946	2.270604745	2.271979766	1.849936854	1.60996525	2.549465778	3.365357611	2.293335502	2.536491176	12.2204771	6.836750743	8.642467298	6.814206137	8.975214096	12.60920922	10.57301302	1.972702985	1.036614601	2.085872017	0.501994037	11.72961893	2.921052574	2.281974168	6.95699925	6.834094343	7.635127047	10.31592892	9.137116349	7.866053906	5.939377492	6.471341086	7.479151253	5.251788236	3.93019254	4.315793008	2.91775977	3.08020736	6.369718094	3.11098541	0.419772868	1.594784458	1.400023886	1.549860803	4.144846139	3.623374344	1.176107665	0.798586809
LOC109398274	27.12308547	68.58684233	44.21399114	6.559184556	12.36770296	13.68490214	13.82612644	9.0076161	12.93562691	28.77398405	48.84596281	38.44920586	2.835227478	4.72500087	8.040464194	7.741897531	4.07241032	6.35233878	7.017224585	8.088487606	0.260740814	0.387890638	0.445157546	0.8486554	2.567442961	3.852524827	1.607191638	1.206388605	1.090649713	0.31414827	1.519490292	3.220688868	5.896435137	0.438863982	5.354216005	13.71345968	18.97192133	2.628621296	25.49974824	3.872796273	14.70360927	20.22656661	21.52522969	18.29064649	19.88904561	55.25470728	63.20331842
LOC109398275	10.92981611	20.28485028	99.59282704	133.6106066	66.56262328	72.55030539	77.89354705	36.534105	47.31721947	24.80190113	9.856229374	5.693632514	4.160353428	12.17137969	15.67826575	15.0218323	5.059946864	35.11444378	9.952250707	37.3824872	8.44308542	5.821716057	10.33700189	1.418613246	1.447863802	1.524091648	1.557112042	1.241453245	1.319450532	2.037250982	3.838580413	4.086420977	4.056137702	0.832823587	3.636655666	5.899650875	6.436725774	3.645210254	8.221299662	9.854012681	17.59054413	28.25162645	39.44353602	35.20185826	20.85045928	61.71996742	47.14918846
LOC109398277	501.4805255	0.131264131	0.054054097	0.258920038	0.060018666	0.039724902	0.355605018	0.299931011	0.167698683	0.262641776	0.400392006	0.087275886	0.064410465	0.034928068	0.159167496	0.139960411	0.281032979	0.053012262	0.051360147	0.187754915	0.168303336	0.104500441	0.197882099	0	0.147796373	0.048651423	0.047736953	0	0.054473848	0	0.157080489	0.05804206	0	0	0	0.050602889	0.04689562	0.248612484	0.168958288	0.11162892	0.041578056	0.039889724	0.133429779	10.6461649	0.095717175	17.73445095	0.053991294
LOC109398278	29.24272061	20.83977893	18.29879755	11.570395	13.53669287	10.62830446	35.60932754	8.808520666	15.35112561	138.5751449	104.2536953	145.4640507	78.69489437	84.07797067	278.1123642	204.0808326	153.7570635	13.44102383	27.50835262	16.436065	201.8436451	200.9157252	227.2896521	118.140429	55.11657337	64.45059272	98.84347536	85.12234725	80.82779711	47.16653249	53.81142371	77.60544921	54.87471247	37.54515309	36.76045279	29.93150201	31.90749527	62.83108219	34.39258496	6.897407649	13.92753077	7.909779406	13.05890972	38.75857946	19.26678399	10.91672512	6.40650066
LOC109398279	9.829758193	3.923577219	3.775441736	2.492906506	2.742343685	2.318838591	4.026244006	1.569655706	4.151876697	23.57807519	10.40539809	15.30108066	6.449992381	6.974224514	15.62381687	10.69590067	14.19844201	4.161506969	5.840962141	4.185474818	6.876990828	8.424232158	9.738566986	15.1971163	14.41838476	15.84469021	22.48434461	17.6189684	20.77815345	12.10602495	9.274560615	18.14362049	10.21195638	8.272029338	10.44680149	5.581687969	5.352109893	14.61419696	6.115885957	0.898765507	2.920782992	3.035026655	4.476217687	9.593003602	6.001469575	2.376317523	1.130229816
LOC109398281	27.17985895	3.895652427	8.681637638	4.294122997	5.815198417	14.28615217	17.73165659	11.5630183	17.80969491	52.95793031	34.44464604	23.50199081	22.23607543	4.695161193	11.25368155	14.25303053	26.18667682	6.246911048	25.59868085	6.268707011	0	0	19.17276307	38.97357525	91.68218158	91.98334982	106.2968435	98.38307295	103.7999167	37.66107134	28.01668069	17.68167723	8.319645438	78.31851375	7.595210994	8.127338595	4.953051774	16.8399141	3.981974574	1.753898451	1.451708399	8.043188071	4.542266284	1.042187535	2.172293186	0.450002081	0.942559881
LOC109398282	5.273069332	4.584706357	9.035263844	8.655813327	1.437457445	7.30094606	5.655688638	2.09515822	2.733391825	8.404386336	4.920368568	3.52733496	2.587138812	4.984344131	3.150268056	3.887477089	0.07011238	3.121229917	0.153760552	2.740214772	0	0.104283485	0	0.051570186	0	0.097100834	0	0.142075836	0	0.048053703	0.052251457	0	0.148616504	0.040847557	0.10215582	0.050497831	0.233991293	0.049619267	0.477721278	0.668382985	4.169919355	8.33277995	4.305272638	1.456092254	0.859666092	12.32146183	16.13682085
LOC109398287	13.20690286	34.8989768	28.90147545	11.01958479	11.13698433	23.39868747	49.14068207	42.94956816	42.86643126	7.682012758	3.095675457	2.509053201	1.746495445	7.165840611	18.23399376	17.60349371	1.836200979	4.398888807	10.1343554	5.873040956	0.549826485	0.785197468	0.484842525	0.405177631	4.828327358	4.87940491	6.019701116	7.172927432	6.489468236	11.2217077	11.58037409	9.480816699	12.89283523	9.801794121	11.86639943	28.38994362	32.41760117	9.821936007	31.62140388	4.497696257	24.46306252	11.6587497	17.14535376	5.997064405	3.674182063	48.92012304	54.42578977
LOC109398288	11.2401855	5.8637139	6.055446442	6.029340299	8.82842031	8.292314592	9.773647097	4.78608307	7.078992671	13.42841118	6.457268866	9.977540665	7.950633341	7.504876279	12.44098333	10.63455994	1.857687117	4.950174728	5.146126162	3.736362676	7.206009706	4.050092994	3.752016094	5.062856515	3.482794948	3.832071957	3.972624794	3.962547442	2.774538846	5.662494908	3.752579399	5.629855716	3.730472169	3.486115442	3.554331433	3.013982695	2.812750578	4.954360719	3.095829358	3.438311494	5.057050446	5.356856496	8.442431668	9.906967115	7.679109467	3.42215248	2.569635456
LOC109398290	5.53986153	10.09454096	9.696051797	11.37421241	7.269641557	12.42790134	13.09680055	7.713424758	10.37573223	26.09393429	13.34088924	18.52395196	12.68662169	12.23281787	30.64006305	24.35492757	31.85731263	7.035992863	11.21811358	6.007393924	19.58062751	3.619549412	1.900660988	2.398013667	4.178869992	4.745803269	3.578793095	4.126119069	3.091767836	8.613626194	12.07661791	17.00721716	14.46942665	2.522336621	9.762265525	8.033321231	9.195857821	13.00024789	9.432606631	0.724081567	3.749815539	4.796732356	4.715826987	14.67634751	9.462296919	25.87545569	14.81678041
LOC109398291	0.299436666	0	0.11458612	0.027388695	0	0.025212724	0.070530155	0.031726857	0	0.050008289	0	0.027696265	0	0.011084127	0.03367364	0	0.089183441	35.83297587	0.775818534	33.72842519	0	0.021887139	0	0.04919823	0.015633977	0.030878236	0.019996572	0	0.126539487	0	0.154861634	0.165772414	0.09452062	0.250958974	0.151383504	0.032116798	0.108935718	0.031558028	0.10723497	33.19652981	166.9656704	495.2683082	172.2234628	0.210286105	0.111172635	0.032720222	0.03975014
LOC109398292	12.06744214	2.849655353	10.55001694	7.575709947	1.916861363	8.118175986	9.538584699	6.45912519	8.308092497	32.2808186	21.92561619	20.25871921	11.32091309	13.42755549	25.24382576	21.45084231	20.32700799	26.06034609	21.51016409	17.90122712	21.79369024	11.20508762	9.121942834	30.83020722	20.98932428	20.94098686	14.40249211	11.82820411	9.41910454	11.08709802	5.300973812	9.349356804	6.144916657	13.44034213	4.872069539	4.299150549	4.888116729	7.77405624	6.230846429	10.49094082	13.96474972	7.494047948	5.997592585	6.452405605	5.3381466	2.259912015	2.332958506
LOC109398294	0.631520773	0.209648756	0.955578585	0.86645351	0	2.034645135	0	0	0.051017194	0.071910653	0.10150585	0.044207446	0.088177111	0	0.096843683	0.12773602	0.272517502	1.007798667	0.882642334	0.908187161	0	0	0.135449045	0.329203834	0.689275512	0.377418037	0.275782418	0.295821973	0.483239571	0.360372356	0.382295467	0.282343762	0.362448688	0.38851714	0.537207068	0.384705582	0.518304043	0.499176104	0.565404297	0.515168407	1.043530262	3.643480895	2.009300461	0.007718564	0.087357068	0.047050851	0.049275599
LOC109398295	3.45260492	29.55498205	22.2510229	59.02424946	85.83567502	35.28176138	37.48279921	40.99900387	39.2576428	1.441530744	1.914561892	0.136085454	0.562421481	1.02388188	0.529456816	0.494664001	1.665169023	5.091836941	3.459612411	4.654852017	0.629827189	0.879891905	1.234195447	0.354545031	0.460904778	0.364128128	0.387057489	0.917573107	0.815411297	3.243624926	3.657601964	2.787474929	3.281947791	0.893540301	3.064674593	3.534848184	3.948603072	2.791083755	4.25031431	5.221742072	7.442579943	4.552915047	64.2184675	15.11074258	18.08880736	11.83271909	9.731930772
LOC109398296	1.172371191	6.295838209	3.980263687	2.19986889	3.092527951	2.257363046	3.557379422	1.72627551	3.452258297	2.27468012	2.007788794	1.347501195	0.494292371	1.614630953	1.066360377	1.60258099	32.47850281	4.581584075	11.12046108	6.775425885	0.902053561	1.011980576	1.147964406	0.311597103	0.396071307	0.426692464	0.968179438	1.37005128	1.53280517	7.065179045	7.768464789	12.62025004	13.88678612	1.48833238	14.78583168	9.813140775	8.5514745	12.25583943	9.841215708	0.877047998	1.481415813	1.195316896	4.737816652	20.34003508	9.173045567	3.730204784	2.120998597
LOC109398299	43.62603679	16.75312751	26.47585658	18.66867645	14.59192071	18.30206716	19.18042169	21.50014547	18.90034562	19.18925142	13.2640987	12.98326312	9.10780851	9.792630294	13.84643501	13.77307648	11.85319671	132.094283	51.72752076	130.2579438	9.265216507	6.777972596	5.672141651	9.114835897	4.927089024	6.192441562	6.941598468	6.622887494	5.641742268	3.868839017	9.290023925	9.095877933	10.95773576	4.736022892	9.581063453	10.97229728	9.962395235	7.417583611	11.22577074	10.47901637	8.760192367	12.31042477	9.398810142	13.23308549	13.69166893	21.04440087	17.32498311
LOC109398300	7.810924324	4.416798742	3.331444695	3.084955218	4.43342158	3.739977212	5.504313356	2.684439107	3.628842453	18.24614183	11.56222446	18.37646304	20.61119187	23.24018941	30.36697739	26.22683038	13.37247121	0.63062434	2.979211358	0.537103264	23.29015219	13.15337724	13.260697	57.65146124	12.41316127	11.98836361	10.01074053	9.505805119	11.00384562	4.004336785	5.238015581	4.852932713	4.583646057	4.257125418	4.586878976	3.68630597	3.735017996	4.551655491	3.507175298	0.370973795	1.238867965	0.921926477	1.854318896	7.823011616	7.536674741	8.772721278	4.581531206
LOC109398301	8.115577549	2.224625647	1.622265484	1.904911705	1.703182769	0	3.352053555	0.499119889	1.645044226	13.89870798	9.176217595	7.212171971	4.713383645	5.763487693	5.171996208	7.367320841	2.51065687	1.086480901	1.484465481	0.471382184	34.34618841	7.070441189	10.25592128	3.598307876	3.262077085	2.773999915	1.793667287	1.932788834	3.148921907	1.682798986	1.430821593	1.357325407	0.926099988	1.849900095	1.358339205	1.555651573	1.214462565	1.868272082	1.568611047	0.312864727	0.273121159	0.660317388	1.203704527	0.895408359	0.308089659	0.609569146	0.468154104
LOC109398302	25.01999334	52.73386595	30.40402084	12.37404583	20.37477129	19.81858557	22.51178129	15.84057467	26.59398858	11.31429973	8.567490482	12.43980018	7.464427013	10.45680266	12.44841731	15.76986072	190.0609103	50.79058375	52.19445688	61.45456739	10.05105329	13.12433803	14.88804971	5.184075589	22.45983166	24.00266313	24.91285826	25.69031155	42.15725924	45.6885839	62.61209683	153.4567754	104.8938142	16.84813783	168.0218048	134.3374858	157.5074918	127.4627315	147.2049545	11.88478323	23.09823401	19.4815186	15.34993126	176.3248998	74.13146989	30.88289528	16.08553658
LOC109398305	78.14843448	25.85767325	32.54213497	32.35190842	24.86609182	31.58656768	32.71326593	39.26932567	40.16990665	40.73068698	66.30604506	55.49063791	55.89351606	46.64936048	50.46511497	53.44011886	22.59787118	12.04336613	25.27051265	13.07691189	54.06602784	97.14858368	68.67468723	121.3354613	56.81496005	54.62344624	47.26100817	51.60861545	45.00741312	60.9162364	63.58747296	52.36245629	60.3949662	69.72698744	50.21485838	53.54717163	48.11023966	54.28022748	44.07434327	29.83130154	53.11982798	23.56166235	39.12303249	55.00271603	42.11682709	27.03005039	29.2119315
LOC109398306	68.48860125	11.59198826	13.60131674	9.814343753	9.584054566	10.95687458	13.01314489	8.103337452	14.47142094	39.3980291	72.00920354	28.08438435	20.96031081	20.61975001	31.96329023	36.79768983	15.80881238	8.336978726	18.39106911	7.836089998	49.54311788	83.1827017	71.0971126	73.76872887	104.2964616	87.34105988	96.90265	100.4681964	68.13928869	92.73880842	40.66539748	43.39306174	32.66903279	130.9239579	36.03692234	24.85365992	20.19627534	60.03057113	25.93625766	10.71325468	17.20201381	6.852331672	15.92620228	20.70269399	31.95861586	6.984998748	7.445906765
LOC109398308	20.44571653	63.17171093	63.5280649	30.46562341	52.90352582	94.93030233	48.52483858	63.56232948	80.50842413	6.294115251	5.789107816	5.961131891	5.83106702	8.113309651	6.888397485	2.664600857	81.76559284	11.20591335	29.51566369	13.28009529	0.247747458	0.338420987	15.81695295	66.32853244	25.96223231	28.07359968	25.3956495	23.08118355	21.90711716	27.50284699	55.3249368	50.90492442	42.64618035	22.94468468	38.425751	45.56726853	47.36957384	40.40252341	48.28320567	53.98494286	30.10018669	39.38860177	26.7513903	29.58538766	28.22196882	63.13920586	28.33092608
LOC109398309	2.029812984	0.867951562	1.915767609	17.78243696	1.682680338	0.378246356	0.023513501	0.105771709	0	0.889166699	0.611865049	0	0	0.036952513	0	0	0.074330439	0.056084873	0.0271685	0.223466919	0	0	0	0.082009082	0.104241805	0.205885114	0.050503805	0	0	0.025472341	0.055394978	0.214921698	0.131297902	0.021652502	0	0.053535852	0.024806854	0.052604432	0.059583725	0.373980086	1.80350538	1.793574254	3.293813127	0.078947808	0.075948735	1.608980295	2.970273809
LOC109398310	3.063731116	0.746854785	3.469187833	26.14403125	1.775741668	0.3435552	0	0.113768024	0	1.386761842	1.57949254	0	0	0.079492226	0	0.042471152	0	0	0	0.128192513	0	0	0	0.117611931	0.112122459	0.044289995	0.086915007	0.086405548	0.02479523	0.021918434	0.095332519	0.132096985	0.067787515	0.03726308	0.16308493	0.138199557	0.106728983	0.090530102	0.102541183	0.541982836	3.046983794	3.867414466	17.61289928	0.928417589	0.23962529	2.95671822	4.54648281
LOC109398311	0.135636245	7.761599443	4.868263408	2.039881295	2.508606289	2.628944142	3.664206219	2.727794466	4.626521323	0.235235678	0.044273083	0.043427132	0.010683217	0.005793222	0.052799524	0.038690076	1.99268674	1.380452962	2.865170062	1.284579221	0	0	0.705652027	0.797131297	0.212452328	0.161387975	0.190025358	0.251882013	0.198772526	0.119802623	0.529756688	1.039709936	3.812193949	0.224041378	2.860956336	5.061022285	6.230320964	1.030881074	6.847118522	1.154098026	1.186146283	0.251414457	0.280324291	4.26875371	2.032101838	4.702920302	2.829804577
LOC109398315	2.416749553	0.14917893	0.375768368	0.145854754	0.03720543	0.672507223	0.110875424	0.373328663	0.494203614	2.268500193	1.445875505	0.722649696	1.347091142	2.31468345	1.0211309	2.475446502	0.549596378	0.619686756	0.382056413	0.268109983	1.774452331	2.066776992	3.148443954	4.896739633	2.604586584	2.315772901	1.593741897	1.843563638	1.611226016	1.485410282	1.464471417	1.291001548	0.942969434	1.654746225	1.134687664	0.377170214	0.447823889	1.219704553	0.517865512	0.244940738	0.747450034	0.501027176	0.487086523	1.356913236	1.318787717	0.389582969	0.262971313
LOC109398316	16.04704583	1.946820592	3.185396356	3.379311276	1.827787331	3.535036909	6.100367028	6.484739899	4.156376142	35.44226146	22.97918714	27.07919878	23.60208951	18.56617473	22.45254132	22.36326291	10.61473741	6.310901876	9.40493606	7.221535014	20.70149495	34.79996529	55.9578664	38.42445649	14.7303448	19.60732429	21.31558373	20.77771424	20.23029614	11.78877525	12.65292095	13.0847752	7.087681119	10.05330518	7.044716885	4.743208931	4.377164607	11.60255235	4.477162936	5.73942877	6.594124606	5.064244382	3.535706158	7.043865229	8.990877585	1.406879793	1.516109895
LOC109398317	19.76251207	0.669059012	1.152158208	0.99979299	0.723078355	2.227275197	3.336710906	1.06550042	1.580024805	25.9463743	21.74808495	19.06784599	17.1165222	26.99580529	32.4021787	33.87494683	4.16709055	3.832009759	6.163844819	5.393971864	35.56175935	42.61146517	33.19256022	14.67869459	9.382315113	8.656701616	6.746526084	7.366683836	7.39573505	6.26991185	4.779614685	4.814171053	2.921310806	7.017720483	3.272958229	2.579251372	1.999151832	4.031964036	2.06163135	1.46554806	1.965124294	1.515655678	1.318976803	2.858424808	2.040202983	1.027196267	0.350249437
LOC109398320	88.0368921	75.95437399	83.06699848	48.52828412	47.56655095	96.80728112	76.96810253	72.55890402	68.39911593	110.8208312	89.42306474	76.73972918	71.82458281	99.4567808	115.6952033	130.3002093	170.056721	85.74197667	102.4809519	97.90916349	134.2959034	181.59612	227.7938097	191.9009638	137.1518362	138.1634703	115.3757342	123.9261952	125.088056	161.0256118	144.3596254	175.3654607	136.890161	135.6478378	158.4818164	99.48747338	89.44499311	173.5109654	86.48393751	44.31245946	65.66098464	54.21238665	63.61065793	129.3666644	135.62058	64.51996479	71.39816888
LOC109398321	26.57677876	106.4123685	64.08749364	27.13995656	48.43882123	160.9957446	125.3331446	75.0317399	78.68955084	3.856844057	2.811322282	5.672786887	5.039393045	145.8015362	8.717144079	5.559395749	5.454631962	2.233329604	4.358367221	3.192186187	1.755711928	0.503137349	0.446597434	0.559824937	37.9220243	19.55917178	1.321572432	1.142457334	1.213020729	3.738501851	5.955815552	7.056228407	7.857467027	1.527350833	9.118131725	10.5068578	11.34584326	6.972480312	8.677141073	3.29193498	12.88694149	7.586239612	4.122215376	110.0010964	118.7837364	493.3890432	556.2310215
LOC109398322	3.46198397	2.436037023	15.6353234	10.23617643	2.022842143	8.745025902	10.99903155	10.08741347	18.3631712	4.459595193	4.593109668	1.75001062	1.332743988	1.773250497	3.598974876	4.43851178	2.278030049	16.8266566	7.756719423	13.2367493	1.795069603	3.588909968	2.743711416	1.16849193	2.753356057	3.632303763	3.156711923	3.32042718	1.905682142	2.218716222	4.534668944	6.116293641	6.819504242	2.165403903	5.306284581	5.742559579	5.76200098	4.497149757	6.847809441	6.921345304	9.170716839	16.77978924	10.93600836	2.270971861	2.286790933	1.583581289	1.612390897
LOC109398326	47.49094458	11.65872792	12.67328654	11.61121905	9.485667532	17.09678477	20.00153413	22.39548276	15.25987131	62.33255383	69.32334651	45.54149015	34.72479594	50.79968006	66.14625339	69.43756299	79.42560932	15.09485747	40.18363956	20.41605112	73.13044187	92.27010315	114.5002467	94.56612861	70.59035007	67.7405851	66.9661237	72.05940978	66.02861916	89.47009637	69.58755755	61.52158635	49.4730969	99.49728498	52.11323228	38.50059397	31.72913457	67.21860043	29.31451809	16.64608968	15.01604301	11.07174686	9.759711504	23.29510982	19.53467038	6.834732697	6.205868898
LOC109398328	15.66157019	2.206308422	2.063165327	1.873764533	0.819652686	3.227228688	3.64227447	2.065527811	2.446793562	19.42390917	23.47659238	15.99889066	12.86740588	21.26929372	21.49539388	23.92763047	22.85556323	2.413229393	6.582430218	2.038130214	26.77603353	22.76701573	19.36721793	16.23202298	14.61183803	12.91349134	17.50170229	15.80378043	18.33117729	15.83339161	16.28144223	13.61747338	9.334726025	17.85447592	12.4386742	6.87520982	5.139910249	14.45140058	5.068393062	0.899049236	2.69348665	2.011418484	2.22713461	5.243542941	3.921521987	1.624728253	1.455772063
LOC109398329	7.76195072	0.771465988	1.673259553	0.909102168	0.412865436	1.919691102	2.713741279	2.170669467	1.441988678	19.9956498	21.34564516	17.54195868	16.51844203	24.55843933	29.89091551	33.83893485	14.80115403	2.985725201	4.903416655	3.067447327	28.5178023	25.21243381	23.62994871	14.08616424	8.459657564	8.88969138	10.05664164	9.548817812	10.35172016	7.825704504	8.47330434	8.858768839	4.61003609	10.82295837	5.227266696	2.80651408	2.17225824	6.806568039	2.106588461	0.75189211	1.161929397	1.251947418	1.376785267	2.908844635	2.674886958	0.576281735	0.533892445
LOC109398330	41.12289845	19.42694728	31.57198327	30.29388125	34.10575543	42.0664477	35.53171384	98.15530425	63.75133248	25.94151166	21.05527707	13.64200656	11.18942696	13.37940555	12.42915859	15.72933784	13.34521041	6.796858651	13.4139625	10.62464052	13.45336687	10.17279101	11.27602145	13.45594098	15.63521226	13.82314578	14.96121163	16.11297495	15.60678725	13.56739061	11.10587217	16.39939846	16.93333616	9.491900524	18.47214949	14.53780455	16.92442842	14.56034082	18.40878755	8.716940188	20.20456198	22.7937149	18.72664732	13.74110727	22.27173716	11.6692307	17.09230432
LOC109398331	6.931937031	9.539912092	18.60719829	15.26240029	11.08606797	14.51552385	12.87554153	15.47642563	21.17844783	1.947672657	0.949202329	0.297684454	0.15209589	0.40322345	0.139203985	0.367217817	0.516147542	0.97362768	1.374500709	0.517248394	0	0	0.259594239	0.054235021	0	0	0.10019896	0	0	0.151610481	0.164854487	0.335030258	0.807529874	0.042958311	0.725183644	0.743501547	1.082763204	0.10436658	0.916153979	0.507665145	2.138153048	2.965219148	2.170516002	1.374702752	1.079883403	9.603647037	12.18262076
LOC109398333	27.69414681	2.82934046	3.050263791	0.23160765	0.226393281	3.452411102	3.449209214	1.415808872	6.048549758	18.98515775	38.31457707	18.35292123	13.81397471	18.97204963	22.18574429	22.34633163	4.261480757	2.070492549	2.33807973	1.557073403	36.63981232	43.24724977	43.50566622	10.546265	9.476352895	7.703456215	5.162236962	5.738568313	7.178812806	5.73664599	3.837240753	5.004283995	3.638031304	9.403370079	3.235839036	3.939691335	4.548664824	3.858287379	1.942304747	2.345959338	1.833618377	2.012804445	0.885814174	0.679841725	0.351765628	0.075562681	0.215295329
LOC109398334	2.143436468	0.023055162	0	0.018948574	0.047437409	0	0.056993176	0.065849653	0	1.902411955	1.791715484	0.634624319	0.650498623	0.574825814	1.102401964	0.973469833	0.256674506	0.139665679	0.335576317	0.300916701	1.490845026	2.080471404	1.811651594	5.874378148	2.97402186	2.271290224	0.985177903	1.351993194	1.499267586	1.742283271	1.347288853	0.975611375	0.656546441	2.041780789	0.874723205	0.432838992	0.420072798	1.05497451	0.561860738	0.707139067	0.153357697	0.385341532	0.343721178	0.833585004	0.105073209	0.269834622	0.352767673
LOC109398338	0.397360901	0.031428719	0.022058067	0.063431048	0.01824408	0.073609797	0.041275803	0.104492858	0.155255502	0.399836799	0.39550642	0.084494802	0.077511661	0.112426019	0.201705006	0.216995084	0.088644683	0.064015789	0.078060602	0.047299817	0.060036776	0.149471239	0.087960393	0.282539247	0.241042241	0.186783815	0.163395194	0.169353877	0.148120102	0.168029769	0.083286981	0.108034659	0.105008596	0.122378713	0.10613969	0.024863948	0.098222964	0.143482499	0.065195228	0.05004616	0.029086149	0.024915239	0.030187829	0	0.011957046	0.057531655	0.010116936
LOC109398339	4.952118442	0.737038979	0.242034726	0.810557569	0.745265118	1.786125405	0.826658194	1.739870637	1.137936496	1.196304107	2.104659346	1.109318937	0.985005979	1.221681959	1.654605076	1.978852299	3.515781118	6.81167808	4.002103941	9.310133877	1.474298263	2.16915339	1.816674477	2.389336779	2.276406262	2.124844164	2.499427283	2.625309151	1.963782208	2.860856686	2.147501173	1.721261459	1.636907091	3.246945124	1.520816897	1.23642537	1.30617979	1.68935636	0.941035089	1.146051741	1.268702409	1.11275708	0.730429202	0.617025682	1.179641071	1.109942633	0.549931326
LOC109398343	1.870110897	1.376135688	0.831141995	0.571118972	1.113129599	0.659013487	0.828375272	0.456425841	0.776066677	1.047637004	1.281043969	0.882524351	0.351135684	0.794259941	1.20648304	2.195609995	4.47832972	0.276548876	1.651231722	0.376089694	0.047051844	0.413972885	0.124472367	0.154007693	0.459189596	0.571253356	0.769508202	1.074658538	1.182685741	2.077743161	2.854430824	2.823423239	3.067076217	0.816367483	4.135399487	2.687898324	2.364330953	3.69758774	1.731948022	0.253197821	0.464951973	0.089214395	0.178305437	2.456979675	0.717950446	2.77212519	1.458997175
LOC109398345	3.677936737	0.341489726	0.114106526	0.032075833	0.207891048	0.063779355	0.132160422	0.410949805	0.297498617	2.172423309	1.727466316	0.962052888	1.021200031	1.02549889	1.194921263	1.871196624	0.351982217	0.171013185	0.511557656	0.180029865	1.0700194	2.19509748	2.535755062	1.061702541	1.39737966	0.952521644	1.073000711	1.049073814	0.613023972	0.80390129	0.421884725	0.853360687	0.808083087	1.066704463	0.380451442	0.528839839	0.453147056	0.824178579	0.358340208	0.20300889	0.063664148	0.118599962	0.335883562	0.516212318	0.278894193	0.082770692	0.321053386
LOC109398346	12.13436446	15.15093202	11.36712609	6.072602301	6.64285547	10.94475508	8.750193716	10.09721148	13.9427419	1.764912417	1.547519007	0.448485131	0.496479677	0.33135707	0.419443585	0.295062737	16.3021854	3.667117414	10.51638436	2.263609903	0.044351866	0.041307466	0.058664882	0.285982695	1.090538441	0.34616128	0.679309399	1.088027761	1.399625477	5.80550112	17.28215496	20.16703816	30.57216932	1.310581761	27.01705416	30.58392564	32.79850183	17.84634187	28.91863755	7.148290068	5.193518635	3.910417592	2.865692233	20.33341782	13.77214825	14.69281466	12.93322379
LOC109398347	1.985909731	6.307397857	4.843393253	2.063552131	0.910052257	1.49386608	2.785963817	3.109844895	3.373770677	0.109741306	0.06196236	0	0	0	0.024631845	0	0.130473135	0.959853056	0.071533805	0.61017325	0	0	0	0	0.205849037	0.022587042	0	0.044065161	0	0	0	0	0.046093764	0.019003451	0.095051616	0.281916418	0.174175103	0	0.549087238	2.36668165	3.744809413	6.537316941	3.283163	1.193157089	1.555327059	3.997050038	4.044171824
LOC109398348	5.032813833	2.006269696	1.16276431	0.700278978	1.132516579	0.944477488	2.096892324	1.490340267	2.257253828	2.795124375	2.417650974	5.747485976	1.750157577	2.333114527	9.510754311	5.369971933	10.73842385	1.400433847	2.190246154	0.85027769	3.218127747	1.833830953	1.418888709	0.68258628	0.687911339	0.514093137	0.450383969	0.50147329	0.43171344	3.761733383	6.165152239	11.06171373	9.479536686	0.432528694	8.692334702	3.953064323	3.61036134	9.232222326	3.974551013	0.968930843	0.517805124	0.692479755	0.704967384	2.81617019	1.137859529	1.43972401	0.468640477
LOC109398349	0	0	0.038277057	0	0	0	0	0	0	0.750695856	0.793304468	0.474753546	0.207321184	0.22484944	0	1.534695063	0.18091498	0	0	0	1.043726125	0.840901986	0.710180303	0.069861487	0.19028783	0.115881609	0.073753592	0.097761706	0.196378221	0.06509775	0	0.063519779	0.06710964	0.081685995	0.056014681	0	0.099623882	0.105629229	0	0.160489828	0.107063494	0	0	0	0	0.14270691	0.034756896
LOC109398350	3.131152289	0.18527689	0.414887214	0.206765231	0.087004837	0.212160404	0.124125907	0.270789566	0.518615424	3.473089244	2.507686442	2.051584555	2.517094169	2.076476253	2.574504779	3.472635508	0.426691331	0.470796009	0.362077625	0.313717602	2.660638869	2.760251426	2.593025043	1.494321187	1.847060536	1.89382333	0.844250993	0.852337246	0.691583829	0.803124837	0.800575254	0.82810971	0.907483301	1.143642974	0.69355694	0.464841888	0.257613271	0.726103146	0.356648002	0.282760188	0.178914995	0.458341788	0.200210559	0.434978197	0.563781254	0.163627423	0.649207318
LOC109398351	9.967949402	1.321975647	1.90534685	0.414847438	1.126483681	5.400997725	0.122091056	2.941690034	1.241094477	5.515022051	4.199390453	3.411982882	4.276897805	2.631837715	4.756761896	7.126804852	1.543807832	0.873642078	0.592490659	1.238754777	2.501411446	4.462087552	3.366403255	4.285429282	7.220225039	5.32178461	2.987293635	4.522022031	3.523586361	4.432984576	3.322147612	5.012499361	3.415561104	2.87347324	4.307785251	2.133485275	2.725333733	5.433254577	2.771541699	0.740967963	1.120122071	0.766946418	0.961010686	1.794569735	3.016813937	2.781272863	1.549694119
LOC109398356	0.676262531	1.693385577	1.00725457	0.309279899	0.258092198	0.7687124	0.350435313	0.824015235	0.881390495	0.301176494	0.382614495	0.093825915	0.046162967	0.225296457	0.152100417	0.133746131	4.380804097	1.13981633	5.558280907	2.960406029	0.040207656	0.037447723	0.177277577	0.185186181	0.847405048	1.325001691	1.129031129	1.122413227	1.093159082	0.759258055	0.825583403	1.289560708	7.756077674	1.584162446	4.952297848	10.06991759	11.12493693	2.138166217	11.00568202	0.986721237	24.3654377	7.804785244	0.828785498	14.15491305	12.5312498	42.95852095	53.27061557
LOC109398359	2.782423753	5.253334298	2.676088647	1.168103684	2.712315132	3.916349348	0.341096964	0.569954489	0.708842627	0.106480916	0	0	0.010297105	0	0	0	0	0	0	0	0	0	0	0.159612586	0.068362977	0.580842765	0.834282316	0.935607708	0.272752367	0.051423855	0.200895844	0.030806306	0.095233192	0.157050251	0	0	0	0	0	0.011897184	0.164046912	75.33411968	2753.765858	11.21932289	34.95224849	3.945148091	5.765791357
LOC109398360	1.61513275	3.415836322	7.1269208	1.098107956	4.602230186	8.67436906	15.30481602	0.387474398	1.273500142	0.273385063	0.303470251	0.247403617	0.055870964	0.036356791	0.048967112	0.156369051	1.234958043	0.907538802	2.117769186	0.749167411	0.026083507	0.138869419	0.114316908	0.06562542	0.085467745	0.028021628	0.088447522	0	0	0.033415592	0.048325054	0.18124876	1.509870013	0.042606871	1.12487298	3.21303994	2.413683247	0.396798925	3.198088772	0.340064235	0.553102996	0.341305919	0.31388617	2.733126779	0.841230065	2.707090384	1.005226959
LOC109398361	0.433531435	1.336507515	1.046389033	25.78608193	101.6078375	1.66010367	2.654146956	0.238581486	0.486275364	0	0.221671574	0.050818368	0	0	0	0	0	0.016867538	0	0	0	0	0	0.060180769	0.031350746	0	0	0.015099999	0.011439508	0.030643248	0.177596152	0	0.015795149	0.026047979	0	0	0	0	0	0.07885061	0	17.90435736	775.0371	108.9355029	191.8030361	2.936213933	3.618938281
LOC109398362	0.171857328	0.114808106	0.247897343	0.021204151	0.049152043	0.115035087	0.131049578	0.234819682	0.244275241	0.16071481	0.058293228	0	0	0.053318228	0.011470763	0.051044111	0.77883036	0.483460269	0.401095448	0.171597415	0.048884179	0.017116042	0.024308211	0.180456992	0	0.010518522	0.031275187	0.015545932	0	0.123668966	0.39724164	0.998199481	2.493555582	0	2.193101189	2.110840317	2.045602702	0.702990712	2.140087142	0.231592393	0.372372768	0.117603097	0.08741742	0.304092898	0.28219389	0.568445246	0.474702448
LOC109398363	0.118470298	0.046736513	0.208666375	0.178311618	0.0241814	0.021588252	0.019575028	0.339574264	0.177031985	0.910525622	0.799082542	1.908630056	0.288778606	0.170505712	0.717838859	0.958188919	0.654350323	0.29653592	0.455243797	0.129741818	0.033641712	0.60217106	0.184019423	0.631885573	1.289720382	0.906686137	0.735331459	0.64031059	0.606871227	1.624271352	1.971231187	2.051900323	1.118174222	1.99050223	0.809053847	0.754348677	0.768069198	1.906871001	0.599991851	0.490542009	0.276987661	0.578573614	0.512581896	0.13471126	0.847068394	0.421213644	0.251929904
LOC109398378	185.3285805	508.4937626	345.8854082	171.3927885	192.8653279	288.6387434	211.7714104	526.9546545	317.2169981	102.1916509	101.0665744	65.50262148	72.76258646	59.91849911	70.24089059	70.02907088	51.74792283	88.30563249	100.8766423	85.19055563	72.87776258	119.9996131	93.93663697	151.6074566	254.6138654	197.9167169	143.4592138	137.45633	131.7088412	165.5129007	120.7402786	92.71568536	136.9962305	184.4522478	139.9798927	145.7814706	139.910656	136.6005581	148.0730047	217.7474447	367.7446442	278.8032049	292.3406195	176.4055885	302.6715301	262.2740147	402.1972079
LOC109398381	0.765879289	0.246137074	0.124199682	0.37267888	0.361404708	0.604307438	0.313445308	0.516201779	0.395654227	0.513296312	1.143216139	0.057624463	0.247509598	0.293342039	0.163942521	0.174962476	2.556931723	0.215610385	1.254702059	0.510741512	0	0.055197669	0.380200011	2.003548967	4.707428163	5.40042028	1.496504507	3.341444983	2.142177075	2.87288533	1.960874673	2.210449982	1.297944685	2.613951855	1.420728321	1.153343643	0.947471887	2.542324013	1.401140759	0.749812408	0.402997974	0.39295469	0.728275699	1.02744548	0.527070308	0.068077238	0.896906147
LOC109398385	39.05671903	21.47821244	27.03205234	11.45666759	8.729429969	22.44179993	32.40692007	14.82752209	18.03345213	41.30911249	28.64112898	18.69301757	23.9899613	68.04231434	87.84374406	77.84764034	48.94140795	17.73572635	28.59688398	19.13668464	73.24115468	105.2224867	98.44190148	38.93697192	37.52843218	38.66420214	33.60989824	32.71957671	25.31549292	14.71501477	13.62711672	18.05476954	12.37568214	29.54294241	10.68234056	9.124321423	11.69103751	14.22851756	15.76562725	5.727045573	14.88016153	11.00091252	8.721285906	39.73425475	33.74726642	13.81523488	12.04809668
LOC109398391	5.139090554	10.74072727	16.73887102	7.664947918	10.66292697	7.584277348	14.01875756	4.074678918	9.048920332	44.31224791	14.20946318	25.47083701	19.81513964	18.07331578	42.89534737	33.58890796	40.38947505	4.486097895	7.664034837	3.729221922	27.94582397	4.806182321	1.506698501	2.419228456	2.972778608	3.315004954	3.908334458	3.449407314	4.394450591	3.85412357	1.798802298	4.722226468	3.122520809	1.767550546	4.637707314	3.455631468	3.11794905	5.309026031	3.785832882	0.925697032	2.743998719	2.460350451	3.402767988	9.724280295	3.313984612	5.415887316	2.228332058
LOC109398392	0.384827535	0	0	0.263993824	0	0	0	0	0	0.137719797	0.038879816	0	0	0	0.092735164	0.244633833	0	8.153992732	10.68278612	5.907111006	0.049028972	0	0	0	0.043055024	0	0.083438407	0	0	0.084166788	0.045759609	0.050725242	0	0	0	0.221119291	0.491807154	0	1.2304942	1.430834687	0.654060621	1.324725631	0.971746167	0.391294047	0.08365101	13.11093336	2.312070826
LOC109398393	42.37775179	7.730095408	14.32164685	7.985584239	7.890480511	10.84968638	13.1009498	7.537199369	9.496105556	70.47879002	36.90020718	53.60509964	30.46446732	24.7124591	56.36002084	47.10359654	46.25779057	6.727494003	19.92767561	5.936813183	38.5916453	36.09787415	65.91229846	75.11660603	43.59677611	51.00330276	61.82466391	54.45449326	59.112879	46.01582252	36.50162187	50.90369887	28.86521085	33.9859035	25.98928358	17.38593137	16.40080959	41.47057572	16.48155985	5.890743247	9.674947481	4.918276699	8.603278538	23.98631549	12.01998541	9.868284051	7.785544617
LOC109398394	1.567929747	23.05098805	33.09178529	11.16212729	17.65851903	13.9786418	17.3686476	21.19992797	21.01912817	2.060195739	0.856116953	0.631818402	0.31282627	1.145851952	0.719557923	1.274004997	5.305122556	4.216644373	8.998809573	2.979441658	0.298174415	0.296859349	1.124266091	0.21783619	0.207668806	0.106998504	0.157480979	0.12176725	0.149754617	0.758977329	2.984436115	5.371988836	7.269358052	0.060014966	4.999928828	9.462832103	11.178846	3.836506461	10.94120161	3.232471601	8.397435651	4.905513281	5.045719104	13.92256844	12.02834655	24.43688419	19.72113679
LOC109398395	0.352171621	4.697952709	9.143416852	1.742911449	2.544085746	5.289889619	10.18525846	5.936987149	7.041391468	0.147038607	0.053370796	0.05235101	0.012878521	0	0.106082238	0.037312426	0.309050549	0.67836878	0.390228873	1.144987372	0	0	0.039565445	0.082661031	0.354612928	0.155641381	0.076357943	0	0.065350489	0.192561288	0.125629542	0.348155781	0.357322542	0.114579322	0.491231812	0.728479528	0.581344425	0.437436631	0.720688783	0.312474297	0.282652376	0.366883686	0.231214146	0.915117341	0.535867537	1.814184763	2.159052861
LOC109398396	0.690679459	6.65430657	4.259856707	1.47506	1.757989253	1.921062041	3.155338014	1.937466874	3.620092174	0.112070854	0.266952688	0.034913583	0.055827565	0.083835116	0.077822416	0.155525948	7.416771396	2.959488797	8.428363165	2.520279508	0.06732756	0.306562973	0.125336919	0.096473541	0.289050745	0.356810098	0.439220577	0.506256292	0.726385133	0.53937104	0.474776043	1.359548133	4.721976753	0.491235874	3.471699975	7.449434081	10.39515646	1.093996086	13.80434254	1.432257053	1.729807079	4.790720092	11.32573662	6.790692168	2.7846063	4.674628611	2.543873067
LOC109398400	19.70438478	8.008277082	8.162057858	7.394062874	7.171059584	7.60915781	10.980226	3.464174968	8.048483229	9.697341741	3.652250278	5.179114575	1.934465441	3.32821107	6.275638334	4.59051008	23.50317691	12.97457929	14.18721482	10.46631649	5.539302998	3.817446954	3.194325514	5.85495697	6.256879241	6.557371072	6.760588522	5.659491705	6.730599242	4.502000069	6.563438419	7.244315197	6.713616342	3.900362409	5.419790171	5.613467406	6.112252088	6.820751245	7.495941903	0.684922616	2.376753722	2.91219576	3.901041229	8.784877667	4.159381349	6.055467893	2.309262321
LOC109398402	103.6990133	95.55254728	122.4999829	192.372395	121.85306	174.400448	179.4892795	134.9287117	163.2513384	401.3347121	426.0954172	354.9899926	251.0607143	221.7691923	306.210171	300.1033037	146.1775625	188.4874899	261.4873034	186.7260477	303.9752	68.318075	57.34389877	375.1951366	400.9401979	346.5978344	302.1441775	295.349761	280.2702405	402.9219116	343.5357215	319.6789008	295.7238912	425.3544303	282.2629224	243.3629339	258.4095939	321.225639	287.3714813	216.2394118	292.5268417	253.4453348	283.6306051	270.3742982	255.6602878	77.42667579	102.4956175
LOC109398403	4.091565467	33.92747434	36.69346138	12.61432649	16.36783845	15.30631812	19.84767226	8.666481681	20.31591269	11.42041096	6.720760899	3.335671855	1.998647408	1.924243156	4.340185711	3.5239704	31.1546636	11.66783412	25.10122557	10.16192126	2.526146374	1.520132207	1.333260375	0.733279552	0.595838087	0.803853764	1.536573755	1.147934973	1.426601789	2.272244812	6.349272672	11.63251879	14.75765595	0.822494768	11.8471353	18.12186641	20.1094341	8.777429882	22.64696052	2.649399444	7.84454832	7.630476134	6.820013915	17.98486104	6.77801481	36.90751121	19.55641194
LOC109398404	4.044279873	7.201644265	2.77792917	1.918188736	2.503125642	5.295279475	7.804346401	2.219373753	4.005163185	8.868914442	5.653618947	6.728013202	4.866934281	5.23129599	10.14539981	8.411100752	12.1900272	3.053957223	6.218342089	3.26347244	10.83810839	1.762214432	0.517762416	0.955782647	0.949456558	1.141782524	5.749992618	9.76563368	13.89048897	21.33975072	7.815142463	12.39482613	5.233674289	17.44823633	5.428094846	3.803876223	3.729276965	9.914948837	4.327079673	0.705547391	1.074909176	1.235851738	0.615222783	8.415015081	6.272973757	7.051034982	5.113218104
LOC109398405	1273.922075	1042.002236	2728.915444	3367.669275	1389.9582	2117.573188	1601.408653	3220.422647	2651.667072	2528.422744	2084.075011	1468.28181	1223.01128	1319.369747	1192.213951	1333.309433	2629.816338	4262.486705	3600.36799	4345.497726	794.0928385	1288.48454	1050.774471	2181.951218	2654.699833	3129.151122	2752.779066	2622.713806	2288.892636	2325.036803	2901.543339	2194.637475	2524.08626	2155.789335	1909.906195	2341.501583	2160.784671	2338.764907	2211.85243	7415.300764	3478.331826	3114.118631	2031.473047	1897.103559	3011.997879	1026.764297	1479.928484
LOC109398406	2.288496527	2.2273373	3.213071599	10.98278996	11.17417433	2.789751649	2.670805371	1.825013335	3.178999066	0.063722017	0.320949186	0.059297012	0.004555643	0.010031333	0.04548544	0.039996614	1.124254305	0.253827564	0.330237808	0.154324885	0	0.055993474	0	0.099683453	0.028086876	0	0.016984081	0.071199816	0.011675281	0.017132345	0.846831622	2.492239421	7.834405436	0.011755815	6.903992606	6.612143835	4.965220119	1.584259555	5.592903399	0.095700893	0.81093277	1.102884452	3.781196059	3.013859812	1.870342347	0.740309607	0.648023928
LOC109398408	1.003162786	10.6803948	7.130914531	3.574894552	4.813595883	5.601260745	6.009712468	4.790742745	6.92721909	1.720118927	0.692266618	0.418151536	0.166146139	0.275168669	0.354000093	0.273267919	40.20633027	3.095265646	13.61298464	2.396863061	0.226472055	0.263475744	1.83696662	39.93968648	83.76688602	84.21632475	115.723204	96.71574746	95.46479851	63.7137627	33.39140134	74.56001328	30.5941949	51.94556472	40.49026153	15.88409036	15.5527462	52.75992361	18.51212371	4.732738675	7.021014472	5.280712115	7.417281701	44.54426406	36.34621543	8.711526503	5.252037396
LOC109398409	26.56414308	7.765982361	8.425673457	3.127150852	4.684138829	8.891322221	8.841008782	8.56483521	6.18505672	19.79536744	12.39966674	12.17650855	10.28040151	12.53095279	17.58812677	18.08398066	95.20083553	4.811770137	14.89848229	6.033057205	16.87560043	9.084243915	6.925415794	11.04478005	9.430548266	9.702009386	10.82498307	9.788192954	9.883367785	10.67637291	14.70283272	14.36432306	14.24341656	9.195973773	13.88939138	11.52820182	11.09794591	13.19967391	10.0607683	2.483218295	4.167501576	2.999901684	3.747070231	6.891170508	7.087556079	4.288966095	2.901946762
LOC109398410	34.43225597	20.2554914	13.67775021	10.07421367	11.8191825	10.93513979	17.2715817	5.689403539	11.89577135	20.88295229	14.34228469	21.83002516	19.14539589	25.6823625	27.60862675	26.15399708	6.545881228	5.41616395	9.842218175	4.149597298	18.85833524	16.45747676	18.54120402	14.63569084	11.81405206	11.46076797	13.67130948	13.59117406	13.06304464	12.31217362	10.86538733	14.77903398	17.47544222	9.014054049	16.47393851	17.41192656	18.44502511	13.73983727	17.23233949	2.009156636	8.253793625	3.843178637	6.498284941	20.33081894	6.359042938	15.66496232	7.431136566
LOC109398413	0.247276731	0.053749113	0.070827812	0.080151692	0	0.008718723	0.058244257	0.016375152	0.054934462	1.059616491	0.364332673	0.857261938	0.221544491	0.250572788	0.2142947	0.380844084	40.31758972	0.098463352	4.874891197	0.087182558	0.165397599	0.248182613	0.316006744	0.112912583	0.112968089	0.026615047	0.052073186	0.041507639	0.035688909	1.698397642	2.837121745	40.62938074	168.2684936	0.040225842	166.4324037	38.04949634	15.86417433	16.61833558	21.04517418	0.020355752	3.599921227	8.206997447	0.41639831	39.85865877	0.506851581	0.118214995	0.047222635
LOC109398417	21.98110283	6.641504447	14.10207372	10.30295447	4.934692635	7.600088173	10.12070598	13.35756352	10.07589589	43.10539033	55.00726653	31.87694317	21.43773783	30.42962425	30.28382685	35.70259122	7.665082063	8.13052318	8.770420936	7.050588223	33.4413069	44.77729313	27.14228552	32.1934805	38.16884543	32.23146137	22.56816783	23.86157434	24.1166236	33.27218347	23.51200962	19.54757282	24.01818693	32.81308409	27.59691305	30.00385118	30.17846258	26.57296719	37.40054741	22.23912465	32.0814822	9.271473969	14.27571836	26.11487317	28.60369251	8.803461768	11.86612612
LOC109398419	11.39819644	7.763555491	9.895489232	0.065144012	7.820325327	0	9.013753768	0.028157586	0.125948699	1.340938927	1.135685511	1.278182624	0.169070425	1.626673275	0.418394976	0.674845363	6.502988969	2.409170411	2.276228761	2.229395996	0	0	0.297606948	1.009498485	3.126904766	1.954484278	1.685423229	1.889397724	1.902414014	2.812222811	2.261561425	5.37227871	2.013289199	0.93793968	4.776734303	5.424816309	5.018930432	3.790008754	3.309414152	0.656451305	2.794491035	1.707654134	2.246737872	5.88469563	3.486188532	7.530444516	2.849022733
LOC109398420	46.41767388	7.22955432	6.495500624	5.860800395	5.634564908	7.980877715	10.90552925	8.165699891	7.94176516	19.72549172	17.06813814	24.30731913	25.71934462	27.25987172	45.49215218	36.70303831	25.76782116	9.190494738	19.25466062	9.400784297	40.06267089	48.10426528	36.25652681	22.02577433	12.42597149	16.10771769	19.15117865	18.53399013	17.08081399	13.47161776	16.18865333	17.14618868	11.77525627	12.5530002	10.12291459	6.745865875	7.836575588	14.90634704	8.248156438	3.050770572	4.397781734	6.391220151	4.593018993	12.64119802	11.62182657	5.517447393	3.311559777
LOC109398422	23.88296743	4.991637045	3.420415518	3.885912711	3.870874768	6.936839553	9.979784762	9.945687025	6.292120638	27.9013335	38.32860885	35.39250763	25.90447573	36.40397823	61.10836427	52.65562622	4.189288659	3.354490681	6.124903435	3.084409228	60.2125423	72.64257765	81.93162208	41.75574889	35.9999952	29.36460331	25.67579336	23.18643673	26.34948279	23.14586676	14.49536981	17.79878123	11.83999049	24.30722618	14.85494327	7.235359084	6.562616564	15.51983888	5.688309899	6.293861439	10.6503331	5.460852661	8.794917841	13.0761555	14.79246347	5.928407166	4.303402299
LOC109398423	0.715019586	0.658248026	0.228898631	0.067324546	0.227403028	0.168219919	0.09906925	0.100270599	0.087210227	0.971701502	0.535423746	0.583547887	0.258398458	0.490428949	0.532116375	0.582281458	1.48758531	0.070890586	0.732600505	0.387074024	0.312588112	0.314421961	0.297694809	0.046070429	0.131760352	0.412040711	0.936264042	0.899045057	0.449211386	1.137617563	1.727124654	2.160330838	1.836612094	0.766317839	1.24343527	0.924804949	0.877955585	1.477659463	0.891204919	0.223913465	0.45406836	0.373397406	0.941707646	3.19324972	1.397308028	0.471090278	0.240665985
LOC109398425	2.763546427	6.572322109	5.37799514	5.63166549	7.251018583	5.774527138	12.66448558	9.397972733	12.31498386	0.950217236	1.12093019	0.930356252	0.270483551	0.225655352	0.239939771	0.482253076	1.225553093	1.849443916	2.58816484	1.516255532	0	0.033756639	0	0.76789209	8.81644211	8.077923673	8.234496018	8.676789423	6.651520381	5.537586402	5.88601422	3.937342397	5.804943767	11.37124969	6.448242857	5.23077893	6.604802622	5.589503692	6.949646009	0.93754289	1.504261284	1.211239303	4.683712036	4.435367111	2.349873812	6.228335257	6.06937618
LOC109398427	41.27060357	18.10970651	15.65384866	5.824575997	6.921702484	8.619644868	11.58165308	7.387696453	16.09278158	31.72532166	48.91186852	21.69602004	20.57883825	21.87113702	30.91080556	30.0901064	47.41515836	4.664513763	28.1678764	5.292953434	29.71364818	37.31532453	46.74061936	176.8058483	58.41505706	41.18717684	46.24455078	56.47360171	57.0520613	123.6960095	88.25125537	97.53039703	69.08158199	105.8808353	94.92669176	62.59457469	51.4787776	103.4720446	47.72684615	8.900334248	18.25660915	11.55190325	14.0580814	33.57370921	39.73918554	23.78186354	32.93174678
LOC109398428	0.071650353	0	0.158847314	0	0.051955495	0.035293034	0.039491538	0.241416824	0.034382204	0.141200866	0.220933175	0.252498927	0.019808507	0.009548109	0.595856389	0.269947445	0.142445539	0.062797337	0.494912221	0.043840624	0.270937351	0.151165749	0.028173972	0.120077879	0.566755117	0.087555653	0.287091391	0.353517449	0.660178284	0.168931919	0.333980085	0.399311031	0.269145349	0.129611943	0.570172299	0.139483306	0.200840678	0.265051543	0.653036685	0.022886574	0.052094086	0	0.09017436	0.254990197	0.498238897	0.152673692	0.014759326
LOC109398431	0.037390498	0.03901131	0.032129434	0	0.035674739	0	0	0	0.033226367	0	0.04389605	0	0.028713898	0.013702284	0.020813807	0.064889477	0.041761084	0.020796715	0	0	0.033346168	0	0.029404986	0.030716785	0	0	0.056749123	0	0	0	0	0.022769905	0	0	0	0	0.040696738	0	0	0	0	0	0.026436623	0	0	0.030643176	0
LOC109398432	0	0	0	0	0	0	0	0	0	0	0.013800561	0	0	0	0	0	0	0	0	0	0	0	0.015346182	0.088898059	0	0	0	0	0	0.056582138	0	0	0.015399344	0	0	0.023784018	0.014547425	0.031316097	0	0	0	0	0	0	0	0	0.016748564
LOC109398444	0.065305506	0	0	0	0.062308796	0	0	0.103791821	0.348195106	0.054532677	0.138556581	0	0.100302257	0.036260817	0.055080281	0	0	0	0	0	0.116483518	0.054243929	0.051358169	0	0	0	0	0	0.16965721	0	0.11415194	0	0.00618433	0.042494398	0.053137206	0.020488159	0.005355351	0	0.058468407	0	0.172658191	0.124235381	0.184694736	0.103293365	0	0.107041532	0
LOC109398445	8.841971839	0.348541573	0.233300464	0.557898279	0.695956588	1.106160454	1.414572239	1.309432604	1.186315135	4.631469274	6.975280381	4.745047872	5.593931599	7.27150064	9.708412296	8.892271122	2.585212685	0.123364287	2.094148018	0.14003927	9.540361647	6.772719705	8.396059687	6.714925518	9.880059091	7.59613129	10.30176608	10.65009285	10.92458814	9.050832036	3.731427867	3.86736244	2.682657718	16.58146839	2.460592004	1.811653227	1.508236871	4.829107876	1.288200135	0.616492393	1.474493213	0.568862671	1.725016989	1.649461826	3.07746298	0.461422824	0.233029404
LOC109398447	2.749438535	0.140598146	0.69131714	0.09244383	0	0.041914616	0	0.266916432	0.298478867	0.167950972	0	0	0	0.036853372	0	0	4.86793674	0.055934401	0.328431629	0.049526083	0	0	0	0	0	0	0	0	0	0.050808	0.390072764	0.681079168	2.01100757	0.174064028	2.345149929	3.235892066	2.748422298	0.52940237	1.021010066	0.039260708	0.089069231	0.59561637	0.04692823	298.3171734	150.8763287	0.32966893	0.633546535
LOC109398450	0.417694616	0	0.05982042	0	0	0	0.049192482	0	0	1.763141051	0.54157227	0.329841897	1.14656411	1.037089139	1.526607259	0.894753408	0	0	0.056839089	0	0.972884559	1.676899248	1.040209854	0.171570804	0.163562832	0.053841407	0	0.131299298	0.361709693	0.124167006	0	0	0.109875082	0	0.226577375	0.056001048	0	0	0	0.041179049	0	0	0	0.110110886	0	0.171159656	0.179252754
LOC109398451	0.278762592	0	0	0	0	0	0.059094473	0.022152249	0	0.162944443	0.039429439	0.058014057	0.057086595	0.03095653	0	0.144720384	0.031134723	0.093968878	0.02276009	0	0.024861034	0	0	0	0	0.021559727	0	0.021030484	0.024139917	0	0	0	0	0.018139127	0	0.022424513	0.041563297	0.02203437	0.049915561	0	0.036850373	0	0	0.044091728	0	0.091383336	0
LOC109398453	8.118218225	0	0	0	0	0	0	0	0	0.028012533	0.04744948	0	0	0	0	0.02487955	0.037467599	0.028270592	0	0	0	0	0	0	0	0.051890054	0	0	0	0	0.055845677	0.061905806	0	0	0	0	0.075026054	0	0	0	0	0	0	0	0	13.14152528	0
LOC109398455	428.9509271	0.205295962	0	0	0	0	0	0	0	1.150154485	0.278315388	0	0	0.109254392	0.165957722	0	0	0.165821436	0	0	0	0	0	0	0.154101496	0	0	0	0	0.301247724	0.163781681	0.181554555	0.310557987	0	0	0.158284959	0	0.311062215	0.176166198	0	0	0.249548726	0	0.155612239	0	432.3350581	0
LOC109398456	101.5251354	160.4043714	122.9356895	92.93647931	110.497665	167.558006	152.1048648	100.2525748	139.747501	204.3994784	152.8981081	144.0832328	98.93391939	133.5391015	195.4267497	164.2868993	342.0900048	159.2037828	328.010481	159.9575428	135.8765372	56.24684144	70.80847743	197.666499	103.8139881	112.4429222	101.4977176	89.89351326	90.42890759	100.3593594	92.10953075	126.0380517	131.4601749	96.77557452	124.6255478	113.036382	137.7905094	113.14928	166.1710744	53.16188469	88.13104594	92.34637309	156.8988407	132.5730239	83.94037712	110.6682913	73.90387066
LOC109398457	47.27425518	14.9105195	19.22935782	8.877428078	3.537643533	7.978549101	13.09497311	5.701480656	12.44650416	120.6339206	55.78947066	63.84235976	25.11822588	38.51634003	87.88275957	77.27775712	17.60820408	46.67013487	40.03113937	29.45044543	56.68964999	10.76094721	8.116334607	58.85723465	18.81769232	18.2105864	20.29430454	15.61056533	19.53669393	6.714908716	10.83826722	16.23020004	12.30883387	4.944056388	13.6236392	11.340548	12.05230258	13.39035482	12.57266459	3.561832002	12.22460421	4.744046177	7.075106507	16.37003687	6.746836296	18.95595024	5.193286521
LOC109398458	30.96900253	41.63436529	35.76476378	5.778592659	13.1317223	6.480958341	12.13855423	5.985028463	10.49266044	10.87349733	7.46615452	5.70951874	3.573389939	4.906933283	9.726192565	7.911414515	12.20185707	5.370587138	6.629780663	3.417219401	4.682952733	4.636486669	6.154436212	3.75465358	2.823194406	2.019882417	2.421566299	2.025800156	1.943077286	3.139615747	5.449958296	9.07901615	17.61041134	1.286528249	17.10758535	25.2256223	30.10053985	7.908498218	33.47912753	2.387988243	12.2071313	4.058658052	3.816645378	27.35964155	14.8229056	52.21052578	34.83920716
LOC109398460	221.6118458	500.0720917	269.1852383	150.0613223	114.8216562	727.8524844	791.5565749	370.9909971	318.8360512	141.2655899	133.6609352	129.8272423	112.8544924	208.5699905	162.6797879	144.7081635	79.69966387	244.8116354	235.0349682	224.144637	133.8611858	67.68318567	53.80333793	22.82968191	84.13614965	80.41606631	122.2141592	130.707105	127.4971365	183.854901	184.3314271	161.1640379	156.7963064	163.5886314	141.2595956	123.1101507	134.6324745	164.1557144	151.1798699	233.1762131	389.698148	439.1108408	320.148944	273.3527273	218.1152134	336.6385539	281.9775355
LOC109398465	2.025951815	46.39932664	34.90680015	38.55543486	57.91225558	15.42363246	19.40445564	11.93082114	43.26461198	6.411371767	3.70620993	3.420638321	6.282112019	0.572245128	0.529874014	0.366189836	55.40633974	0.279646232	12.85431879	0.323632599	0.16537429	0.017316158	0.006163513	0.508639591	0.518657918	0.407087739	0.229931422	0.130078648	0.27038909	2.622718277	8.934367948	61.5526886	301.1354619	0.107095136	239.7629089	128.1464125	112.3345606	29.38033224	84.11084252	0.390994678	12.72162223	19.62999158	2.513875598	109.2320063	20.29100745	87.07596104	76.12088549
LOC109398466	0.399280841	0.227230344	0.530244949	0.099603226	0.242428339	0.137534956	0.076948145	0.144224529	0.129023077	0	0	0.025180438	0	0	0	0	24.40578559	0.030589709	0.740909687	0	0	0.030149987	0.028546017	0.26837546	0.511698366	0.421100556	0.137728463	0.136921157	0.188598531	1.167018492	2.719208457	10.71745816	17.18694261	0	16.27370006	3.912723111	2.300118494	9.869845986	2.697337827	0	1.103623696	2.554953554	1.052238947	37.94983348	3.47960085	6.425575937	4.673196049
LOC109398469	1.520799398	31.20555984	29.8116934	14.08423716	14.99380748	20.26824737	26.19435255	15.45903588	25.19853809	0.84661838	1.008322168	0.043958026	0.016220728	0.123144926	0.187057482	0.211480523	3.078651011	11.16083095	18.13377366	10.47318952	0.056512612	0.157900422	0.199333557	0.260282638	0.099253636	0.07351242	0.120217754	0.239026176	0.109746823	0.145520643	0.712047007	2.367945734	7.375887778	0.041232776	6.728528928	17.17825803	22.41518898	2.078619196	25.61473746	9.183229958	9.84251196	10.42731028	11.17830537	7.391717213	5.447688046	13.65805828	8.946713864
LOC109398470	101.5473474	534.1710275	237.1785656	349.1183635	369.7913726	1892.134658	628.824436	733.0041253	1441.612075	3.049509785	9.164528146	0	5.066175834	1.896911641	0.596154623	0.786323035	3.289363279	140.4776751	15.19700066	171.147993	0.105062082	0	1.945540822	1.645222894	7.104078986	6.377759334	0.26819488	0.622119948	0.408058641	0.180357403	2.745576539	2.282635904	7.530224536	1.99304247	3.25903599	8.149825302	10.62654744	2.04856687	19.19570953	513.2190325	445.6955944	304.1141755	464.6890171	268.8749095	263.8591869	30.99123424	54.39770135
LOC109398471	82.5760062	24.16126384	46.68994969	32.66342375	16.65192861	42.44529138	39.35269944	36.67008338	41.85951267	146.8225093	85.04294082	77.30562137	60.20421282	80.69266786	96.27624943	103.6342642	66.93178377	162.2643284	160.2048995	159.9421109	83.06380938	122.7285453	116.1550057	103.1943192	93.73314677	99.29210251	84.8671469	81.68520144	64.26923589	60.01207297	67.22901457	61.18298063	61.06447937	64.94189228	46.55484328	51.52382387	50.23338486	55.80622701	48.64666113	100.730851	71.56587956	48.96088513	42.57046907	71.06721791	96.34189991	30.55082623	46.00549092
LOC109398472	27.62245935	11.60120857	31.0778275	31.87634185	11.83738477	32.96562052	28.86468877	43.43607356	37.54733848	81.02366622	79.46532792	50.99028886	52.2524286	56.47521631	66.63470221	69.3576374	20.13175214	41.03299568	40.42315301	30.74238416	56.99380732	30.7212419	45.65535796	116.2495142	72.50743842	66.80600036	58.26692374	50.15490887	51.08367653	50.71184743	42.18445502	44.71021036	49.50815246	53.08416691	42.95124965	48.77178275	52.1791526	36.91385335	46.21259897	67.15691836	77.28464689	20.85599453	30.28838763	27.02874149	32.50246514	10.55153267	20.49356261
LOC109398473	11.36874447	5.182685664	7.232231676	7.651294294	3.338484192	8.30000203	9.252101539	11.36461077	8.842199987	12.91296614	13.51737515	12.04897719	11.18654514	11.41424028	13.15678596	13.33530171	4.870787933	3.48508165	3.761019119	3.519833178	13.42914266	12.22454682	10.1470017	5.238067274	8.122581556	9.610538963	10.86779719	11.18256482	10.27469603	10.62146635	10.41425584	11.26241657	12.50007533	11.57596866	11.49792881	8.81487362	9.525583828	10.43641577	7.920922906	6.102158872	14.07444771	7.488789304	9.300036119	19.06793017	23.88101827	3.434543603	3.119380675
[truncated: 35,735 more rows]
