# Supplementary material for: Improved reference genome of the arboviral vector Aedes albopictus
Source: Genome Biol. 2020 Aug 26;21:215. doi: 10.1186/s13059-020-02141-w (PMC7448346; doi:10.1186/s13059-020-02141-w)
Supplement: Supplementary file 11 — Additional file 11: Gene expression in counts for RNA-Seq libraries from developmental timepoints. Gene counts were extracted with featureCounts. [file 13059_2020_2141_MOESM11_ESM.xlsx]

## Sheet: DatabaseS9
Additional file 11
Gene expression in counts for RNA-Seq libraries from developmental timepoints.
ID	Embryo_0_4	Embryo_4_8	Embryo_16_20	Embryo_20_24	Embryo_24_28	Embryo_40_44	PBM_Ovaries_12hr	PBM_Ovaries_24hr	PBM_Ovaries_36hr	PBM_Ovaries_48hr	PBM_Ovaries_60hr	PBM_Ovaries_72hr	PBM_carcass_12hr	PBM_carcass_24hr	PBM_carcass_36hr	PBM_carcass_48hr	PBM_carcass_60hr	PBM_carcass_72hr	pupae_female_early	1st_instar_larvae	2nd_instar_larvae	3rd_instar_larvae	4th_instar_larvae	pupae_female_late	Embryo_8_12	Embryo_36_40	Embryo_44_48	Embryo_48_52	NBF_Ovaries	NBF_carcass	pupae_male_early	pupae_male_late	Embryo_12_16	Embryo_28_32	Embryo_32_36	Embryo_52_56	Embryo_56_60	Embryo_60_64	Embryo_64_68	Embryo_68_72	diapause_0_1_wk	diapause_1_2_wk	Embryo_0_1	male_testes	male_carcass	diapause_2_3_wk	diapause_3_4_wk
	31894.2	33986.7	28506.3	23312.9	27831.6	17939.2	23886.1	13005	16632.8	7559.63	11396.6	14988.6	80904	60154.4	110390	88311.7	149274	112471	143202	210818	171713	139984	85965.8	213012	49921.3	69565.1	60842.1	106117	40579.9	281748	81415	189198	72051.4	59173.3	98293.1	80548.1	118324	125703	73160.1	110442	73744.3	166729	21024.6	104667	302620	85428	163004
LOC109396977	345.5	369.5	378	329.5	331.5	242.5	409	346	387	358.5	283.5	292	249.5	247.5	543.5	486.5	531	297	597.5	491.5	461.5	245.5	291	196	353.5	307.5	232.5	376	387.5	258.5	404.5	177.5	402	278.5	318.5	251	230	284	244	206	130	289	274.5	269.5	179.5	199	284.5
LOC109396978	0	0	0	0	0	0	0	0	0	0	2	0	0	0	0	0	0	0	0	0	764.75	646.58	1	0.5	1	0.5	12.5	1.5	0	0.5	0	1	0	0	0	8	236.83	287.17	0	148.17	1.5	0	0	0	0	0.5	0
LOC109396980	36.67	7	6.5	6	8.33	5.5	60.33	25.83	66.83	179.83	63.83	73.83	1	0	0	24.83	2.33	0	28.67	3	233.42	145.67	7.75	2	2.5	2.5	13.5	20	94.33	0	2.5	0	6.33	4.5	6	3.5	567.92	994.83	1.83	1069.75	12	2	87.08	6.5	1	207.67	2.75
LOC109396981	2	0	0	0.5	1.5	14.5	0.5	0	2.5	0.5	1.5	3	0	1	0	0	4	4.5	8.5	2	0	0.5	0.5	0	0	7.5	12.5	0.5	2	2	11.5	1	0	1	3.5	15	18.5	7	13	6	13.5	0	0	16.5	1	0.5	0
LOC109396983	148.5	268.83	2036.83	2425.32	2210.49	1580.58	1095.33	1169	934.83	1315.83	1251.16	1247.83	888.33	700.83	1338.66	1511.58	743	1030.5	915.66	242.33	521.33	627.16	519.5	800.66	902.83	714.83	1161.66	1736.49	1584.33	984.5	1547.41	1407.49	1916.73	2304.83	1781.66	1516.33	1087.33	989.66	1710.91	987	6881.61	1161.23	629.66	1267	1034.73	2483.83	1143
LOC109396984	1594	1912	1242.5	1343.5	1300.67	1377.5	3087	2972	2489.17	2788.5	2906.83	3633.5	777.17	388.5	1047.83	998.17	530.5	566.17	741.5	338.5	521	353.5	391.5	520	1903.67	1045.17	1185.5	884.5	3554.33	666.5	1460.83	932.17	1075.33	1214.67	1006.83	1379	1014	1173.5	1395.5	929.83	1201.5	948.17	2809.25	1090	579.5	1071.67	1430
LOC109396985	0.32	0.14	1.45	0.35	0.43	0.14	1.35	5.36	0.83	1.24	0.31	3.72	0	0	0	0	0	0	0.14	0.25	0	0	0	0	1.02	0.25	0	0.44	9.52	0	0.44	0	0.96	0.35	0.59	0	0.53	0.31	0.14	0.47	0.21	0	0.69	14.34	0.11	0.11	0.1
LOC109396987	0.95	0.51	1.61	0.61	0.72	0.66	3.61	7.9	2.19	2.93	2.08	8.65	0	0	0	0	0	0	0.12	0.61	0	0.2	0	0.29	2.04	0.78	0	1.37	21.61	0.22	1.37	1.22	0.36	0.57	0.72	0.22	0	0	0.62	0.25	0.24	0.22	1.91	37.44	0.1	0.36	0
LOC109396990	2019.5	2604.5	1218.5	1376.5	1268	846	940	1083.5	1151.5	1016.5	932	956	305	141.5	415.5	535	300.5	275	615.5	248.5	318	270.5	256.5	263	1716.5	1042.5	714	1004.5	1163	286.5	806	356	1106	980.5	891	543.5	504.5	582.5	960.5	462.5	960	209	988	469	250.5	464.5	301
LOC109396991	2722.78	2058.5	3617.5	5283.5	6751	5764.16	12886.2	15042.5	19372.2	14672.3	13317.3	14319.8	16978.3	7976.33	7728.66	11312.2	4848.83	4318.33	7173.16	5044.33	4829.66	5712.33	4088.83	2779	1082.33	9440.74	4134.66	4487	10874.3	2961.33	7399.16	4840	2783.5	2841.5	5403	4175.5	2733	2694	6741.66	2886	2697.67	1461	9107.83	4696	6008.66	2417.17	1339.67
LOC109396992	2498	2603	185	92	129	99	996	1172	1845	2448	2023	2303	177	86	108	210	73	48	79	677	1572	2610	2624	339	149	46	58	147	1285	172	85	293	121	70	62	48	86	116	100	111	24	557	1874	139	65	271	572
LOC109396993	6020.33	5458.17	452.67	229.33	296	251.33	4111.33	3861.33	4790.67	7653	5171.83	5622.5	428.33	416	2540.17	1002.67	817.67	800.83	409	577	376.83	570.33	626.67	261.5	493.67	198.33	223.83	567.33	3750.17	400.83	272.83	380	333.83	196.83	228.17	217.67	297.33	267	257.83	308.17	122	288.33	5316.33	130.83	422.83	214	389.83
LOC109396995	0	0.5	0	0	0	0	0	2.67	3.5	0.5	0	4	3.83	4	16.67	14.92	16.83	16.83	1146.41	77.83	12735.4	8091.17	372.28	1059.92	1.5	1.33	17.17	14.67	6.5	15.33	717.42	327.58	2.5	2.67	0	4.33	214.17	314.83	0.33	204.25	1.5	17.92	1.25	2.33	20.83	25.67	14.83
LOC109396996	13.82	4.7	0	0	0.58	2.5	6.2	11.45	10.98	20.85	6.7	13.23	3	203	4.28	12.53	5.87	30.75	155.48	21.86	2928.19	954.35	80.19	694.68	3.03	1.83	86.03	2.03	25.57	10.33	88.12	545.34	0.92	0	1.5	3.85	1276.46	1552.66	2.33	1291.84	18.57	13.32	8.1	1.08	8.05	387.92	15.98
LOC109396997	2.67	2.5	0	0	0.25	3.75	8.17	5.75	5.28	3.92	3.9	4.76	1.33	426.55	2.33	10.95	0.7	56.88	120.1	24.03	1841.61	943.08	49.79	754.33	0.33	2.17	26.21	2.53	6.67	6.65	23.45	479.22	0.25	0.33	1.5	9.85	766.21	1292.66	4	1140.81	35.24	15.22	3.58	3.17	5.05	449.35	13.93
LOC109396999	262	269	2362.5	2085.5	2126	947.5	2932	1325	1624.67	1412.5	1187	1402.5	24705.5	3035.5	702.5	2425.17	1033.5	858	2170.5	300	715.5	279	1436	2384	5020	1130.5	761	1765	2958	739.5	2839.5	3128	2356.5	1705	1499.5	671	639	771	1008	614.5	427.5	247	796	353.5	242.5	1004	396.5
LOC109397000	888.83	659.67	61.17	25.33	37	27.83	835.33	824.33	1073.67	1009.5	1057.33	1102.5	281.83	312.5	2534.17	481.67	345.17	517.33	263.5	875	422.83	725.33	404.67	259.5	40.67	28.83	20.33	76.33	587.17	170.83	122.83	470	38.83	10.33	43.67	18.67	70.83	184.5	24.83	264.67	32	398.83	1000.83	57.83	208.33	232.5	660.83
LOC109397001	751	1103	590	671.5	638	429	480.5	425	582	616	591.5	573.5	188	91.5	312	260.5	240.5	200.5	318.5	263.5	264	130.5	176.5	71	862.5	440.5	344	464.5	535	124	318	73	517	492.5	556	321.5	210.5	194.5	406	157.5	189	139.5	453.5	279	88	183	159
LOC109397002	311	440	491	652	723.5	225.5	517	324	322.5	290	269.5	404	54.5	11.5	37.5	31	36	35.5	119.5	24	105.5	81.5	114	5.5	231.5	262.5	80	1130.5	503	3	84	5.5	553	676.5	506	132	68	33.5	208	26.5	293	22	229	129	1.5	320	45.5
LOC109397003	431.33	370.17	39.17	23.33	24	76.33	322.33	264.33	318.67	437.5	377.83	402	190.5	270.5	1679.67	386.67	372.67	364.33	78.5	549	589.33	887.33	823.67	368	25.67	87.83	62.83	51.33	287.67	219.33	219.33	412	26.33	34.83	58.17	84.67	145.83	209.5	70.33	231.17	17	408.83	395.83	64.33	223.83	131.5	502.33
LOC109397004	265	95	20	9	10	256	1116	1196	1296	1544	986	1199	96	59	105	205	105	75	251	167	554	959	877	91	45	363	202	22	1439	37	336	70	35	4	205	239	132	107	302	116	154	363	936	107	38	142	366
LOC109397005	4	832	3989	4316	4073.5	1641.5	8.5	10.5	5.5	11.5	7.5	16.5	40.5	27.5	33	48.5	28.5	51.5	163.5	112.5	185.5	130	123.5	40	5676.17	1657.83	1129.67	2518.5	17	53.5	260	67	3726.33	3147.5	1717.33	959.17	473	451.5	1532.5	340	538	123	6.5	16	61.5	324	189
LOC109397006	0	0	0	12.95	21.18	17.45	0.2	0	0.83	1.03	1.7	2.43	3.05	3.45	0.5	4.68	0.5	1.05	2.4	0	3.1	0.2	4.6	0	2.4	18.35	30.33	18.53	2.98	4.4	20.47	1.48	0	23.07	23.9	26.15	5.85	7.83	33.28	5.95	63.17	13.12	0.33	5.27	1.03	2.72	11.82
LOC109397009	0	0.76	0.2	0.69	1.82	0.29	0	0	1	0.12	0.17	0	0	0.17	0	0	0	0	0	0	0	0.12	0	0	3.07	0.12	0	0.2	0.79	0	0	0	1.68	1.19	0.2	0	0.38	0	0.86	0.17	0.12	0	0	2.24	0	0.12	0
LOC109397010	11.37	2.87	0.5	1	1	2.58	10.32	4.78	6.25	16.95	11.85	27.01	1.83	347.68	1.67	12.2	2.17	41.88	216	23.29	3290.1	1250.85	100.8	1693.79	2.7	3.5	26.69	3.73	36.9	6.4	100.75	717.66	0	0.5	1.83	10.65	955.47	1566.59	2.25	1488.97	24.48	18.89	6.32	1.25	8.63	588.12	30.78
LOC109397011	2.53	3.17	0	0	0.58	0	7.2	3.33	5.9	14.1	2.12	13.31	0	216.55	2.78	9.12	3.03	27.66	96.33	14.08	1645.58	601.16	50.19	854.78	1.83	3	21.51	3.5	10	4.75	30.45	392.39	0.92	0	0.83	9.82	489.23	774.59	0.75	693.62	14.51	8.88	6.12	1.5	3.08	255.2	15.73
LOC109397012	40.92	26.33	11.67	10.67	5.17	13	343.83	195.25	67.75	100.33	134	93.17	10.58	5.08	1.08	2.78	6.25	6.17	3.58	3.5	4.42	3.67	5	2.17	17.08	8.17	13.03	15.67	92.42	3.58	13.17	11.83	13.42	4.87	13.92	21.83	7.67	9.58	12.28	10.2	7.7	8.17	57.67	39.83	5	6	2.92
LOC109397013	7.08	21.03	6	11.03	8.25	8.5	11.5	12.9	7.28	4.95	5.67	63.48	1.2	2.7	1.83	1.53	0.5	3.37	2.83	0	3.98	0.5	3	0.5	18.83	9.03	10.53	9.28	9	0	4	2.2	12.7	7.87	11.43	16.52	13	10.17	12.67	16.85	3.17	0	10.33	16.17	0.83	4.08	1.08
LOC109397016	575	755.5	4499.16	4921.48	4540.69	810.17	1752.76	2011.83	2358.28	2271.03	1224.86	1335.33	775.83	178	539.33	483.17	635.08	543.75	297.08	523.92	987.66	382.25	716.25	158.33	1716.58	843.75	499.83	4701.48	1366.7	321.03	377.75	181	3855.31	3441.66	1687.83	432.75	436.9	405	737.5	417.33	2128.36	219.67	1221.58	1691.25	264	945.25	254
LOC109397020	2419	1391	179	74	77	108	3170	2305	2634	5016	3554	4314	0	0	1	328	52	5	0	1	3	1	0	7	87	46	51	188	2508	1	0	0	127	51	47	32	51	43	64	22	52	3	4935	23	0	41	10
LOC109397024	0	0	2	0	1	1	0	0	0	0	0	1	1	0	0	1	0	1	3	2	0	0	1	734	0	2	0	0	1	4	1	965	0	0	1	0	0	0	1	0	1	0	0	1	6	1	0
LOC109397025	23	11	4	0	4	0	26	7	7	18	11	16	2	0	28	15	5	19	1	4	0	2	1	84	3	0	1	4	45	6	9	107	3	1	0	1	0	1	1	1	0	0	9	23	5	1	0
LOC109397026	562.83	597.5	3741.58	3959.48	3767.61	762.75	1757.93	2260.91	2461.78	2216.86	1371.61	1719.91	1151.25	215	670.5	734.33	738.08	510.25	329.42	555.17	996	539.25	749.25	205.67	1920.47	726.83	561.08	3830.06	1517.28	257.03	261.58	164.5	3513.56	2842.66	1442.5	435.25	421.23	375	660.42	383.17	2334.05	300.67	1196.33	1553	302.6	1077.08	390
LOC109397027	5	9	60	25	18	290	166	119	25	37	78	95	35	47	25	46	22	43	55	22	24	0	12	11	28	273	209	8	501	80	237	61	55	10	85	217	112	126	275	88	66	17	7	237	48	31	10
LOC109397029	0.11	1.87	0	0.44	0	1.81	2.14	5.53	1.28	1.13	0	0.45	0	3.6	0	0.14	0	0	0.25	0	0.67	0.87	0.14	0.57	1.29	0.2	3.28	0	4.89	0	0.5	0.27	0.29	0	0.46	6.2	1.24	0.5	2.12	0.5	0.17	0.39	0.96	1.09	0.54	0.35	0.58
LOC109397031	274.15	322.7	280.17	298.33	335.03	436.83	292.2	412.92	414.03	407.25	343.08	362.95	114.5	82	151	172.67	148	108	192.5	82.5	101.87	118.67	98.5	57.5	366.25	427.33	306.33	234.17	362.04	108.5	254.75	88.5	262.42	380.87	323.08	367.12	203.17	208	402.67	189.5	234.75	118	278.24	163.7	78.25	213.67	122.75
LOC109397032	0	2	9	15	12	76	26	6	10	6	13	23	190	130	282	316	413	295	168	55	49	72	28	69	3	92	130	11	47	230	145	87	2	7	45	125	103	122	108	98	61	71	2	144	214	102	77
LOC109397034	4345.5	4160	2347.83	3462	3077.33	2162.5	4674	7575.75	4347.5	4425.17	10508.5	8708.83	667	605	913.5	2131.67	477.5	892	924	729.5	984.5	536.5	718.5	417.5	4989.5	1528.67	1439	1355.83	8173.83	1394.83	1708.83	966.5	2154.5	2902	1608.5	1301	918	1166.67	2013.5	1260	3343.17	1192.5	6953.33	4014.5	907.67	1806.33	1217.5
LOC109397035	2.41	3.96	2.91	7.67	6.32	10.19	9.28	6.38	6.86	4.46	4.73	3.69	1.59	1.84	1.7	3.14	0.74	2.83	2.72	1.48	0.5	0.66	2.08	1.07	5.88	10.04	11.67	2.47	4.71	1.68	15.45	3.93	6.79	5.98	9.46	12.24	10.95	6.86	11.98	9.12	10.67	3.58	2.87	2.57	2.73	8.52	1.3
LOC109397036	202	252	117.5	152.5	142	65.5	77	93.5	131	108	120	106	14.5	16.12	28	26.12	26.12	21	52	23.5	20.5	23.5	34.5	6	138	100.5	56.5	86.5	100	21.5	32.5	6	125.5	94	77	41.5	25	20.5	64	14	39	22	116	41.5	4	39	13.5
LOC109397037	0.14	16.36	5.44	1.92	4.67	3.71	1.1	0.29	0	0.93	0.12	0.27	0	0.41	1.4	0.52	0.12	1	0	0	0.17	0.83	1.12	0.5	14.93	2.21	3.39	1.71	1.82	0.62	0.88	0.93	5.15	2.55	1.86	2.57	1.8	1.8	3.5	1.2	5.39	0	0.27	1.62	0.48	2.82	0.73
LOC109397041	0	0.5	0	0.6	0.12	0.85	0	0	0	0	0	0	0	0	0.12	0.5	0	0.12	0	0.45	0	0.25	0.22	0.12	0.95	0.22	0.22	2.1	0	0	0.12	0	0.25	2.1	1.15	0.92	0.12	0	0.5	0.38	0.62	0	0	0.5	0	0	0.5
LOC109397046	1334.67	1431	460.33	281.17	297.33	117.17	508.67	556.5	1242.67	1295.17	887.17	1168.17	28	7	18	115.17	49.17	84.17	382.83	15.33	58.33	103.5	354.33	166.5	1246.67	121	114.5	308	412.17	51.5	502.5	112	391	243.5	200.5	107	67.67	53	129.17	44	111.33	27.33	974.17	156	9.83	131.83	29
LOC109397047	70.5	95	561	495	598	257	62.5	37	41.5	58.5	44.5	47	49.5	28	117	112.5	136.5	51.5	129.5	134.5	99.5	53.5	72	27	190.5	365	264	1004	134	59	119	25.5	533	525.5	618.5	293.5	211	167	423	163.5	36.5	31.5	28	147.5	41.5	101	47.5
LOC109397048	702	19440	129	101	70	58	69	19	15	8	13	16	1744	1018	555	616	1418	747	11	6	3	10	3	127	425	56	46	155	23	1440	7	151	148	94	54	25	22	22	46	16	38	26	14	335	1183	61	20
LOC109397051	0	1	2949	3233	2776	478	2	4	111	89	3	3	11	3	45	82	21.5	41.5	5	5	66	1311	448	42	5	507	634	2271	1	9	25	133	2601	2218	262	699	968	1241	636	1676	23	12	1	78	18	175	30
LOC109397053	19	26.5	8	8	12	186.5	22	13	20	11.5	20.5	36	11	20	16.5	32	14.5	43	21	36	21	7	13	4	13.5	144.5	128.5	7	80	26.5	54.5	11	25.5	6	71.5	139	89.5	63.5	154.5	55.5	116	22	19.5	60	14	41.5	23
LOC109397056	605	779.5	201	252.5	288.5	308.17	776.5	637	497.5	726.5	694.5	865.67	205.17	194	676	688	284.5	281	227	122.5	162.5	183.5	103.5	77.5	240	376.67	365.5	360	863.5	401	256.5	132	207.5	245.5	376.67	336	282.5	320.5	408.5	268	208.5	228.5	549.5	552	498	429	296
LOC109397057	1381.83	1032.5	377	510	528.67	598.5	1022.5	1547.83	1678	1879	1225	1217.17	1212.83	585.5	2211.83	1292.5	1263	1330.5	1873.83	1265.5	940.67	1181	1413.67	910.83	201.83	670.83	592.5	698.83	823.83	1006.5	1236.83	849.33	290.17	487.67	1008.17	605.83	611.67	713	690.67	642	591.5	1365.67	1009.17	373.17	551.67	714	1468.33
LOC109397058	2111	1948.33	650.33	628.83	702.5	697	1219.5	1097.33	1014	1831.17	1731.33	1709.83	121	122.67	254	351	175	212	356	153	243.33	170	178	1080.83	608	676	648	832.67	984.5	219.5	552	1115.83	572	555.5	814.5	529	471.67	497	716	445	1029.5	276	1466.83	420	223.5	769.5	324
LOC109397064	2.83	1.5	0	0	0	9	7.83	3.5	1.33	6	6	5	35	5	0	0	0	1	1860.83	296.17	3239.17	1353	2045.5	214.67	0	1.5	2.5	4	14.5	1	549.83	129.33	1.33	0	0	2.83	181.83	348.5	0	371.67	44	242.67	1.33	10.5	0.5	204.83	333.5
LOC109397065	0	1	0	0	0	0	1	0	1	0	0	0	32.5	13	52	153	6	1	500.5	0	0	0	0	21	0	0	0	0	0	113	303.5	68	0	0	1	0	0	0	1	0	0	0	0	9	66.5	0	0
LOC109397066	17	29	190.17	286	189	152	164	217	102	172	176	211	789	478	554	436	107	257	90	59	388	254	644	82	216	110	189	78	348	819	430	485	164	173	107	170	159	156	189	163	327	485	35	485	245	407	353
LOC109397070	0	2	1	0	1	0	0	1	2	1	0	0	1	0	1	0	2	0	0	1	0	3	7	2	0	0	1	0	5	0	3250	4588	3	1	4	2	8	5	56	3	6	10	4	118580	13	2	3
LOC109397072	20	25	17	24	23.25	22	57	3.5	13	24	23.33	22	2	1	3	11	3	0	10.33	1	0	12	3	1	17	18	10.29	28.5	21	4	19.5	3	28	19	16.6	35.14	18	12	22.98	18	1.2	6	29	7	2	7	1
LOC109397079	0.25	0.5	0.5	3.11	0.73	1.64	2.93	0.98	0.5	0.75	0.82	2.37	0.4	1.17	0	0.4	0	3.57	0.14	0	0.48	0.25	0.87	3.4	2.22	1.43	0.25	1.07	3.99	0	0.37	0.25	0.83	1.24	0.25	0.64	0.31	0.87	1.7	0.5	1	0	0.5	7.14	0.5	0.5	0.31
LOC109397080	813	1366.33	1127.67	1131.67	1144.17	881	1256.17	788.17	1068	1268.5	980.33	1139.5	1810.83	724	2131.17	2349.83	2075.17	1685.67	2140.33	4020.83	1632.83	1886.5	1094.17	1705.33	3384.33	1188.33	1173.83	1156.83	1450.67	1625.83	1595.17	1906.83	1063.83	1065	960.33	1021	1186.67	1373.17	987.5	1062	2434.5	4307.17	851.67	5369.33	1330.17	4304	4935.67
LOC109397081	3983.83	5394.75	6147.9	6154.87	5937.38	3090.5	3314.19	5731.5	4078.67	4579.92	6577.92	6139.33	1249.53	862	1369.35	1983.24	891.48	1115.63	2393.88	1312	1997.73	946.17	1650.78	545.53	7694.77	1783.27	1948.83	4712.58	5609.5	1255.23	3617.88	898.2	6096.37	5591.77	5083.67	2174.1	1504.77	1257	3548.33	1243.17	1474.67	479.5	4848	2925.17	884	1236.25	464.67
LOC109397086	0	0	0	0	0	0.5	0	0	0.5	1.5	0	0	0.14	0	0	0	0.5	0	0.5	0	0	0	0	0	0	0	0.5	0	0	0	0.5	207	0	0	0	0	0	0.11	0.5	0	0.5	0	0	58.58	0	0	0
LOC109397091	31.67	46.67	265.83	313.67	351.5	263	62.5	48.5	66.17	48.33	42.17	80.17	56	22.83	78	62	59.17	61.67	143.67	45.17	68	70	49.5	25.67	280.33	290	195.33	306.83	62.67	44.5	192.67	30.67	230.83	263.17	364.17	188.17	145.33	162	302.33	120.67	110.83	46.83	43.17	47.83	33.17	123	71.83
LOC109397093	6	16	4.5	7	7	4.5	19	19	43	13.5	8	8.5	0	0.5	1	1.5	5.5	2.5	0.5	7.5	6	0.5	0.5	2	24	6	1	11.5	12	1	0	1	5.5	6.5	11	4.5	2.5	6	3.5	6.5	1	18.5	16	3.5	2	6	32
LOC109397094	3	5.17	4.5	5	19	31.83	6	1	9.33	48.5	10	14.17	17	27	151	300.5	374	357.67	43	58.5	14.5	7	13	42	3.17	40.5	41.5	76.5	14.5	82.5	11.5	46	1	17.67	85.5	63	123	283	62.5	264.5	2	8	3.67	82.5	241	15	6.5
LOC109397095	812.25	1007.92	410.17	494.17	578.17	422.83	526.17	636.33	823.17	948.25	796.67	928.67	98.08	75	189	223	118.83	91.33	242.17	142.83	120.33	119.67	83.33	54.33	613.33	418.67	330.83	377.33	655.67	74.83	189.5	73.83	377.17	424.67	437.5	306.67	209.17	212.83	435.5	187	162.5	159.17	762.33	361.17	58	228.83	195.5
LOC109397096	4432	5233	2368.5	2155.5	2059	2087	4814	5963	4169	14422.8	11675	11157	2826	1508	5789	8639.5	1434	2662	1304	2121	2756	2149	2665	2589	14612.3	1913	1844	1283	7353	3672.5	2602.5	5115	2397	2185	1306	1506.5	1642.5	2016.5	2261.5	1644	538	3837.5	4096	2376.5	2141	2065	3490
LOC109397097	260	148.5	140	153.5	132	513.5	1404.5	1332.5	1343.5	1472.5	1679	1554	2995.5	1503	5281	4878.5	2552.5	3672	1142.5	300.5	1209	2241.5	2843.5	971.5	67	448	946.5	114.5	1579.5	4071.5	2004.5	1221	109	113.5	382	586.5	1095	1524.5	515	1236.5	608	787.5	1263	1375.5	1456	644	760.5
LOC109397098	0	0	0	0	0	0	1	0	0	0	0	0	375.58	12	64	19.33	15	5	1542	792	3	5	3	5	0	0	0	0	0	1	707	7	0	0	1	0	49.5	916	0	1903	2	206	0	2	3	142	42
LOC109397100	646.83	650.5	452.5	631.5	599.83	587	1081.16	1096.83	1229.5	1773.99	1459.66	1686.99	285.17	301	599.33	628.83	242.83	304.5	362.73	105.67	375.5	343.07	304.5	525.83	643	588.5	720.83	535.17	1550.5	519.67	564.17	736.16	494	639.33	561.07	694.5	899.5	992.23	538	696.16	1785	230	1174	636.33	506.5	738	292.83
LOC109397105	0	1	0	1	0	16.5	0	0	0	0	0	0	5	149	27	14	107.5	17.5	1	303.5	2621.75	8466.83	4358.87	13	1	10	30.5	4	4	5	0	9	0	3	3	24	57.5	60.5	8.5	51	10.5	41.5	0	2	1	16.5	131
LOC109397116	1209	1350.83	277	351.83	329.5	223.5	970.33	938.67	966.33	1289	1154.83	1356.5	164.67	113.5	129	281.17	86.5	137	75.5	42	108.33	64	149.5	131.83	255	218.33	242	248.5	1268.67	277	315.5	253.17	319	321	253	240	309.33	349	266	240.5	117.67	62	1138.5	711.5	326.5	119.17	75.5
LOC109397117	11.15	12.94	5.57	6.78	5.53	7.35	9.15	9.6	16.72	11.65	8.78	8.47	3.27	0.87	2.57	3.78	7.23	7.27	4.13	2.97	3.9	6.13	6.37	2.07	5.65	6.5	7.12	6.92	7.55	4.57	4.88	0.93	8.43	5.8	7.87	5.78	4.47	4.1	4.75	5	5.75	0.87	4.25	4.13	1.44	2.55	1.15
LOC109397118	820	977	639.2	646	580	495.2	951	897	750	988	828	880	317	189.2	488	414	307	269	473	118	275	303	286	142	564	522	496	702	1080	273	643	189.2	676	424	553	419	294	307	439	238	413	395	749	518	209	457	569
LOC109397119	1249	3083	1594	1475	1392	2440	2188	2464	2592	1595	1852	2046	926	1078	1245	1467	1139	953	1114	1712	1643	1701	661	526	3179	1414	3259	1636	2804	779	1474	602	1690	1214	1249	3079	2157	2428	2272	1847	9239	7921	1259	961	715	5928	7667
LOC109397120	47	28.5	321	644.5	542	266.5	119	144	133.17	66	160.17	184.5	79.33	58.5	47.5	73.5	16.5	31.5	72	41.5	79.5	34	97.5	31	641	270.5	505.5	371.5	302	90	423	63	415.5	774.5	510.67	428	335.67	252.5	434.5	198	1496.5	89	70	172	66	203.5	98
LOC109397121	1678.5	2021.5	1622	1621	1508	1057.5	929.5	935	1467.5	1102.5	1047	901.5	382	169	463.5	530.5	438.5	410.5	792	357.5	598.83	301.5	536.17	156.5	1129.5	1125	784	1203	982	344	917	201	1226	1093	1142	621.5	340.5	321.5	1079.33	324	200.5	133.5	975.5	824.5	176.5	266.5	123.5
LOC109397122	293.5	225.33	552.17	627.67	633.5	505	720	1003	1117.33	1181.67	1224.33	1239.83	548.83	329.83	1605.67	1326.83	832.67	717.33	1663	323.5	452	582	417.33	622.5	566	545.5	421.5	383	1136.5	594.17	1482.5	1149.67	510.5	542.17	408.83	354.5	358.5	523.5	522	540.83	445	2912.33	816	902.33	390.5	2137	3389.17
LOC109397123	4903	5932	1927	2082	1919	1063	2096	3251	3122	3255	4491.5	4076	624	319	878	1346	678	600	504	177	376	326	364	133	2027	984	755	1184	3181	536	727	205	1641	1213	1026	513	397.5	432	913	350	3046	374	3189	1002	251	1030	363
LOC109397125	3439.5	3333.92	4656.67	4975.21	4403.83	1941.17	6146.58	7837.67	11232.2	12236.8	10912.2	11274.6	923.83	320.83	1073.92	1834	747.92	620.67	921.42	518.67	785.33	857.58	714.5	377.83	6347.83	2118.67	1502.08	2730.92	7859	690.17	1337.42	511.08	4576.42	3837.83	1569.87	1415.58	1150.25	1089.83	1729.12	865.67	2045.17	574.67	10788.2	3626.83	455.92	1937.33	654.08
LOC109397126	9	5	30	94	77	48	19	14	10	13	21	31	68	61	46	80	15	44	17	13	64	5	20	24	10	25	162	6	35	142	76	90	15	42	5	126	159	201	48	177	135	50	4	65	154	88	38
LOC109397127	44636.9	49398.5	28166.8	27059	25987.5	12724	15783.3	12102.2	15310.6	17747.4	16225.7	17572.9	1757.5	781.17	2225.33	4286.5	2466.83	1879	5696.5	12470.8	11446.5	4557.83	5341.17	1114	25473.2	14062.2	10634	30525.8	13373.8	2447.5	5430.25	791.5	28601.2	22783.6	21181	9702	7341	6641.5	14410.4	5302.67	5715.5	10701.8	20423.2	2700.5	658	16133	9470
LOC109397128	0	0	5	5	3	1	2	1	3	6	1	0	3	7	6	14	13	19	0	9	11	2	1	14	110	0	2	2	3	15	2	17	3	5	0	0	18	33	0	17	3	3	0	7	32	13	9
LOC109397129	0	0	0	0.33	0	0	2	0	0	12	4	2	4106	7332	9182	12335	9046	12962	7	12	0	1.42	1	59	5	6	7	19	12	2396	0.14	89	0	0	0	0	0.33	1.5	2	0	1	1	2	2	9422	0	1.25
LOC109397130	8	1163	4209.5	6361.5	5016.5	425	6	7	3	4	11	14	1	1	2	2	1	0	1	6	7	3	1	4	8601.83	326	280	1803	29	1	1	1	2787.5	3492	605	158	118	118	403.5	153	315	6	9	8	0	367	8
LOC109397131	1488	1628.88	2826.5	3137.17	3166.77	2217.47	3275.17	2167	2498.1	2568.28	1667.5	1840.11	6243.67	3392	8470.87	7418.33	6844.6	5665.67	5790.17	2680.09	6848.39	6168.98	5479.09	10485.9	1947.11	2438.17	3202.03	4668.99	2440.03	10583.9	4940.03	11236.4	2764.97	2112.5	2670.77	2783.33	3199.61	3701.88	2690.98	3240.27	865.28	818.5	1335.5	2476.71	15528.3	1664.17	963.78
LOC109397138	1.33	1.33	5.17	5.17	2.33	4.83	57.5	6.83	12	6	2.83	6.5	1331.91	318.83	95.83	1.5	0	1.67	3	1	40	11.5	232	4	3	7.5	2.83	8.17	16	59	5.67	3.83	6.5	4.5	7	6.17	1.33	0.33	3.67	1.83	1.5	1	5	69.33	17.33	4.33	1.33
LOC109397140	481	324	431.5	417.17	422.5	327	672	497	935.5	643	341	407.5	2032.5	181.5	492.5	242.5	336	342	234.5	147.5	261.5	222.5	284	112	279.5	356.5	275.5	703.5	499.5	277	271	114	479.5	363	453.5	287.5	235.5	247.5	408	155.5	131.5	106	348.5	446.5	237.5	190	151.5
LOC109397143	456.5	524	346	329	332	321	350.5	295.5	434.5	459	345.5	416.5	177.5	98.5	184.5	314.5	137	188	305.5	191.5	238.5	213	168	99	455	443	374	398	388.5	257	186	111.5	343.5	298.5	428	329	265.5	278.5	336	235.5	350	139.5	309.5	160	90.5	354	131
LOC109397145	8	8	2009	1657	1534	1788	12	11	22	32	9	25	70	74	104	113	67	105	844	294	1413	1254	717	791	217	2134	3831	957	83	145	1478	887	1673	1520	1427	3168	3433	3260	1928	1504	2440	473	19	124	167	1501	503
LOC109397146	773	1149	1876	1346	1212	915	1832	1872	1137	733	616	822	715	122	458	559	1159	956	327	2220	2535	581	793	286	3691	851	1009	696	1746	1396	226	173	1820	862	646	870	874	1018	816	830	185	1342	256	406	89	1229	1414
LOC109397148	1959.96	2051.71	927.63	1038.41	1108.2	681.47	944.56	895.98	1661.93	2075.62	1410.08	1565.21	610.98	523.01	1569.93	1695.69	1004.4	667.6	846.11	459.3	902.13	724.55	1156.91	353.15	589.15	763.68	668.1	1338.78	1065.98	687.95	1006.9	454.88	935.06	891.95	916.76	584.11	453.23	490.5	701.9	363.73	285.17	206.7	1343.19	557.68	602.76	334.28	220.87
LOC109397149	286	154	569	725	746	526	339	283	360	485	266	357	492	297	1153	740	419	346	455	113	419	1480.67	964	589	80	548	867.67	1046	379	316	479	415	585	641	787	770	810.67	1007	564	857	131	139	180	134	133	215	196
LOC109397151	12	6	181	410	350	371	28	27	22	31	42	59	26	15	43	40	40	22	25	60	29	29	15	13	71	369	488	302	73	44	31	17	112	285	305	444	307	343	468	242	319	63	41	19	48	208	134
LOC109397157	5	1	2	0	2	1	12	8	5	24	7	13	119	277	1990	444	405	383	18	8	39	86	562	73	10	1	4	0	40	271	22	95	4	1	0	0	1	15	1	5	2	3	3	38	240	5	5
LOC109397159	0	0	22	39	42	11	73	2	0	1	0	1	3742	1338	404	91	221	111	6	5	10	8	4	21307	14	35	20	32	6	571	0	25696	31	27	34	21	12	9	19	17	5	4	1	186	247	1	4
LOC109397160	1918.16	2738.16	7172.98	7790.98	7157.82	1870.03	2007.7	2213.49	2024.33	2268.49	3704.33	3172.99	368.67	258.33	663.67	921	436.5	485	1082.83	430.33	915.83	714.33	1229	137.83	2787.83	1666	849.83	5591.57	3531.49	516.33	1448.83	271.83	5538.49	5304.49	3877.49	706.33	509.33	358.67	1819	378.67	1159.66	407.33	2358.2	2512.33	235.33	1284.5	469
LOC109397161	5542	1510	166	95	105	104	24599	18964	18555	21046	13388	16941	6	4	7	892	426	16	5	17	39	8	5	38	353	60	64	188	19848	4	6	2	157	68	79	43	61	63	79	31	55	44	12807	258	1	86	36
LOC109397170	1.5	2	0	1.5	3	1	2	1	3.5	0	0	1	0	0	0	0	1	0	0	0	0	0	0	0	0	4	0	0	0	0	0	0	1	1	3	0	1	0	1	0	0	0	0	4	4	0	0
LOC109397172	404.5	587.17	175.5	385	297.33	187	380.17	563.33	272.5	323.5	677	720.5	69	48	46.5	110	19	27	50	18.5	54	31	93.5	11.5	287	135.5	197.5	244.67	622.17	67.5	288	29.5	192.5	331.5	338.5	200.5	141	104	269.67	91	962.83	69.5	379.5	343	42.5	228.67	82
LOC109397173	1	0	1	0	2.5	1	2.5	0	0.75	0	1	2	0	1	2	0	0	1	0.25	1	0	0	0	1	0	0	0	0	1.5	3	0	0	3.5	0.5	0	0	0	0	0.5	0	0.5	0	0	9	2.5	1	0
LOC109397180	0	0	0.33	0	2	8.25	0	0.5	0	2	0	0	6	3	8.83	11.67	9.5	3.33	5	68.83	37.25	76.75	68	6	0.67	8.5	32.17	0	1	0	1	5.5	0	0	4.25	27.75	75.25	125.33	8.42	107.5	16.58	145.83	0.33	4.5	4	178.5	158.17
LOC109397182	5.77	1.27	2.11	2.85	2.13	5.39	3.61	7.59	9.15	10.61	8.84	4.58	0.59	0.12	1.3	0.58	0.8	0.12	1.3	1.22	0	0	0	0.12	4.71	2.36	1.87	2.37	30.44	0.39	0.69	0.38	1.84	3.06	4.43	2.25	2.46	1.6	3.13	1.55	3.56	0.6	0.2	22.64	0.12	2.67	0.45
LOC109397183	7.67	4.64	10.24	8	6.45	7.62	15	9.78	6.33	3.5	5.5	7.28	3.08	2.7	3.2	3	2.72	0.94	9.61	1.83	5.5	1.12	2.5	4.38	4.79	5.11	5.14	15	7.62	1.11	1.12	0	14	7.25	11	11.62	6.83	1.62	9.61	2	6.2	2.5	9.5	5	0.12	2.5	0.11
LOC109397184	2944.73	2987.17	2428	2844.83	2450	1796.67	3438.5	5172.33	4029.83	4044	6923	6236.17	467.5	356.5	594.83	1080.5	385.5	425.33	1474.83	304	649	460	683.83	177.83	2289.33	880.33	1068.5	1705.5	5454.83	422.5	2399.5	441	1991.17	2207.5	2551	1237.33	552	504.33	1603.67	424	3858.9	1037	4360	2392.33	336	1230.33	880
LOC109397185	28.35	12.65	3.12	4.2	2.8	2.58	42.35	16.5	39.18	47.35	36.02	40.32	0	0	0	0	2.17	0.6	3.2	2.7	0.6	1.5	0.9	0.6	5.08	3.2	2.6	5.97	27.72	0.85	2.25	0	1.45	5.43	4.62	1.68	1.03	3.28	3.05	1.65	1.2	0.5	34.75	8.58	0	2.6	0.92
LOC109397187	655.67	835.5	843.83	1180.5	1044.67	1609	1119	1741.67	697.67	477.5	1008.5	840	1020	886	1089.5	1219.5	463	1095	1148	293	1365.5	697.17	1589.62	336.33	2812.5	526.5	959.5	556.5	1833.75	1311.5	2457	973.5	943.5	1222	1056.17	1344.5	863.67	987.5	1479.5	1225.5	1798	1541	385.5	1165	1263	1190	1244.33
LOC109397188	10.18	10.64	4.79	5.5	4.99	5.3	8.55	5.25	11.56	15.99	6.02	10.56	1.69	4.83	2.19	4.44	0.85	2.48	7.63	8.41	3.18	6.7	3.09	1.63	4.84	11.53	8.95	3.36	10.02	1.87	5.9	13.1	3.68	4.83	9.82	12.92	5.75	8.73	8.55	5.89	16.75	6.24	7.58	17.27	2.67	4.6	5.59
LOC109397189	607.5	513.28	156.08	235.33	215.08	584.41	713.78	821.4	838.46	974.08	958.65	991.38	258.92	201.5	365.33	499.83	286.42	411.37	429	96.67	175.08	137.92	203	247.77	90.75	443.57	493.46	203.5	888.48	399	667.91	419.33	172.33	214.33	467.37	530.66	430.3	469.2	576.93	424.42	281.93	84.58	618.41	538.18	414.5	277.62	107.08
LOC109397190	136.5	95	13	6.5	9	16	352	280	245	334	167.5	181.67	535.83	284	697.5	496	586	1000.5	100	139.5	618.5	394.5	1969.5	73.5	18	12.5	36.5	10.5	261.5	601.5	143.5	159.5	6	10	5	32.5	31.5	38.5	20.5	16.5	71.5	124.5	169	201.5	437	65.5	142
LOC109397192	8	12	3.33	2.5	2	2	8.83	14.17	6.5	12.5	14.83	19.83	0.33	0	0	0	1.5	0	2.83	0	4.5	0	1.5	0	2.17	1.5	0	2.83	14.33	0.33	0.2	13.33	2	4.5	2.17	2.57	1.5	1.5	2.25	1	2	1.5	9.33	5.17	0	3.5	2.5
LOC109397194	1067.61	1250.39	106.03	88	71.33	98.33	785.51	1080.91	994.43	976.36	1431.16	1268.76	77.17	66.45	58.98	257.41	62.25	45.08	24.75	5.33	45	33.5	41.83	40.42	85.33	34.67	123.4	99.83	1531.18	103.25	160.5	80.83	70.75	81	77.25	160.43	95.75	78.25	134.9	74.42	300.83	109.42	821.2	356.16	41.42	107.92	153.5
LOC109397196	417.5	501	1335.14	1270.25	1185.67	888.5	1459.6	1826	1978.64	1459.45	1349.5	1416.39	2852.71	935.64	1850	1861.5	1393	1280.33	1193	538.5	1138.5	919.64	1381.81	436.64	1660	666	715	1092.14	1761.14	1243.5	1885.5	650	1240.5	838.5	1153.67	692.5	453.5	469.14	736	493.64	520.5	442.5	727	869.5	736	616.89	400.5
LOC109397197	9.17	4	238.83	359.17	446.83	792.83	17	15.83	9.33	6	21	24.5	1137.83	880.83	637.33	1158	349.33	578.83	797.5	90	244.17	280.33	302.5	224.67	85.5	464.67	594.83	622.83	35.5	773.83	1636.33	657.33	164.5	343	818.67	412.33	386	473.67	636.67	530.83	507.17	160.33	4.5	215.67	876.67	380.17	120.83
LOC109397198	1.5	4.83	44.33	51.5	42.33	1643.49	11.58	26.83	0.5	1	8.17	7.17	224.5	229.67	262.75	430.33	187.83	310.67	170	162.83	179.08	93.67	114	79.33	18.67	940.66	1284.99	38	28	397.33	401.66	257.5	42.83	25.67	677.71	1068.16	791.83	962.66	1577.83	904.66	8199.97	511.66	0.5	41.5	451.33	1751.33	567.33
LOC109397201	901.5	1166	824	787.83	840.5	930.17	734.5	641	943.33	907.5	811	942.5	440.83	206	554.33	456.5	359	317	440.5	179.5	266	196.17	285	140	1027	1204.17	768.5	1167.33	590	325	536.5	152.5	894	752	1506.17	894.5	468.5	389.83	1122.67	316	463	82.5	629.33	643	226.5	236.67	94
LOC109397202	24.67	17.67	19.92	12.33	15.83	170.16	36.83	41	55.33	31.33	44.58	34	58.33	50.83	101.5	105.17	66.17	71	33.67	11.17	48.17	28.5	32.33	15.17	23.33	115.92	177.75	20.33	43.5	69.67	70.08	51	15.83	13.17	88.33	163.83	151.83	162.67	173.66	165.83	312.33	61.92	24.17	70.75	68.17	129.08	65
LOC109397203	938	2546.5	1277.5	1405	1341	387.5	554.5	491.5	463	518.5	669	588	133.5	58	187.5	177	149	143.5	263	205	278	188.5	231.5	57	1182	453.5	201	1005.5	543.5	148.5	277	60.5	1186	994	720.5	227.5	107	87.5	363	72.5	342	151.5	588.5	137	86.5	390.5	185.5
LOC109397204	75	147.67	421.33	367.16	400.66	267.33	534	308.5	449.33	405.66	247.83	307.33	185.17	72.67	160.83	146.17	122.5	104.33	314.33	284.16	410.66	144.83	158	89.17	470.5	316.83	261.5	538.16	399.83	117.17	161.25	96.33	505.83	328.5	461.33	272	242.5	238.17	365.5	191.83	149.83	147.17	245.33	285.33	53.5	171.67	160.17
LOC109397205	50	45.67	566.67	521	525.67	235.5	137.33	63	126.33	40.67	70	77.17	49	39.5	173	88.5	128.67	30.83	147.83	51.33	99.67	64.67	64.67	28.83	496.67	187.17	181.33	654.17	87.33	50.33	85	26.17	725.33	560.67	324.33	197.33	165	197.5	236.67	127.33	74.67	40.5	58	43.83	51.33	166.5	41.83
LOC109397206	55.33	41.83	56.5	20	27	42.5	162.5	125	152.67	165	109.5	190.83	137	83.5	193	131.17	191	144	376.5	132.5	98.5	186	171.5	101	19	32.17	38.5	24	203	107.5	402	122.5	99	17	12.5	35	42	58	29.83	62	25	209.5	82.33	80.5	83.33	224.5	273.5
LOC109397208	22.75	17.63	2.39	4.12	2.74	2.07	85.62	25.63	10.29	10.95	20.01	28.84	0	1.14	0	0.7	0	0.75	0	0.2	0.38	0	0	0	5.66	3.08	2.22	7.24	58.42	0	1.27	3.02	2.41	8.61	0.85	1.33	2.46	1.3	1.72	0.48	1.39	0	7.82	4.92	0.33	2.06	0.64
LOC109397212	0.32	7.19	6.04	10.04	10.11	3.94	1.32	3.23	2.51	1.42	0.67	0.35	3.7	0.65	0.2	1.6	0.24	1.68	1.83	0	0.93	0.65	1.22	0.31	6.49	3.33	4.28	6.43	3.02	6.79	1.33	13.24	2.41	4.22	5.16	2.77	1.68	1.9	2.44	1.74	3.43	0.33	0.57	1.27	0.77	3.15	0.25
LOC109397213	0	0	0	0.2	0.17	0.44	0.11	0	0	0	0	0	0	0	0	0.17	0	0	0	0	0	0	0	0	0	0	0	0.1	0	0	0	0	0	0.17	0.11	0.2	1	0	0	0.2	0.17	0	0	0	0	0	0
LOC109397214	42.67	63.87	33.67	40.67	62.5	37.83	55	61.33	42.42	47.87	60.7	59.17	1.83	0	11.67	19.33	6	9	3.17	14.83	10.5	7.33	12.33	5.83	65.5	43.83	26.5	89.33	118.53	7.83	21.67	10	36.5	57	54.83	26.33	34.17	28.33	54.08	28	11.17	11	30.33	99.25	3.83	22.67	7.67
LOC109397215	1.65	4.04	27.76	36.94	26.31	12.07	5.33	6.71	1.41	3.06	1.12	1.9	5.74	0.12	5.9	5.37	2.54	4.3	7.75	2.41	1.98	7.2	5.82	0.67	22.63	17.73	15.02	10.35	11.87	5.93	8.53	3.79	27.01	23.75	26.34	25.37	10.48	10.3	17.77	5.96	5.44	3.3	1.88	20.5	3.94	7.6	0.52
LOC109397216	3.62	8.45	0.5	0	0.5	0.2	18.08	6.32	2.25	2.2	4.05	13.02	0	0	0	0	0	0	0.25	0	0	0	0	0	1.5	1.18	0.25	2	10.85	0	0.33	0.4	0.75	1.73	0.9	0	0.2	0.78	0	0.33	0	0	1	0.4	0	0.58	0.25
LOC109397218	3.7	8.95	9.95	6.77	6.02	1.33	2.58	2.5	0.83	1.73	0.78	3.5	1.25	0	0	1.78	2.53	0.17	1.5	0.2	0.5	1	1.53	0.25	5.37	2.6	0.75	13.17	4.17	0.2	0.45	0	12.95	4.1	4.52	2.58	0.73	2.12	1.62	1.03	0.2	0.7	0.92	4.52	0	0.45	0
LOC109397219	0	3.83	57.42	30.75	31.5	26	2.25	1.5	1	2	0.5	3.5	0	0	0.5	1.43	0	0	2.5	5	6.5	4.5	2.33	1	79	36.83	18.83	34	1.5	0.25	1	0	52.58	44.43	40.5	34.25	8.5	15.5	48.5	8	14.33	1	1.25	96.33	3	15.75	2.25
LOC109397221	0	0	0.14	0	0	0	0.6	0	0	0	0	0.14	0	0	0	0	0	0	0	0	0	0	0	0	0.17	0	0	0.43	0	0	0	0	0	0	0	0	0	0	0	0	0	0.1	0.86	0	0	0	0
LOC109397226	0	0	3	2	2	1	0	0	0	0	0	0	0	0	0	0	0	0	0	1	1	2	3	0	2	2	0	2	0	0	10	0	5	13	7	1	3	2	4	2	1	0	0	19	0	0	0
LOC109397228	6517.16	6603.99	4441.69	3899.94	3737.73	2601.66	6735.74	3671.45	3188.04	4373.1	4082.39	5104.13	583.16	171.5	611.82	758.16	720.49	768.82	832.32	2578.63	2860.38	824.15	1147.48	480.83	9773.73	1998.47	2180.6	3407.37	5425.51	1579.48	1021.82	530.16	5155.91	4345.11	2567.13	2613.53	1967.22	2165.14	2631.46	1716.14	1378.15	1099.32	4512.85	861.82	192.66	1418.51	768.16
LOC109397229	0	1.5	5.54	4.6	3.98	8.75	6.32	2.1	1.36	3.18	0.98	0.82	5.79	4.94	2.65	2.81	4.3	7.27	2.84	1.43	1.84	3.36	6.91	0.12	1.47	12.08	4.17	3.44	1.2	1.14	7.96	2.29	4.77	2.71	9.45	10.88	2.79	1.74	5.29	2.75	7.9	3.03	0.38	1.14	2.3	0.77	2.34
LOC109397232	1256	1525.5	519.33	617	514.33	540.83	844	1190.67	1095.17	908.67	1314	1157	250.5	231.5	276.33	478	182.5	275.5	636.5	53	259.17	273.17	220	216.5	592.83	296.83	545	382	1523.83	240.33	1022	455.83	397.33	454	472.5	578.83	302.33	341.33	480.33	356.33	732.83	98.5	922.33	480.17	263.5	392.67	146
LOC109397234	2.57	2	1.25	0.7	3.76	1.02	1.5	2.17	7.4	2.4	0	2.5	0	0	2	0.22	0.4	1.69	0.17	0.5	0	0.25	0	0	3.43	3.87	3.33	2.25	0.5	0	0.32	0	1.5	1.2	2.35	3	1.67	1.5	1.3	0.62	2.25	1.02	0.75	0.5	1.5	4.79	1.5
LOC109397235	3.67	1.67	58.92	62.5	71.58	35.58	7.5	0.25	2.33	2	1.92	0.67	58	4.08	23.33	0.33	2.5	0	22.08	15.5	8.92	8.83	13.5	2.5	12.58	52.92	31.17	108.17	13.83	10	20.83	11.5	79.33	57.83	86.75	42.75	20.58	23.92	61.08	11.17	17.83	12.42	0.33	4.92	0	52.17	30.83
LOC109397236	2597	3017.33	519.5	784.17	830.67	1908.17	1300.5	1837.83	2179.5	2481	2557	2486	833.83	773.5	624.5	1011.83	459	730.33	475	134.5	387	309.83	418.5	262.33	529.5	1265.67	1947	542.5	1711	1224.5	1506.83	573	554.83	1088.83	976.33	2405.5	1495.33	1436.33	1842.33	979	2209.17	261.5	2132.67	1238	815.5	626	355.33
LOC109397239	491	496	305	298	329	240	511.5	346.5	449	702.5	501	565	77.5	69	188.5	183	167.5	87	155	54	97	58.5	60.5	42	349	309.5	220	441.5	312	101.5	140.5	44.5	302.5	341	344.5	264.5	188.5	174.5	276.5	123	485	113	563	323	64	169.5	137
LOC109397240	0	0.54	0.62	1.22	2.79	0.52	0.34	0.2	0	0.11	0	0	0.27	0	0	0.11	0	0.47	0.97	0.24	1.9	0.5	0.42	0.75	1.18	0.89	0.63	0.85	0.2	1.07	0.5	0.43	0.14	0.94	1.79	2.15	0.9	0.9	1.71	1	0	0.2	0	1.79	0.17	0.14	0.5
LOC109397241	0.14	0.42	0.33	0.17	0.17	0	0.17	0.33	0.43	0.14	0.14	0	0	0.33	0	0	0	0	0	0	0	0	0	0	1.23	0.6	0.71	0.5	1.25	0	0	0.5	1.32	0.82	0.17	0	0	0.14	0	0	0.14	0	0.74	0	0.81	0	0.17
LOC109397242	0.34	0.29	0.33	0.17	0.29	0	0.29	0.5	0.43	0.31	0.14	0.32	0	0.33	0	0	0	0	0	0	0	0	0	0.25	2.4	0.6	0.71	0.14	0.17	0	0	0.5	2.22	1.73	0.42	0	0	0.14	0.62	0	0	0	0.62	0	0.81	0	0.17
LOC109397245	1.17	0.67	0	0.33	0.33	0.33	1.17	0	1	1.5	0.83	0	0	0.33	5.83	0	0	2.5	0	0	0	0	0.33	0	1.5	0	0	0	2.17	0.83	0	21.33	0.33	0.33	0	0	0	0	0	0	0	0	1	10.17	1.33	0.33	0.33
LOC109397248	22.33	14	37.17	216	359.67	29997.5	7.33	20	55.67	106	24.67	31.67	11	13	17	34	8	36	21131.7	201.33	1326.83	2914.33	407.67	35	73.67	20078.2	29923.3	356	64.33	64	65680	322	71.5	537.33	2586.83	28467.2	6549.5	3219.33	29560.5	3486.67	7268.5	45	17.67	197	20	733.17	38
LOC109397249	624.17	508.67	773.67	943.5	823	648	1328.83	1330	1427	1698	1499.5	2046.33	204.5	171	352.5	436.5	331.5	215	401.5	163	301.5	271.5	224.5	245.5	943	726.5	687	844.5	1648.67	310.5	443	261	866.5	811.5	790.5	705	656.17	753.5	686.17	626	413.67	264.67	1423.5	570.5	249.5	588.83	489.5
LOC109397252	141	192	962.5	1066	1137.5	864.5	569.5	325	394	355.5	292	320	283.5	151	402	449.5	292	272	548.5	198.5	449.5	314.5	431.5	218	742.5	944.5	901.5	1246.5	345.5	231.5	634	389	1003	1142.5	1121	1097	761.5	701.5	1025.5	516	80.5	74.5	299.5	705.5	250	218.5	45
LOC109397253	0	35.5	325.17	341.5	374.67	349.5	356.5	179	63.5	21.5	22	29.5	268.67	167.5	619	530.5	349	371.67	386.83	291.83	838.83	844.83	1010	93.5	382	386.83	290.5	643.17	117.33	187.5	293.83	129	458.83	371.33	598	341	235.5	284.33	460.83	227.33	112.5	375.17	0	188.33	226.83	294.17	446.67
LOC109397254	0	0	21.67	40	41.67	94	1.83	0	0	0.83	0.33	0.33	239.5	63.5	585.99	954.82	409.5	222	589.66	26.5	16.83	6.5	1.5	49	0.67	53.67	147.67	49.33	3.33	1400.99	841.16	83.17	18.33	38.33	10.33	162.67	108.67	102.5	107.5	82.17	41.5	48.5	0	966.99	1391.22	28.17	55.33
LOC109397255	0	1	0	0	0	0	0	0	0	0	0.67	0	1	0	0	0.33	0.33	0.67	0.67	2628.63	7742.98	11422	22666.8	3	1.33	0.67	3	6.33	1.33	2.33	6	1.33	0	0	0.67	0.33	46.5	91.83	0.67	187.16	0.33	182.5	0.33	0.33	0.33	15.67	176.33
LOC109397257	0	0	2.67	4.33	4.5	7.67	0	0	0	0	0	0	6.5	1.67	28	13.17	2.83	7	28	70.5	261.83	512.99	288	2.33	0.33	4.33	31.67	11.17	0	14.17	53.5	2.33	1.83	7.17	3.17	21.5	185.66	261.33	6.33	237.33	9.17	21.17	0	23.83	27.67	22	21
LOC109397260	2.77	3.41	3.5	4.17	2.91	2.84	14.36	1.24	5.36	3.05	2.47	2.88	0.29	0.64	3.49	0.43	0.17	0.46	2.35	1.41	0.99	1.6	0.84	0.82	2.17	4.16	3.09	4.49	7.21	1.61	0.79	2.59	3.27	1.12	2.94	1.65	2	0.25	1.26	1.06	4.38	1.77	0	11.13	0	3.96	1.29
LOC109397264	0.83	0.33	0.67	0	0	8	1	0.83	1	0.75	0	1.08	0	0	0	0	0	0	0.33	14.67	127.58	74.58	77.25	0	0	2.67	7.42	0	1.67	0	0	0	0	0	1.5	9.42	47.25	69.25	8.5	93	5.33	8.25	0.33	0.92	0	6.25	3.17
LOC109397265	4.1	8.1	0.31	1.97	3.63	1.52	27.41	21	22.24	10.7	6.89	21.68	0.27	0.53	0.54	0.5	4.57	0.92	0.21	0.14	0	0.14	0.89	1.1	2.63	0.24	2.59	1.72	39.23	0.35	0.35	0.11	1.37	3.28	0.79	0.97	1.05	0.24	0.98	0.11	0.78	0.52	8.92	4.3	0.11	1.77	0.54
LOC109397268	8.17	20.92	90.25	62.92	81.56	85.25	34.75	32.75	31.92	13.33	7.75	8.17	200.83	110.75	279	388.42	186.92	168.58	51.5	225.33	172.08	355.25	240.95	63.82	174.83	112	100.67	79	26	115.67	91.83	70.42	107.33	68.58	88.08	73.08	96.5	117.08	88.33	127.17	197.17	794.75	1.25	68.25	78.83	673.17	1010.83
LOC109397269	0	0	26.67	13.33	11.67	40.83	1.67	13	494.66	1.5	2.83	0.33	354.5	183	48.33	83.83	69.67	63	45.83	6.5	51.17	57.83	7	44.83	32	24.83	217.33	13	9.17	17	118.5	114.67	16.67	26	16	186.17	291.33	292	28.17	119.17	164.67	50.83	0.33	6.67	35	117.5	52.83
LOC109397270	0	1.5	4	8.17	6.67	8	0.67	0.33	20.17	0.33	0	0.33	41.67	31.67	28.67	41.33	36.17	34	29.83	31.17	198.58	60.67	19.83	532.49	45.33	4.67	21.5	11.33	1	20.5	22.17	517.66	5.17	12.17	14.5	13.67	125.83	288.33	9.17	292.66	10.5	93	0.5	47.83	12.75	260.83	221.66
LOC109397271	0.4	1.45	0	0.93	1.53	0.77	0	0	0.5	0.33	0.42	0	1	0	0.53	0.17	0	0	0.67	0	0.37	0.33	2.2	0	1.62	1.24	0.37	0	0.83	0	1.6	0.67	1.77	0.49	0.29	0.95	0.17	0.5	0.17	0.12	3.6	0	1	0.33	1	0.67	0
LOC109397272	4	0.5	0	0	0	0	5	2.5	0	4	1	7.5	0	0	0	0	0	0	0	0	0	0	0	0	0	0	0	0	1	0	41	70.5	0	0	0	0	0	0	1.5	0	0	0	0	2295.5	0	0	0
LOC109397273	0	0	0	0	0	0	0	0	0	0	0.25	0	0.5	1.5	2.5	0.25	0.25	0.25	0.5	1113.7	1188.85	358.4	1457.35	1.17	0.33	0	0.25	1.5	0.33	0.58	12.97	2	0	0.25	0	0	0.5	1.5	0	3.42	0	35.77	0	0.5	0	2.17	51.74
LOC109397277	388.15	154	163.42	266.23	237.41	203.17	1678.44	1320.67	1293.16	2162.87	2012.27	2378.17	67.83	63.25	75.82	264.83	56.42	72.75	72.72	20	55.17	35.42	55.67	44.33	237.5	197.83	254	330.65	1765.89	106.67	181.08	132	197.58	324.75	237.92	291.06	248.9	274.31	247.08	179.65	337.46	56.15	2005.1	642.58	119.32	155.65	96.65
LOC109397278	0.83	3.17	1232.33	2992.49	3942.15	2405.32	27	10.67	8.67	9	3.17	9	195.33	68.33	9.17	35.83	13	75.33	83	33.5	144.33	188.83	93.83	43.83	8.17	3317.15	752.16	8004.8	16	103.5	77	30.17	949.83	5000.48	5934.31	1289.99	650	347.33	3393.82	354.67	178.33	18.17	0.5	143.83	45.67	160.17	4.33
LOC109397279	0	0	3.67	2.5	5.5	0.67	0	0	0.5	0.5	0	0.5	1	0	0.5	8.5	7	12.67	0.5	0	1.33	0.33	0	6.33	0	1.33	2.5	6.17	0.5	0.67	0.33	14.67	2.5	1.17	3	0.33	8	4	2.33	0.33	0.33	0	0	0.33	13.67	0.83	0.5
LOC109397283	0	0	7.47	9.62	8.13	2.24	0.17	0.12	0	0	0	0.22	0.4	0.44	1.11	0.79	0.87	0	0.21	0.38	1.48	1.9	1.33	0	10.62	2.97	3.19	7.74	0	0.31	1.44	1.4	9.12	10.57	6.41	4.33	2.5	1.51	3.74	1.49	0.55	0.17	0	0	0.17	1.58	0.24
LOC109397285	1.5	5.83	1270.26	1706.42	1675.95	3163.57	94.67	136	376.46	1088.06	169.8	142.8	1517.45	1015.56	2555.98	1783.98	954.36	880.19	3201.34	340.83	408.3	1075.22	429.06	778.06	762.89	2468.74	2889.07	1989.45	176	2581.54	4535.43	1584.35	1716.52	1840.75	1952.88	3577.02	2365.95	2187.91	3103.04	1829.68	9298.44	662.59	4.67	541.26	1057.52	1486.32	1588.29
LOC109397288	17.67	64.58	281.67	227.83	253.42	367.67	59.17	119.25	97.75	74.67	16.42	22.92	102.08	72	338.08	208	128.5	112.08	372.08	92.83	168.92	309	333	88.33	823.72	363.75	533.16	263.58	53.92	95.25	504.16	128.75	259.58	268.5	302.67	593.75	448.08	374.25	382	273.17	115.25	133.17	13.67	52.83	81.83	116.83	134.92
LOC109397289	163	82.5	388	289.66	265.7	199.5	373.33	365.16	479.53	306.2	223.66	321.03	77.83	77.17	81	112.83	99.17	134.17	180.67	56.17	165.5	144	70	198.83	100	142.83	517.03	158.7	243.53	182.83	391.16	196	513.16	309.5	158.33	533.86	733.33	753.33	179.33	422	163.67	35.83	335.26	180.83	165.33	150.67	36.33
LOC109397290	420.08	390.14	371.87	340.92	442.22	409.09	858.5	379.25	405	469.44	312.04	450.58	249.42	69.67	272.83	256.79	146.81	240.65	160.75	392.83	228.69	234.87	187.39	111.83	453.5	359.98	349.37	626.18	513.75	222.45	171.47	120.92	383.5	409.84	422.98	477.95	303.39	291.63	443.62	217.49	239.08	313.62	235.75	177.5	151.5	317.42	349.83
LOC109397291	181.25	185.75	274.25	243.58	256.58	219.25	451.16	278.67	328.5	436.58	323.25	400.58	142.92	81.67	280.83	234.67	243.83	213.17	287.17	303.75	401.33	158.17	183.17	132.42	222.08	250.83	236.58	367.17	359	136.08	243.08	106.25	337.42	241.42	321.17	256.92	208.17	210.33	268	168	235.58	160.17	241.08	227.08	80.58	168.08	156.08
LOC109397292	3.62	4.2	70.35	58.52	57.52	85	11.92	11.65	1.6	5.22	6.5	10.73	23.63	17.38	22.4	45.45	23.97	33.62	29.48	31.53	88.97	108.35	112.03	11.92	33.12	80.08	88.72	80.35	12.17	17.75	44.65	11.98	76.18	61.9	63.23	117.6	85.23	86.23	87.07	79.32	6.68	12.7	5.9	10.4	11.88	13.88	5.03
LOC109397293	1212	1128.5	815	711	730	476.5	539	421	623.5	782.5	528	693	206.5	114	264	307.5	303.5	208	320	469	296	231	204	118.5	874.5	577	502	1075.5	354	158.5	292	109.5	758	554	780	512	475.5	427.5	557	333.5	574	583	536	683.5	131	781	924
LOC109397294	8.22	0.45	13.18	5.82	6.67	17.28	57.68	33.7	34.88	23.98	26.42	35.25	233.35	80.98	149.37	30.13	32.88	9.02	46.75	127.62	212.05	306.85	359.6	542.18	1.88	16.32	16.82	20.73	68.47	176.57	42.22	464.18	9.82	4.37	12.55	26.13	27.77	38.25	13.25	40.55	21.97	69.8	19.35	239.8	60.13	48.08	76.2
LOC109397295	852.99	1225.99	348.5	409.83	436.16	591.33	1006.66	827.49	660.83	984.16	868.16	1117.32	83.17	63.17	149.83	165.5	77	79.67	233.66	63.17	99.5	86.33	90	89.5	755.66	411.33	524.66	477.5	928.32	115	432.16	104	375	526	405	656.66	332.66	347.16	547.16	262.5	450.16	50.17	766.33	635.16	88.5	207.16	58.33
LOC109397296	90.58	83.5	219.08	51.08	35.75	8.67	69.08	83.08	295.25	599.41	251.5	262.42	103	156.83	343.66	326.25	139.08	307.75	13.17	18.92	104.25	15.67	6.33	591.08	421.16	10	9.75	29.42	70	425.06	26.58	935.66	252	44.42	7.58	12.83	26.33	33	13.14	27.33	20	16	51.08	230.42	435.25	15.83	12.33
LOC109397298	162	197	467.5	389	428	277.5	338.6	264.7	281	343	211.5	259.2	238.5	244.5	917.5	610.33	537.5	326	514.5	190.5	227	210.5	191.5	185.5	402	321	313.5	780.5	233.5	219.5	277.5	145	538.5	365.5	536.5	340	255	234.5	373.7	214.5	265.5	206.5	143	306	197	193	258
LOC109397300	46.75	100.6	5.66	2.01	10.88	4.43	65.87	42.4	35.26	17.6	31.73	36.25	0.46	0	1.46	2.56	2.29	0.12	22.88	5.73	7.16	5.88	1.25	2.52	13.97	4.52	1.28	8.09	104.38	0	8.74	5.87	18.04	5.74	3.8	9.5	3.23	3.9	6.41	2.62	5.32	0.93	71.94	70.07	1	6.16	3.51
LOC109397301	3076.67	4217.96	2620.27	2676.11	2865.34	1693.32	2069.96	1211.57	1459.12	2228.63	1607.28	2047.11	378	148	435.58	510.66	454.45	374.33	847.59	797.16	875.32	475.81	507.16	134.17	3960.44	2399.94	1241.22	4810.12	1312.35	313.16	792.81	151.5	3095.52	2474.03	3291.02	1416.05	827.33	636.83	1931.01	487.5	716.16	325.5	1976.63	854.56	150	916.39	568.49
LOC109397302	1703.15	1682.15	808.82	930.32	1087.32	162.5	1442.48	739.99	944.49	1095.49	811.99	1038.49	5	4.5	15.5	99.33	36	8.33	92	43.67	178.33	43	155	40.33	407	232.33	89.17	2096.31	665.16	8.17	82.33	37.67	1009.49	876.16	691.33	96.33	72.67	67.5	226.16	47.33	57.5	12.33	1014.82	594.16	3.33	107.17	17.17
LOC109397304	0	0	0	0	0	0	0	0	0	0	0	0	4	12	4	42.67	72.5	24.67	0	0	0	0	0	4.5	0.33	0	0	0	0	19.17	0	0	0	0	0	0.33	0	0	0	0	0	0	0	0	0	0	0
LOC109397306	0.33	0.5	219	271.16	259.5	254.33	7	0.83	0.5	4.67	4	7.83	19	19.17	89.23	50.83	12.33	40.83	126.83	20.83	33.5	60.83	61.5	36	89.23	228.4	181.83	311.46	20.17	27.5	236.37	81.17	236.66	259	241.07	231.67	127.5	105.67	285.76	67	231	7.67	0.67	40.83	27.33	42.4	10.33
LOC109397307	85.92	157.42	216.33	138.75	136.08	74.33	243.25	138.58	149.25	184.25	113.67	166.92	57.17	12	65.33	41.92	90.25	52.83	50.67	133.83	234	32.08	64.25	22.92	419.66	102.08	104.92	228	207.33	64.5	40.08	12.67	265.91	147	139.17	103.25	94.92	96.92	123.25	83.92	11.33	35.58	90.75	192.33	9.42	56.83	16.42
LOC109397309	0	0	0	0.33	1	3	1	0	0	3.5	0	0	0	0	0	0	0	0.5	0	1375.66	2441	658.33	137.67	0	1	2	17.67	3	1	0	0	1	0	0	4	9.83	251.67	670.67	2.67	1048.17	3	288.33	1	0.33	1	285.17	389.33
LOC109397310	13.33	8.25	3.25	3.17	3.08	3.25	14.5	18	19.17	18.25	15.58	15	0	0.83	0	0.58	0.33	0.33	18.98	0	0	2.33	1.17	0.75	2.92	3.17	6.67	7.42	22.17	0	56.67	2	5.42	4.17	5.33	8.5	5.58	9.08	1.5	4.08	1.42	0.5	11.08	4.33	0.25	2.25	0.33
LOC109397311	9.83	5.67	0	0	0	2	4.5	6.83	8.67	3	7.5	25.67	42	55.83	26	53.17	5.83	33.67	1	0	9.5	2.33	4	17.5	1	1	6.33	1.5	10.5	56.33	85.83	52	0.5	1	0	9.5	24.5	35.17	3	26.5	5.33	11	7.67	36.83	113.17	14.5	4
LOC109397312	0	2	1	0	0	2.5	0	0	0	1	0.5	0	38.5	7	36	35	25	58.5	13.5	3	4	1	2.5	7.5	0.5	1	5	0.5	2	34.5	12.5	18	1.5	0	0	3.5	3	7	0.5	5	5.5	2	0	1	42	9	3
LOC109397318	314	366.5	437.5	420	439	386.5	545.5	537.5	632.5	491.5	342.5	393	647	138	240	234.5	331	189	355	331	477	186.5	298	164.5	615	345	405	444	398	179	317	147.5	481	363.5	456	447	351	382	468	296	41.5	60.5	307	321	111.5	101.5	45
LOC109397319	3.5	5.5	7.33	13	18.08	253.83	65.67	56.33	8.5	7	13.17	22	22.5	20	37	28.58	23.33	40.67	468.67	7.5	62.9	83	60.33	34.33	13.33	223.92	228.5	46.5	69.33	26.5	610.08	41.17	6.83	13.83	281.5	217.42	132.08	123.25	274.92	112.33	520.17	13.33	2.83	29.83	41	99.67	24.83
LOC109397320	0	2	291.5	136	90.5	39.5	0.5	0	0	0	0	0.5	8	46.5	294.5	149.5	605.5	184.5	74.5	1.5	21	19.5	59	59.5	2	76	31.5	166.5	3	41	47.5	46.5	265.5	95	82	44	39	31.5	90	32.5	13	1	0.5	66.5	45.5	23.5	3.5
LOC109397322	0	0.5	3	2	0.5	3.5	11	9.5	19817.2	151	17	21.5	0	0	0	5.5	339.5	0	0	0.5	0	0	0.5	0	1	0	0	0	1.5	0.5	0	0	0	0	2	0.5	0	1	0	0	2	0.5	2	2	0	0	0
LOC109397324	1.53	3.53	29.53	88.83	69.4	133.5	3.5	0.6	0.8	2.23	0.87	1.53	7.83	13.17	12.7	22.6	15	13.83	14.17	9.67	15.83	13.17	9.17	12.5	1.5	122.87	144.03	58.07	1.57	17.67	28.5	10.17	25.67	68.53	98.73	130.57	80.83	74	132.37	44.7	46.87	5.5	3.2	2.83	15.53	19.53	9.17
LOC109397326	0	6	0.5	0	1	0	6.5	35	3135.5	1309.5	70.5	71.5	0	0	0	40	48.5	2	0	0	2	0	0	0	5.5	1	0.5	0.5	1	0	0	0	0	0.5	0	0.5	0	0	0	0	1.5	0.5	0.5	1	0	0	0
LOC109397329	0	969	10.5	2.5	3	4	6	5	25228.5	4770.5	14.5	9	0.5	0	0.5	101.5	464	0.5	2.5	2	0	0	0	1	6	2.5	1.5	4.5	2	0	0	0	8.5	4.5	1	0.5	0.5	0.5	1.5	0.5	1	0	0	0	0	2.5	0
LOC109397330	5	3	2.5	3	3.5	3	10	10.5	43745.2	90.5	7	4.5	1	0	0.5	4	724.83	0.5	2.5	0	1.5	0.5	0	0	0.5	0	0	0	5.5	0	0	0	0.5	0	0	1	1	1	0.5	0.5	2.5	0	0.5	8.5	0	6.5	0
LOC109397331	0	0	10.5	2.5	5	2.5	0	1	0	0	0	0.5	0	0	0.5	0	0	0	1	0	0	7.5	162.83	2.5	4	1	4	1.5	0	0	0.5	0	11	1	0	3	0.5	0	2	0.5	0	0	0	3.5	0	0.5	0
LOC109397336	0	0	0	0	0	0	0	0	0	0	0	0	0	0	0	0.11	0	0	0	0	0	0	0	0	0	0	0	0	0	0	0	0	0	0	0	0.22	0	0	0	0	0	0	0	0	0	0	0
LOC109397337	390.5	330	190	343	383	730.5	1050.5	1207.83	852	1720	1181.5	1269.5	1148	1197.5	1262.5	1412	794	1064.5	1573	1811	2118	1943	903.5	839.5	67.5	607	556	217	1233.5	2763	2157.5	2417.5	201.5	392	370	712	591.5	690	631	736	1929.5	2276.5	303	612.5	3089.5	1895.33	1905.17
LOC109397338	0	0	1	0	0	0	0	0	442	1003.08	0	0	0	0	0	3.5	9.33	1	0	0	0	0	0	0	0	0	0	0	0	0	0	0	0	0	0	0	0	0	0	0	0	0	0	0	0	0	0
LOC109397339	2355.53	2567.4	1783.56	2327.88	2128.13	2892.62	2245.89	1949.46	2012.3	2542.83	2276.33	2495.68	671.71	615.53	1178.56	1266.4	539.4	714.56	1081.6	635.46	915.16	847.16	915.03	512.16	2432.46	1829.76	2591.76	1530.33	2619.86	904.5	1876.53	976.46	1660.56	2450.32	1833.93	3246.87	1493.06	1616.26	2703.14	1310.73	5250.25	6129.11	1905.56	1748.43	791.86	4684.8	6493.89
LOC109397340	2043.5	2601	3000.17	3065	3054	4547.5	2466	1872	2105.17	3252	2147	2550.33	1960	1777	3691.5	2946	1545	1854.67	2060.83	1180.5	1589.5	952.17	1294	1739.5	2934.5	3630.5	4584.33	3759.67	1849	2477.5	2603.17	2394.5	3270.5	3469	4009.5	5701.5	4281.5	4744	4936	4157.5	2654.5	1202.17	2056.83	1427.17	2601.5	1486.83	1684.5
LOC109397341	1	2.33	1.5	1.17	1.98	1	1.87	0.2	0.33	0.17	1	0.58	4.17	0.2	0.87	0	2.12	1.17	0.75	0.25	0.4	1.17	2.05	0	5.17	0.45	0.7	1.2	2.2	0	1.33	1.33	0.25	3.33	0.5	0.33	2.01	1.08	3.75	0.17	3.2	0.2	0	0.78	1	2.37	1.2
LOC109397344	0	0.5	0	0	0.25	0	1.83	1.5	0.5	0	1	0.5	15.08	34	149.67	72	68.58	96.5	53.58	76.83	95.83	202	130.33	21.17	0	0	3.58	0	2.17	36.83	19.33	1.67	0	0	0	2.83	27	31.83	2.33	31.08	2.25	35.92	1.17	2.33	36.75	12.92	20.83
LOC109397345	0	0	0	0	0	0	0.2	0.78	0.2	0	0	0	180.23	65.15	295.31	155.51	116.25	117.2	116.18	0.4	49.9	168.86	199.65	53.23	0.4	1.12	1.18	0.2	0.53	132.9	34.2	11.32	0	0	0.75	0.2	1.87	0.93	0	0.6	0	0	0	1.18	53.48	0.2	0.33
LOC109397349	0	0	0	0	0	0	0	0	0	0	0	0	16.83	14.58	0	0	0.17	28.08	0	0	0	0	0	0	0.5	0	0	0	0	0	0	0	0	0	0	0	0	0	0	0	0	1	0	0	0.33	0	0
LOC109397351	545.5	512	177.5	248.5	168	425.5	1352.5	1539	1007	1215	1651.5	1550.33	461	890.67	377	750	169.5	519.17	389	213.5	248	425	344.5	282.5	284.67	272.5	757.5	212.5	2508	500	667.5	619.73	238	134.5	277.5	740	871.5	863	443	542	4583.83	643.5	734.5	272.5	411	982.83	999
LOC109397352	1166	1289	581.17	786	777.5	962.5	1090.5	1132.5	1211.5	1359	1367	1298.83	561.17	372.5	736.5	860	299	487	391.5	144	333	279	373.5	296.5	1557	804.67	811.5	617.5	1473	893.83	682	490.67	688	1091	708.5	920.33	675	811.33	1013.5	649.33	816.5	349.5	924	1005.33	654.5	570	515
LOC109397353	3.5	2	0	1.17	0.33	0	5.17	3	1.33	1.67	1.5	6.33	0	0	0	0	0	0	0	0	0	0	0	0.5	0.83	0.67	0	0	4.53	0	0	0	0	0	0	0	0	0.67	0	0	0	0	0	0.25	0	0	0
LOC109397354	86.83	174	394	434.16	402.83	337.16	598	613	547	660.83	749.99	697.33	122	64.33	214	229.5	114	145.83	206.33	107.17	118.17	126.17	114.17	55.17	460.33	412.66	337.16	343	1257.16	157.5	311.33	86	356.16	316.5	311.33	247.66	152.5	181.5	356.33	171	127.33	140.83	422.33	720.33	112.67	209.67	136.83
LOC109397356	7534.33	8624.17	591	950.83	775.67	587	3747	5978.83	4773	5841.33	6927.83	6452.33	207	205.5	186.5	1085.17	215	113	84.83	24.5	112.5	123.5	112.5	44.5	763	435.33	699.5	506.5	5755.33	405.5	402.5	190.17	490	819.67	566	643.17	508.17	563	748	409.5	820.5	262.67	4389	427	222.5	415.17	340.17
LOC109397358	2537.72	2684.48	2480.95	2305.22	2560.23	3273.61	3513.56	1531.82	1805.39	1681.89	1541.39	1719.82	3804.97	1353.49	3523.91	3420.31	4641.27	2928.78	3628.28	15118.3	2477.15	3841.54	1506.06	1538.15	2496.98	3569.61	3476.89	5068.93	3270.88	4126.97	2094.65	1580.66	3101.85	2439.38	5044.6	4054.62	3466.96	3668.28	4411.37	3133.98	4550.8	13713.6	1620.82	2375.9	1361.82	11880.4	16428
LOC109397359	1065	1631	1139	1369.5	1451	851.5	773	720	992	1274	858	1279	208	83.5	226	235	81.5	149.5	338.5	169.5	203	158	254.5	99.5	1804.5	958	552	1174	661	89.5	420	124	1141.5	1197	959	599	355	288	852	200.5	318.5	481.5	889	457	103.5	551.5	618
LOC109397360	26.5	11	44.5	35.67	25.25	21.5	28.92	27.08	29.33	47.58	48.87	41.7	21.67	11.5	23.25	24.2	14.67	10.5	627.17	69	141.07	78.5	83	563.5	67.25	27.17	42.67	10.33	81.23	41.83	790.5	725.83	78.92	18.33	9.03	52.75	41.5	56.83	33	58.83	29.67	843.33	16.37	18.5	48.83	242.17	1103.17
LOC109397362	4.17	12.5	513.16	664.83	690.5	933.66	63.17	78.33	72.83	101.33	65.33	64.03	26.5	35.5	48.83	73.83	21	40.33	108	7.17	95.33	82.33	120.5	42.83	1227.33	1003.33	932.83	811.5	109.5	52.67	392.16	81.67	523.33	754.83	936.99	994.16	574.16	488.5	1060.66	377.66	704.16	19.33	5.33	88.17	82.83	295.17	38
LOC109397363	0	0	0	0	0	0	0	0	0	0	0	0	0	0	0	0	0	0	0	0	0	0	0	0	0	0	0	0	0	0	0	0	0	0	0	0	0	0	0	0	0	0	0	0	0	0	0
LOC109397364	116	213.5	643	660.5	655.75	476.75	727	711.5	633.25	355.75	294.75	398	311.75	154.5	511.5	438.5	393.08	266	455.5	417	453.5	278	319.5	127	575.75	537.75	410.5	564	872.5	344.5	421.5	144.5	529.75	420.25	534.25	297.25	228.5	290	521	246.75	253	543.45	168.5	464.25	98	553.25	469.5
LOC109397366	742.02	855.08	120	62.61	62.2	59.41	659.26	524.96	750.8	850.1	807.87	1084.98	0	0.33	0.1	73.64	21.8	0	4.5	9.25	6	3	3	2	111.35	36.7	28.5	175.25	383.15	0	23	11.39	68.45	76.54	46.39	35.83	45.75	48	54.75	22	31	11.6	702.79	429.98	0	46.95	7
LOC109397368	3.5	8	9	3	2	9.5	2.5	1.5	3	2	2.5	4	19	30.5	9	25	7	13	3	7.5	16.5	1	3	19	57	6	52	1.5	6	68.5	38.5	74	8	1.5	2.5	40.5	102.5	119.5	12.5	74.5	17.5	20	3.5	3	80.5	28	16
LOC109397369	14.3	20.98	12.27	13.07	12.33	5.05	7.33	7.47	5.25	5.95	6.93	7.87	3.33	2.35	2.95	2.72	2.3	4.95	4.15	4.83	4.75	2.5	3.13	1.05	11.25	11.33	3.42	13.28	6.13	5.03	7.57	1.1	10.57	6.97	11.7	4.7	2.55	2.08	6.95	3.9	39.43	3.1	6.42	2.4	1	6.5	3.63
LOC109397381	12.83	10.67	7.75	3.92	6.25	1.5	6.33	2.67	8	6.08	2.5	4.5	0	0.25	0.5	4.5	1.25	3.17	1.33	1.17	0.25	0	0.67	3.83	3.75	0.5	1.92	9.92	7.83	1	5.83	2.67	8.75	6.17	6.83	1.83	0	2.5	1.67	2	0.5	0	8.17	50.5	0	0	0.67
LOC109397386	9.5	6.5	2.17	0.5	2.5	0.83	16.83	19.17	20.83	10.67	15.83	36.83	5.83	2	3.5	8.5	2.5	0.5	0.5	3	4.5	1.5	2	3.5	4	1.5	10.83	1.5	34.33	6	8	7.5	3.67	4.5	2	2.5	11.5	6.83	1.5	6	2.5	1	14	48.33	5.5	5.5	6
LOC109397390	0	3	3.67	4.75	5.33	3.58	2.5	2	4	3	2.5	4.33	0	2	1	2	1.67	1	0	0	2.33	1	0	0.5	5.33	0.5	3.5	5.67	3	1.67	0	0.92	1	3.25	2.33	1.58	1.5	0.33	3.67	1.83	6.33	0.5	2	1	1.33	1.17	1.5
LOC109397392	0	0	1.5	3.17	4.83	0.33	0	2	1.5	2.33	0.33	1.5	0.5	0	0	0	0	0	2.83	0	3052.5	1772.23	4	19	4	1	1	0.5	1	1	2	9.33	0.5	3	1	0	0.5	0.33	0.5	0	0	0	3.5	4.17	0.5	0	0
LOC109397406	1.5	0	40	5	6.5	2	3.5	0.5	0	0.5	0	1.5	22	14	33	61.5	37	44	21.5	15.5	22	33	30	3	28.5	0	2	8.5	4	56	10.5	3.5	83	3.5	0	0	1.5	3.5	0.5	7	3	12	1	2.5	6.5	11.5	19
LOC109397407	3542.15	3472.32	1628.83	1915.49	1862.33	3148.49	3101.66	2988.16	2144.32	2982.66	3040.49	3665.65	915	974.66	1541.83	1726.83	881.66	1543.83	1453.66	323.83	775.16	1042	838.83	1181.5	3391.32	2288.16	3179.66	1446.16	4124.49	1870.5	2727.99	2403.49	1804.16	1957.16	1834.33	3203.49	2543.83	2726.99	2986.16	1896	4516.99	2398.33	4016.32	2919.15	1772.33	2725.33	2594.49
LOC109397409	4069.5	3848.83	3281.33	3499	3384	4270.67	3956.5	3917.83	4923.5	5616.17	4221	4720	1650	911.5	1845.5	1514	1144	1092.5	2644	970	1936.5	1244	1788	991.5	4275.5	3621.33	3453	2766	3464.5	1283	3556.17	1170	3083.83	3113	3586	3720	2356.5	2382.33	4296	1879	2714	566.5	4008	1517	974	1392	673.5
LOC109397413	1093.5	1027.67	130.5	165.5	176.5	86.5	875.5	927.67	877	1131	1172	1253.33	97.5	25	35.5	133	30.5	12.5	10	11.5	28.5	14	25	34	211	68.5	98.5	117.5	1286	54	63.5	32.5	95	172	92.5	81	100	97	95.5	68.5	103	21	877.5	142	23	53	32
LOC109397414	8.5	6866.5	93	30.5	41.5	8.5	6	6	1.5	4.5	1.5	5.5	0	0	1	0	0	0	0	2.5	0	2	1	0.5	4273	17.5	10	32	7.5	1	0	0.5	112.5	97.5	23.5	8.5	5	9.5	9.5	3	9	4.5	6	1	0	32.5	2.5
LOC109397417	245.5	251.83	572.67	734.5	641.67	506.33	808.33	946.83	1035.17	992.5	1141.17	1035.67	181.83	98	319.33	307.5	188	158	395.33	150.67	269.83	268.5	291.33	155.5	349.83	528.17	465	590	1086.17	188.67	618.67	159.5	582	574.33	670.67	384.83	290.33	303.33	577.67	259.17	590.17	269.83	842.33	722.17	117.33	412.67	302.5
LOC109397419	836	890.5	349.67	413.67	446	297.67	275.83	243.33	333.83	452.33	401.67	563	71.17	42.5	145.67	89.67	70.5	92	201.5	67.67	112.83	55.67	95.5	47.33	319.33	262.33	197.33	596.83	148.17	73.17	182.83	61.83	399.33	294.33	434.17	226	138	141.5	323.33	122	57.33	31	483.33	270.33	73.33	67.5	21
LOC109397420	2	2.5	25.5	7.5	11.5	8	7.5	4	1.5	6	3	2.5	232.5	188	629	85.5	171	187	17.5	4.5	56.5	71	134.5	17	10	1	12	21.5	8	134	19.5	17.5	25	8	5	10.5	46	42	6	33.5	2.5	13.5	2.5	7	60	7	9.5
LOC109397421	0.5	3.5	20.5	21.5	21	63	1	5.5	2.5	2	1	1	386	334	1763.5	320.5	348.5	387	969	887	1773.5	2026	3619	121.5	16.5	80	112.5	13.5	5	284	477	97.5	27	15	41.5	137.5	314.5	402.83	64	454.5	38.5	308.5	0.5	28	191	90.5	279.5
LOC109397422	0	10.5	1862	3035.5	3264	4395.5	1	3	0.5	1	0.5	2.5	45.5	42.5	76.5	83	73	100.5	175	117	236	173.5	124	51.5	2314.5	4861	2304	2970	2	82	319	96.5	1875.5	3651	4341	2475.5	1246	1087	4527	762	1745	113	4.5	16.5	126	483	91
LOC109397423	464.17	490.5	271.5	312.5	323.5	260	323	285.5	376	460.5	379.33	396	219	111	398.5	263	290.5	221.33	252.5	166.5	170.5	219	153	135	245.5	279	240.5	443.5	299	262.5	174	130	254.33	296.5	337	291.5	284.5	309	290	229	266	146.5	390.5	160.5	197.5	174.5	192
LOC109397426	5.28	6.4	5.2	3.73	7.98	2.75	5.71	1.82	0.17	1	1.58	0.83	1	0.17	0	0	0.5	0	0	1.5	0.39	0.33	0	0.5	1.67	1.62	3.01	3.75	6.13	0	1	0	4.2	3.75	4.18	2.81	2.14	1.58	3.24	1.92	1.83	2.75	0.25	1.2	1	1.08	0
LOC109397437	2.96	3.37	12.46	13.49	15.58	20.86	5.71	10.05	39.16	6.1	5.6	8.05	5.84	2.78	5.6	6.07	0.63	3.99	4.53	0.8	10.79	4.23	4.19	5.07	19.79	16.48	14.06	9.72	10.81	6.71	19.2	10.89	10.61	12.6	22.08	21.48	10.17	10.38	24.29	6.41	8.34	6.36	2.17	9.67	1.51	3.94	1.45
LOC109397439	129.33	130.17	641.33	589.83	542.12	396.17	509	292.17	247.5	292.17	224	383	367	168.17	630	404.5	294.5	219.5	760	189	442.5	220	212.5	269.33	503.5	448.5	522.75	946.5	406.5	158	299.67	333.62	651.33	538.83	689.5	642.79	457.62	410	523.5	370.12	789.67	268.67	253.5	188.83	149.5	580.17	347
LOC109397441	1.4	2.17	19.88	26.89	28.79	5.88	10.88	5.85	1.86	4.24	1.75	1.73	0	0.33	3.87	0.25	2.97	1.81	7.08	4.73	6.15	3.79	4.07	0	20	11.25	4.4	46.95	7.22	0.25	0.73	1.5	38.86	25.56	29.21	8.48	5.29	6.98	13.18	2.38	4.58	1.61	2.08	17.41	0.5	5.09	2.5
LOC109397444	1.93	2.57	9.8	6.92	11.9	14.46	74.89	13.54	7.07	4.68	6.83	11.79	6.89	12.02	13.33	17.62	11.95	8.49	31.03	21.89	30.72	16.9	16.76	9.34	4.07	14.53	15.44	19.9	14.28	0.87	11.74	1.89	14.48	7.64	30.49	14.33	14.6	13.83	20.27	17.34	2.58	6.01	0.81	8.37	8.62	12.67	7.3
LOC109397448	0	1.28	0.58	0.5	1.57	0	1	0	1.33	1.33	0.33	0.87	0	0.33	0	0.5	0	0	0	0	0	0	0	0	1.67	0	0	0	0.42	1	0.5	0	0.33	0.33	2.83	0.2	0.25	0	0.25	0.45	0	0	0	0.25	0	0.33	0.5
LOC109397449	843.16	743.51	29.87	36.58	33.68	24.25	709.17	451.51	480.51	595.27	370.82	301.88	0	0.2	0.67	28.32	16.57	1.68	0.83	1	0.2	0	0.25	3.75	39.53	7.26	19.42	62.88	565.17	0	1.35	0	51.58	26.98	27.57	24.53	14.99	4.37	36.1	13.94	18.72	4	406.89	13.42	0	21.08	9.6
LOC109397454	125	132.5	785	1447.67	1218	1335	84.5	138.5	90	151.5	262.5	252.5	8.5	4.5	3	45.5	6.5	10.5	475	29	167.83	157.5	319.5	43	290	962	1031.67	952.83	264.17	15.5	1784.83	71	657.67	996.67	1251.5	989	434.17	284.5	1329.67	251.33	2302.17	76	146.5	135	13	356	96
LOC109397465	0.7	2.03	8.82	4.45	8.35	14.07	18.9	7.9	12.6	5.07	5.78	7.88	1	2	0.2	0.5	1.83	1	2.78	2.23	3.87	3.95	1.87	1.25	8.65	7.12	4.48	16.23	11.27	0	5.43	2.92	12.95	4.93	8.9	4.73	6.07	8.7	6.73	5.58	3.23	0.5	1.03	85.58	1.25	3.15	0.5
LOC109397470	17.75	19.81	31.72	16.62	27.79	8.25	10.2	16.17	23.17	23.45	10.75	9.45	6.5	7	12.75	13.45	18.25	5.88	13.25	5.5	9.5	6.75	4.85	2.92	13.48	20.35	17	27.32	11	4	8.7	2.88	21.43	19.5	26.9	15.5	12	7.25	19.5	7.61	12.25	7.06	7.5	12.87	4.5	7.2	7
LOC109397473	0.2	7.2	2.84	5.81	6.87	1.13	0.61	0.22	0.2	1.41	1.58	0.48	0.31	0.1	0.11	0.27	0	0.11	0.53	0.39	0.84	1.61	0.53	3.95	3.81	1.82	0.92	4.61	0.1	0.61	0.71	3.7	4.78	3.49	3.26	1.35	0.87	0.81	1.01	0.61	0.5	0	0.1	0.21	1.21	0.78	0
LOC109397475	0.2	7.2	2.84	5.81	6.87	1.13	0.61	0.22	0.2	1.41	1.58	0.48	0.31	0.1	0.11	0.27	0	0.11	0.53	0.39	0.84	1.61	0.53	3.95	3.81	1.82	0.92	4.61	0.1	0.61	0.71	3.7	4.78	3.49	3.26	1.35	0.87	0.81	1.01	0.61	0.5	0	0.1	0.21	1.21	0.78	0
LOC109397477	0.63	9.59	3.64	7.12	6.54	1.92	0.83	0.22	0.2	1.52	0.62	0.52	0.31	0.1	0.24	0.22	0	0.11	0.41	0.22	0.94	0.72	0.77	3.72	5.01	1.95	0.86	3.78	0.2	0.74	0.71	4.83	3.99	2.26	2.56	0.6	0.92	1.05	1.31	0.56	0.85	0	0.2	0.21	1.72	0.92	0.1
LOC109397478	0.1	7.98	2.45	2.97	1.93	0.74	0	0.1	0.21	0.67	0.1	0.1	0.22	0	0	0	0	0	0.2	0.77	0.71	0.55	0.33	0.46	3.42	0.71	0.22	2.06	0	0.12	0.1	0.38	1.62	1.6	1.03	0	0	0	1.03	0.1	0.42	1.04	0.2	0	0	1.53	2.23
LOC109397481	0	9.48	3.16	3.08	2.22	0.74	0	0.14	0.21	0.75	0	0.39	0.12	0	0	0	0	0	0	0.14	0.8	0.69	0	0.5	3.27	0.65	0.22	2.09	0	0.12	0.14	0.38	1.42	2.03	0.77	0.14	0.43	0	1.03	0.1	0.12	1.31	0	0	0.14	1.33	2.63
LOC109397482	0.3	10.57	0.51	1.51	1.33	0.5	0.2	0.62	0	0.41	0.1	0.21	0	0	0.1	0	0	0	0.1	0	0.41	0	0.1	0	2.23	0.61	0.2	0.8	0	0.1	0	0.1	0.8	0.8	1.13	0.1	0	0.21	0.71	0.1	0.42	0.2	0.1	0	0	0.81	0.41
LOC109397483	0	20.92	1.12	2.54	1.8	0.97	0.2	0.12	0.17	0.27	0	0.4	0	0	0	0	0	0.12	0.4	0.2	0	0	0.55	0.31	8.98	0.3	0.4	1.04	0	0	0	1.12	2.73	0.37	0.8	0	0	0	0.6	0.21	1.05	0.51	0	0	0	1.35	0
LOC109397485	0	7.83	0.92	0.64	0.92	0.2	0	0.1	0	0.36	0.1	0	0	0	0	0	0	0	0.43	0	0	0	0	0	1.55	0.67	0	0.22	0	0.1	0	0	0.39	0.72	0.5	0	0	0	0.44	0	0	0.38	0.22	0	0	0.52	0.11
LOC109397487	0.3	10.57	0.51	1.51	1.33	0.5	0.2	0.62	0	0.41	0.1	0.21	0	0	0.1	0	0	0	0.1	0	0.41	0	0.1	0	2.23	0.61	0.2	0.8	0	0.1	0	0.1	0.8	0.8	1.13	0.1	0	0.21	0.71	0.1	0.42	0.2	0.1	0	0	0.81	0.41
LOC109397489	0.3	6.8	0.57	1	1.66	0.3	0.2	0.3	0	0.66	0	0.1	0	0	0.1	0	0	0	0	0	0.3	0	0.1	0	1.99	0.5	0.2	0.82	0	0	0	0.1	0.7	0.32	0.3	0.1	0	0.1	0.3	0.1	0.3	0.57	0.12	0	0	0.42	0.41
LOC109397490	5	8	2	5	6	14	34	10	5	30	1	2	5	6	1	14	1	0	22	112	21	8	20	7	1	12	15	5	28	7	27	6	4	2	17	31	56	115	10	121	2	28	13	44	10	12	15
LOC109397491	0.63	12.62	4.37	8.11	9.45	1.92	0.83	0.22	0.2	1.86	1.16	0.86	0.31	0.1	0.24	0.39	0	0.11	0.74	0.39	1.14	0.92	0.94	6.11	7.29	2.12	1.42	6	0.2	1.14	0.71	6.02	5.97	2.59	4.22	1.25	1.09	1.05	1.78	1.38	1.25	0	0.2	0.21	1.88	1.09	0.1
LOC109397492	551.33	304.67	200.63	287.57	228	265.5	1197.5	1319.83	1167.4	1760.23	1783.26	1854.85	112	99.17	180	303.17	80.33	130.23	97	24.5	92	65	60.17	71.5	70	161	405.83	173.57	2097.96	174.83	409.07	172.17	144.17	194.5	242.33	427.83	360.67	339.9	274.83	311.33	1072.9	136.33	1351.87	478.55	235.5	287.67	167.73
LOC109397494	0.3	14.46	1.23	1.75	1.96	0.5	0.2	0.62	0.5	0.77	0.1	0.21	0	0	0.1	0	0	0	0.1	0	0.41	0	0.1	0	3.38	0.61	0.2	0.92	0	0.1	0	0.1	1.09	0.92	1.13	0.1	0	0.21	0.85	0.1	0.42	0.57	0.22	0	0	0.94	0.52
LOC109397495	66	94.33	217.33	270.03	238.83	203.33	182.43	178	263.33	226.16	187.83	191.83	141.17	104.67	184.37	186.45	54.5	77.67	113.33	15.83	49.87	49.33	66.5	50.5	212.7	198.5	199.33	253.23	216.16	120	249.5	86	237.7	223.83	202.17	211	152.63	108.42	240.66	108.67	100.33	18.5	165	165.67	108.83	72.33	39.67
LOC109397496	891.16	906.66	233.83	206.33	197.83	145.83	375.83	296.83	515	587.5	449.66	560.33	18.5	14	70	57.33	80.17	37.17	59.83	104.83	61	48.5	35	11.5	294.67	171.67	126.5	229.83	365.17	56.83	48.17	9.5	232.5	176.17	181.67	137.83	105.67	91.33	158.83	59.83	73.5	81.83	608.16	134.83	13.17	146.33	113.5
LOC109397497	107.83	128.67	285.83	283.33	327.33	249	477.67	252	288.83	213.17	218.33	244.33	73.67	43.67	144.33	113.5	123.33	81.67	214	87.83	147.5	87	129.5	55.83	387.83	277.17	245	532.33	239	76	240.67	69	309	295.67	407.33	290.67	200	160.33	281	120.67	58.33	38.5	212.83	198.67	47.5	57	78.67
LOC109397498	490	527	543	563	612.33	565	525	500	790	937	818	935	170	144	292	309	307	194	421	122	209	131	151	178	565	791	608	580.5	443	250	518	207	460.33	583	472	580.5	496	412	603.33	354	184	76	921	454	196	161	59
LOC109397500	2393.1	2565.48	1616.99	2035.82	1985.46	1920.85	1665.49	1917.49	2073.48	2448.9	2213.82	2335.98	774.66	454.66	898.83	965.74	553.91	642.66	1427.82	430.33	707.49	455.23	583	464	2034.65	1652.65	1373.16	1111.82	1774.65	646.16	1833.82	818.99	1376.32	1855.65	1483.82	1510.16	1088.99	1160.66	1858.32	918.16	1262.32	275.33	2047.49	2430.32	483.16	600.83	309.5
LOC109397502	172	104.33	35	38.5	39.83	483.33	246.67	210.67	231.17	378.33	310.67	358	124.67	86.67	155.17	217.83	142.67	112.83	361.33	16.33	81	113.5	117	118.83	20.33	313.17	641.66	39.67	228.67	286	444.5	303	34.83	39.33	164	789.5	441.66	416.83	461.66	262	416	72	247.83	3496.57	163.83	184.5	76.17
LOC109397503	0	9.48	3.16	3.08	2.22	0.74	0	0.14	0.21	0.75	0	0.39	0.12	0	0	0	0	0	0	0.14	0.8	0.69	0	0.5	3.27	0.65	0.22	2.09	0	0.12	0.14	0.38	1.42	2.03	0.77	0.14	0.43	0	1.03	0.1	0.12	1.31	0	0	0.14	1.33	2.63
LOC109397504	0.3	14.46	1.23	1.75	1.96	0.5	0.2	0.62	0.5	0.77	0.1	0.21	0	0	0.1	0	0	0	0.1	0	0.41	0	0.1	0	3.38	0.61	0.2	0.92	0	0.1	0	0.1	1.09	0.92	1.13	0.1	0	0.21	0.85	0.1	0.42	0.57	0.22	0	0	0.94	0.52
LOC109397509	1.37	0.67	1.04	0.91	0.38	0.33	1.55	1.53	2.18	0.94	1.55	1.12	0	0.45	0	0.34	3.27	0	3.69	1.1	4.05	1.16	0.75	1.32	1.66	3.47	1.66	2.12	6.06	0.2	5.9	2.75	1.26	2.04	1.83	2.56	1.29	2.82	5.97	0.2	2.31	1.2	0.47	32.72	1.07	0.28	0.14
LOC109397513	992.83	953.5	451.5	665.67	539.17	774.67	2783.5	3617.33	2157.17	2157.67	4121.33	3591.33	1002.67	1130.17	1687.5	2137.67	1034.17	1578.5	1041.83	162	674.5	745.67	640.67	310.5	269.17	463.67	623.67	420.83	4860.5	2041.67	1600.67	587	401.17	508	574	594.83	541	712.67	705	704.17	996.5	1097.33	2579.5	478.67	1371	1353.17	1264
LOC109397515	164.13	87.26	21.77	17.55	18.16	20.48	100.48	95.93	191.3	158.11	123.96	145.69	1.43	0.25	1.42	5.18	10.1	0.93	7.53	3.17	3.53	2.57	0.95	2.88	26.7	26.18	14.17	30.1	98.76	1.03	3.97	1.23	28.03	19.55	26.8	13.88	11.02	6.98	20.67	5.03	14.25	4.98	106.4	57.76	0.2	10.24	5.15
LOC109397517	0	0	0	0	0	0	0	1	4483	190	2	0	0	0	0	1	79	0	0	0	0	0	0	0	0	0	0	0	0	0	0	0	0	0	0	1	0	1	0	0	1	1	1	2	0	1	0
LOC109397518	1.83	7.25	0	0	0.12	0	2.27	0.72	0	1.13	0.98	0.54	0	0	0	0.33	0	0.12	0.11	0.1	0	0	0	0	0.53	0.58	0.36	0.1	3.66	0	0	0.91	1	0.31	0.33	0.43	0.25	0.2	0.2	0.85	0	0	0	0	0	0.12	0
LOC109397519	202.5	288	417.5	409	400	304.5	630.5	527.5	269	301.5	360.5	344	152	41.5	123.5	140	70	100.5	73.5	102.5	255	68	107.5	33	971	314.5	261	264.5	932.5	165.5	109.5	61.5	477.5	379	293.5	219.5	181.5	219	279	191	123	93.5	168	254	46	162	75.5
LOC109397520	300	133	216	187.5	215	114	275	182.5	239	281.5	208	253	97	53.5	136.5	112.5	81	86.5	328.5	127	222.5	93	118	71.5	128	149	142.5	283	227.5	87	216.5	80.5	231.5	167.5	195	136.5	149.5	110.5	166.5	102	40	49.5	205.5	131	22	63.5	38.5
LOC109397521	11.5	13	8	6.5	6	11	59	26.5	33	105	69.5	76.5	334.5	204.5	211.5	233	144.5	331	127.5	161.5	401	233	309.5	600	85.5	9.5	14.5	6.5	70	295	145.5	1205	9.5	12	9	12	68.5	90	14	97	53	602	14.5	138.5	216.5	393	657.5
LOC109397522	70.5	53	36	40.5	58	74.5	159.5	67.5	68	45	64	74.5	13	4	21.5	19.5	14	14	28.5	9	5.5	7	16.5	4	37	75.5	55	92	118	14	25.5	7.5	57	59	85.5	69.5	40	39	87.5	37	15	9.5	86.17	43	8	16.5	12.5
LOC109397523	147.67	99.83	1931.99	1667.65	1365.82	1531.16	826.66	823.83	1217.99	1569.66	786	743.16	1045.33	1211.83	1237.99	1833.49	743.33	1495.66	1444.99	314.5	495.16	600.5	761.16	743.83	336.5	1543.66	1629.82	1033.99	772.83	1201.16	2298.32	1290.16	1632.82	1313.99	1305.16	1747.82	1270.32	1441.49	1632.16	1284.32	893.66	472.33	651.83	656	1701.32	912.49	582.33
LOC109397524	1059.49	1351.48	2904.08	2908.91	3030.83	4755.05	5245.78	5980.76	5280.7	2543.13	2167.8	2261.71	14725.5	3364.26	944.54	1108.01	1069.35	1198.89	2454.58	2161.89	2751.34	1488.81	3925.47	437	9982.51	5334.58	5400.57	3316.21	2540.55	1542.52	4095.51	515.09	3357.5	2930.71	4921.16	5274.75	3066.94	2871.81	5324.99	2450.1	1056.59	398	1667.03	374.56	731.53	1465.69	482.59
LOC109397526	1180.5	1159	488.5	438.5	508	614	795	520.5	700.5	1121	662.5	908.5	81.5	64	141	182.5	197.5	80.5	378	139	196	135.5	160.5	644	982	629	647	990.5	562	108.5	378	253.5	569.5	536	973.5	714.5	522	492	836	371	170	52.5	789	253.5	92.5	179	58.5
LOC109397528	332.67	1841.83	803	765.33	838.5	819.83	1681.5	1087.66	1318.66	1739.33	1320.5	1615.5	570.17	153.5	639	726.83	947.83	767.16	430.5	4280.65	738.16	691.66	341.5	276.17	1833.83	1167.16	891.16	848	1912.16	1078.5	411	218.5	892.33	688.5	1065.5	923.16	857.5	886.16	985.83	712.16	1529.83	5992.15	996.83	579.16	314.5	3256.99	6907.98
LOC109397529	2.5	7	78	365	524	2131	336	120.5	139	1462.5	1276.5	1222	1105	1028.5	2182	2043	1353	2269.5	197.5	241.5	542.5	319.5	381	2967	29	1806	2475	438.5	273.5	2843	345	3768.5	64	754	510.5	2680	3800.5	4613.5	2390.5	3837.5	1089.5	320	25	303.5	4515	1274	524
LOC109397530	559.5	322	493	465	520	571.5	904	1069	1914	2311	993.5	1348.5	522	255	1395.5	1567	872	681.5	1062	203	341	664	576.5	922.5	272	656.5	511.5	666.5	702.5	505.5	957	752	450	418	705.5	531.5	359	298.5	629	239.5	192.5	176	1098.5	860	365	261.5	187
LOC109397532	69.67	34.17	15.33	11.33	10.67	70.33	32.5	120.5	15.17	21.5	40.33	29.67	1.5	1	2.67	4.33	3.17	2.83	11.33	1.33	1	3	1.5	1.83	12.67	101.5	47.33	14.17	29	0.67	22.17	13.5	7.67	5.5	72.67	62.17	26.5	27	83.5	13	20.33	1.5	11.67	178.33	1.5	10.17	6.83
LOC109397533	4.38	4.73	2.54	6.92	4.48	2.68	4.07	4.63	5.05	1.83	3.53	5.84	0.42	0.25	2.27	1.18	1.01	0.79	1.6	0.71	0.54	2.73	0.73	0	8.14	4.5	6.95	7.02	2.49	0.5	1.53	0.17	3.83	6.95	7.19	3.97	4.15	2.49	4.97	3.08	1.81	2.32	2.74	0.46	0	3.22	1.95
LOC109397534	185	479.16	404	504.5	511.83	225.33	296.16	223.33	310.5	345.83	246.17	324.16	101.5	33.83	126.5	139.83	116.17	92	174.67	173.83	153.33	163	106.33	37.5	588.66	291.66	197.17	583.33	352.66	92	99.83	38.67	477	415.83	352.16	202	127.17	133.67	250.33	93.17	250.17	335.33	224.17	261.33	36	357.5	344.33
LOC109397538	302.66	188.33	187.83	156.17	195.5	181	420	439.5	680.99	1009.82	797.83	1032.52	37.67	62.83	127.33	161.83	100.17	54.17	70.5	77.5	66	28.33	33	31.17	260.2	165.17	179	294.2	356.5	31	91	46.33	215.33	173.67	217	185	149.33	182.66	189.17	109.33	150.33	130.5	753.66	289	67.67	144.5	185.17
LOC109397539	17.5	18	3.5	2	1	4	8.5	18.5	6.5	19	30.5	23	22.5	14.5	17.5	22	5	22.17	2.5	4	9.5	4.5	2	4	5.5	5	10.5	6	89	34	33	75.5	9	1.17	4.5	10	18.17	27.5	3	27	22	37	10.5	973.33	43	32	56
LOC109397548	138.5	168.5	419.5	483	449	309.5	664	455	550.5	598.5	371	559.5	466.5	131.5	482.5	475	382.5	283.5	719	408.5	814.5	365.5	445	262.5	391	330	370.5	429	378.5	237.5	591.5	220	491	383	434.5	487.5	346	394.5	334.5	348	87.5	145	338.5	372	227	158.5	176
LOC109397549	90	81	187.5	139	180	121.5	156.5	137.5	122.5	140.5	103.5	133	197	93	523.5	351	364	194.5	222	56.5	215	329	318.5	143.5	104	120	108	208.5	243.5	247	176	75	227	98	207.5	134	109	129	129.5	102	46	175	123.5	128	142	164	279.5
LOC109397551	155	133.5	44	44.5	45	156.5	151	177.5	95	158	287.5	231.5	116.5	68	86.5	222	56.5	106	43.5	61	41.5	16	31.5	42.5	46.5	135.5	208	72	348.5	127	131	166.5	52	36.5	163	173.5	223	319.5	173	316.5	80	82.33	125	84	257	205.5	78.7
LOC109397552	31	26	43	44	71	24	89	56	47	41	31	58	1	3	0	0	7	0	39	19	12	12	10	19	44	25	24	58	132	29	26	5	95	53	59	34	19	17	34	11	8.5	9	46	75	0	20	20
LOC109397553	4	11	45	44.5	46.5	38	30	12	11.5	39	31	30	476	199.5	203	768.5	286.33	792	335.5	45	176	346.67	332	114	104	23.5	46.5	45.5	22	467	403.83	295.5	79	47	30	52.5	48.5	91	43.5	95	23.5	88.5	4	120.5	98.2	94	55.5
LOC109397554	957	836	885	892	1049	882	1248	942	1347	1435	981	1266	316	210	482	499	416	372	663	260	431	268	310	181	772	1062	815	1920	770	262	629	212	901	929	1474	898	679	646	1101	488	1495	289	994	1216	208	723	218
LOC109397555	269.51	215.08	73.84	54.1	74.26	52.14	487.22	418.32	356.85	422.12	339.44	429.16	26.82	5.9	34.58	21.14	36.22	14.95	51.89	30.25	32.66	15.85	17.15	12.26	126.74	50.21	44.91	127.08	326.49	13.91	48.55	21.57	83.87	67.59	74.5	56.75	36.96	39.88	61.62	27.84	22.89	16.49	279.12	215.43	8.57	31.18	18.65
LOC109397556	20.83	43	14	5.5	4	131	41.33	19.83	27	22.5	36.33	72.33	161	177	263	308.57	196.07	377.83	126.83	118.17	156.17	39	30	175.5	13.17	62.5	207.17	6	96.5	362	235.17	298.83	13	11	18.83	239.3	306.4	441.53	102	405.17	121.5	141.5	18	66.83	484.5	257.83	157
LOC109397559	18.15	28.89	46.88	41.55	45.44	39.62	38.53	40.26	26.67	34.81	26.75	26.82	12.69	22.87	0.58	35.6	11.49	26.5	44.66	17.56	19.47	10.62	11.04	2.97	69.19	41.1	33.12	61.34	25.4	20.77	1.17	2.5	56.51	40.59	56.75	45.87	17.77	23.32	41	29.14	8.7	9.56	11.65	18.66	12.8	17.54	11.61
LOC109397563	317.33	194.25	141.75	144	145.83	60.58	194.08	180.33	459.91	693	492.08	507.25	16.92	15.83	29.92	94.5	50.5	27.25	35.92	15.83	26.58	12.25	12.17	18.92	156.58	64.75	75	200.92	119.25	19.58	34.42	29.58	132.75	121.67	103.92	69.5	55.67	47.67	68.5	39.5	21.42	13.75	440.5	153.5	14.17	47.5	12.58
LOC109397567	68	25	17.33	17	10	9	100.5	100.5	106.5	116	81	109	2	0	0	7	3	0	1	8	4	3	1	13	28.42	20	19	20	204	0	5	7	13	18	15.75	11	12	8	11.5	6	30	16	92.25	109	6	17	18
LOC109397569	58738	49177.3	2812.25	1849.65	1806.33	1035.22	7364.01	16590.9	35563.1	54447.2	49281.7	45663.4	1172.55	595.38	1023.96	6509.55	1283.08	566.29	220.08	128.08	711.1	340.52	702.71	158.92	4110.73	740.62	756.08	1820.58	9707.37	901.12	303.95	262.81	1842.56	1667.98	1039.56	704.08	608.81	566.91	1106.12	448.96	782.73	266.41	40531.7	589.15	284.08	847.33	279.3
LOC109397574	1	0	4.5	2.5	3	15.5	12.5	0.5	2	2.5	1	2	586.5	702.5	1011.5	704	396.5	435.5	166.5	105.5	157	241.5	236.33	110.5	1	16	41	3	9.5	357	112.5	146.33	5.5	1.5	2.5	31.5	71.5	112	22	115	161	774	0	49.5	115.5	365.5	716.5
LOC109397575	137	59	84	116	132	2818	578.33	210	238.5	370.5	278.5	332.5	1643	1032.5	2000.83	2012	1936	2273.5	7057	4719.67	4282.5	5446	2788.67	4734.5	80.5	3266	3200.5	190	820	4983.5	6332	4653.5	82.5	116.67	2913	2917.33	3739.5	4066.5	3106	3221.17	3078.67	3301.5	408.5	348.5	4125	5502	3909.83
LOC109397576	23	34.5	109.5	148.5	145	35	67	63	51.5	98	32.5	44.5	693	612	362.5	914	583.17	2261	375.5	158	718	561.5	400.5	1144.5	17.5	47	24.5	92.5	109	1196	451.5	1578	88	101.5	53	30.5	56.5	116	35	124	11	99.5	28.5	402	1084	58	92
LOC109397579	0.25	2	0	0.2	1.6	0	0.5	0	0.7	0.25	0.2	0	0	0	0	0	0	0	0	0	0	0	0	0	0	0.2	0.4	3.5	0.93	0	0	0	0	0.25	0.25	0	0	0	0	0	0	0	0.45	0.85	0.4	0	0
LOC109397585	1	18.1	4.56	9.83	10.64	2.15	0.8	0.11	1.94	0.17	0.2	1.22	2.23	0.2	0	3.78	0	2.27	0.11	0	0.68	1.42	0.39	0	15.67	3.62	4.99	3.01	2.1	0.11	5.97	1.23	4.11	8.24	2.94	1.23	2.11	0.48	3.23	1.61	2.95	1.9	0	1.32	1.2	1.24	0.5
LOC109397588	0	0	0.25	0	0	0.77	0	0	0	0	0	0.35	0.12	0.11	0	0	0	0.24	0	0	0	0	0	0.12	0.12	0.38	0.6	0.12	0.12	0.12	0	0	0.43	0.12	0	0.35	0	0.44	0.14	0.62	0.12	0.12	0	0.1	0.11	0.86	0
LOC109397591	11.42	10.75	6.42	4.67	4	5.08	9	10.33	25.25	12.83	10.75	9.33	0.33	0.25	0	1.08	0	0	0	0.83	1	1.83	1.33	1.5	3.17	0.5	3.67	8.83	4.25	1.33	1.33	0.25	4.42	6.08	2.67	1.67	3	2.08	2.75	2.33	0.5	0.33	7.92	3.5	0	0.67	3.33
LOC109397594	1076	1164.67	805.33	1059	1044.67	494.5	826	915	955.83	1110	920.67	1049	229.5	108.5	277	367.33	171.5	277.5	286	242.5	287.17	360	279	88	1027	635.33	471.67	1043.33	1148.83	252	366	100.83	735.83	926.33	584	422.33	278.33	270	567.5	207.5	369.5	433.5	806.33	533	142	556.83	410.5
LOC109397595	1793.5	1884.33	328.5	210	241.5	487.5	3066.67	3770.17	2839	2661.17	3139	3483.17	119.5	97.67	257.5	690.17	222	196	306.5	128.5	141	516	49	1059	308	451.17	620.17	216	4305.83	179	544.67	1461.5	277	182	323.5	546	556	574	530.5	497.67	653	901.83	2961.33	193	149.17	729.5	971.5
LOC109397596	2100	1450	1852	2882	2392	2028	6194	10713	10828	9732	12308	11823	592	1406	742	3402	442	674	696	356	602	663	713	291	2971	2350	1987	1183	10304	872	3023	685	2018	2256	1874	1453	1120	1210	2183	926	4406	242	5562	3079	1329	690	327
LOC109397598	84.5	164.17	348.5	427	372.5	262.5	250	314.5	229	201	274.5	251.5	139	125	262.5	217	102	151.5	149.5	23	101.5	79.5	123.5	82.5	450.5	267	264.5	281.5	299	173.5	294.5	126.5	285.17	254.5	228.5	205.33	178	172.83	259	149.5	143.5	70	148	545.5	203	138.83	66
LOC109397600	823.5	1046.5	649	732.5	612.5	417.5	959	703	578	823.17	712	715.5	117	42.5	180.5	178	145	162	196.5	293.5	473.5	162	211	115	1183.5	355.5	317.5	514.5	1113.17	193	205.5	129.5	711	610.67	517	348	276.5	297.5	424.5	300	343	256	621	472.5	45	308.5	190
LOC109397603	1.11	1.82	0.68	0	0.2	0.78	25.72	11.04	4	7.43	2.69	2.29	0	0	0	0	0.22	0	0	0.33	0	0	0	0	0.25	0.42	0.21	0.38	3.02	0	0.32	0	0.1	0	0	0.11	0	0.12	0	0.1	0.12	0	10.31	0	0	0.1	0.62
LOC109397606	7.5	5.5	3.5	0	4	1.5	517.5	11.5	38.5	9	14	10.5	10381	3350.67	1606.5	7.5	101.5	47.5	156.5	19.5	56.5	188	846	163	10.5	6	1.5	2	28.5	275.5	210	461	6	1	1	3	2.5	9.5	4	3.5	0.5	26.5	5	1350	483	49.5	28.5
LOC109397607	13.5	4.5	5.5	24.5	42.5	8.5	20	25.5	33.5	21.5	26.5	31	182.67	167	261.5	397	454	223.5	1462.5	55	651.5	299	177	2538.5	40	16	7.5	45.5	33.5	196	808	1381	17	46.5	55	15	43	103.5	22	88	3.5	177	12	150.5	189.5	71	204
LOC109397609	1	0	6	3.5	3.5	0	285	0	2.5	2.5	1.5	1	4112	694	229	0	1	1	0	4.5	8	0.5	71.5	18.5	7.5	0	1.5	2.5	0	0	1.5	33.5	2.5	3.5	0	0	0	0.5	0	0	1.5	3	0	14.5	3.5	3	3
LOC109397611	23.88	9.6	0.87	1.92	3.33	2.5	32.22	26.12	23.78	26.9	59.04	3.83	0	0	0	0.6	0.83	0.33	0.33	0	2.5	1.33	0	0.5	2.33	1.75	1.33	1	108.52	0	0	1.17	3.37	3.17	1	3.42	1.17	0.75	0.58	0.33	2.25	0.5	7.82	3.67	0	0.33	0
LOC109397612	1	0.5	0.5	0	0	0.5	3	6	0	0	3	3	7	17	7	13	7.5	4.5	4.5	6	0	0	0	12.5	9	0	6	0	10.5	25.5	8.5	20.5	3	2.5	0	6	5.5	5	0	8.5	36.5	8	0	89	13.5	4.5	22
LOC109397614	0	0	0	0	0	0	0	0	0	0	0	0	0	0	0	0	0	0.17	0	0	0	0	0	0	0	0	0	0	0	0	0	0	0	0	0	0	0	0	0	0.17	0	0	0	0.17	0	0	0
LOC109397621	95.08	131.12	64.68	32.78	47.33	34.05	113.72	75.15	88.35	104.9	71.4	93.82	40.22	6.43	7.93	33.42	2.32	8.57	4.37	14.1	21.82	20.93	19.35	7.57	59.05	27.53	22.28	61.6	98.95	2.9	27.93	17.02	67.37	48.03	46.38	30	18.4	22.38	30.58	13.4	31.33	6.6	79.65	124.67	8.27	20.43	14.7
LOC109397624	1	0	0	0	0	0	5.25	1.25	1.58	5.33	1	1	16.17	6.42	54.5	19.83	31	59.33	70.25	2	0	0	0.5	331.75	0	0	0	0	0.25	135.42	104.83	417.67	2	0	0	2	0.33	1	0	1.5	0	0	0.33	3	156	0	0
LOC109397627	0	0	0	0	0	1.5	1	1	2	1	1	0	0.5	5	1.5	0.5	0	4.5	0	0.5	0	0	0	1	0	1.5	3	0	0	1.5	1	1.5	0	0	0	1.5	2.5	3	1	1	4.5	2	0	0.5	2.5	1	2.5
LOC109397628	14.67	19.67	19.33	12.33	10.67	6.33	24.33	30	16	45.33	28.67	54.33	0	0.67	0	2	1.67	1	10.33	4	6.33	9.67	2	13.33	33	13	13.67	20	43.67	0	5	5.67	15.67	9	6	8.67	4	6.33	8.67	3.33	3.67	5.83	10.67	27.33	2.67	5.67	4.33
LOC109397630	0	0	1.48	0.67	1.13	0.5	0.33	0.83	0.88	1.06	0	0.25	1.25	0	0.5	0	0.75	0	0.34	0	0.65	0.25	0	0	1.32	0.62	0.7	1.93	1.04	0	0.67	0.1	3.03	1.08	1.94	0.27	1.32	0.58	0.93	0.58	0.5	0.14	0.2	2.34	0	0.58	0
LOC109397631	0.53	2.45	1.27	1	0	0	2.5	0	0	0.67	1.25	1.58	0.5	0	0.2	1	0	0	0	0.33	0	2.33	0	0	1	1	0	2.58	0.45	0.25	0.5	0	0	1.5	0	0.67	0.33	0	0	0.25	1.65	0.14	0.7	0.4	0.25	0	0
LOC109397632	652	658	612.33	588.33	473.5	721.83	512.17	756.33	532.33	487.17	760.17	642.17	782.33	560.17	566.33	1454.33	605.5	636	972.67	313.33	480.83	696.17	327.33	611.33	436.83	600.67	804	430.5	972.17	516.17	948.83	974.5	526.5	350.83	670.33	528.67	547	674.67	756.5	885.67	1443.83	659.67	360.33	641.33	954.67	1125.5	585.5
LOC109397633	919.5	655.5	1087	1023	1149.5	293.5	646.5	555	941	842.5	584.5	649.5	49.5	18	52.5	129	83.5	29	382	87	188.5	56.5	170	123	1299.5	480.5	188	1564.5	432	28.5	120.5	162	1482	1045	923	189	97.5	85.5	367	89	36.5	11	826.5	509.5	12	147	20
LOC109397635	961.83	1157	788	1571.17	1460.5	329.83	2649.5	2656.83	2288	2933.5	3494.67	3299.5	15.5	18.33	19	266	85.83	23.5	284.83	58	219.5	87.5	170	25.5	809.83	220.33	247.17	1313	3359.17	11.33	680.67	29.5	657.67	1405	717.5	272.17	222.67	203	383.83	245.83	317.17	67.83	2028.33	508.83	13.5	171.5	80.5
LOC109397636	24.33	26	20.83	17.5	26.83	32.33	33.17	22.83	89.83	93.17	33.67	47.83	175.83	181.83	130.5	61.33	95	92.17	306.5	7.67	79.17	55.67	56.67	345	15.83	24.33	21	23.5	49.67	136.17	526.87	476.17	12.83	15.83	15.33	16.5	30.67	45.33	26.17	61	16.83	6	18.33	84.17	63.33	19.33	10.17
LOC109397637	583.33	500	327.67	382.33	353.33	269	886.5	813.5	797.16	972.33	1040.83	1005	541.17	380.67	671.25	1315.83	1168	602.17	450.17	1037.5	738.5	1054.5	541.83	401.5	332.17	327.17	335.17	300.33	933.66	452.17	475.83	776	278.17	264.67	227.33	277	274.5	349.17	270.17	346.67	530.33	3752.33	954	521	405.83	2188.16	4201.82
LOC109397638	7193.48	6952.43	597.23	414.95	499.53	687.11	2081.56	2740.65	4115.28	6723.58	5124.81	5405.14	334.08	218.75	646.05	1041.08	498.26	329.08	609.63	298.22	443.81	608.33	442.26	232.3	584.73	496.31	522.33	941.61	2217.64	229.72	660.65	272.98	584.55	363.7	652.35	460.63	419.46	415.68	561.8	321.86	765.73	413.95	5355.87	476.61	198.22	652.63	448.55
LOC109397641	306.5	333	492	521.17	508.83	300.5	748	619.5	642.5	766.33	764	705.17	157	155	288.5	375.5	202	191	406	87	151.5	150.5	182	111	960.5	368.5	270.5	741.67	708.83	120	333	132	589.5	463.5	488	268.5	227.5	201	396	170.5	161	127	745	225.5	213.5	171.5	148
LOC109397642	0	2	16.67	13	12.67	40.17	7.17	2.5	1.83	2.67	0.83	3.67	155.17	88.83	190.67	230.33	230.17	186	68.67	108.67	213.67	424.33	348	60	5.33	28.17	52.17	17.5	22.33	400.5	68.83	129.17	5.67	13.33	35.17	62.17	103.17	131.67	37.33	176.5	24.83	227.33	0	11.5	141	123.83	242.83
LOC109397643	2.17	3.17	1.83	0.33	0.33	131.67	2.5	0.5	1.5	0.33	1.67	1.83	52.33	56	81.33	77.83	110.5	92.17	207.83	150.33	153	35.83	18.33	62.67	0.67	123.33	453.17	1	1.67	48.5	295.42	163	0	1.17	12.67	330.5	534.33	557.83	152.17	462	119.17	72.5	1	5	53.17	201.5	61.5
LOC109397644	0.5	1	0.5	1	0	0	2.5	0	0	2	1	2	0	0	2.5	4.5	0	2	3	489	2277.83	2049.17	1873.17	2	1.5	1.5	1	8	0	5.5	58	0	3	0	0	2	9	14.5	0	30	0.5	93	2	8.5	1	46	97
LOC109397646	4548.67	6574.17	7148.33	6513.67	6487	4597	4466.67	2385.33	2426.5	2394.5	2154.5	2406.83	1068.83	599.33	1444.83	1378.17	998.5	1012.5	2640	2723	2849.33	1288.33	1419	1068.33	9326.17	5056.33	4209.42	8927.33	2340.17	960.5	2631.83	1497.5	8364.83	4815.67	6590.5	5805.17	3221.5	2887.67	5351.33	2990.5	2314.83	1113.83	2406.5	1381	651	2068.5	969.17
LOC109397647	3081.23	1276.05	165.08	122.27	105.9	91.64	423.83	692.55	2498.33	2764.62	1442.35	2186.12	44.52	43.67	300.77	961.03	285.43	92.02	85.82	23.68	94.88	131.88	134.22	32.72	162.57	63.85	82.23	207.3	167.4	19.8	42.83	26.53	120.65	88.37	109.53	70.23	57.93	52.23	90.15	26.1	69.38	16.98	2432.01	57.83	43.63	56.58	16.6
LOC109397652	0	0	4.17	1.32	1.33	0	3.57	0	0	1	0	0	133.29	136.45	7.62	4.5	3.16	0.85	1.17	5.43	2.67	21.02	9.35	2.93	0	1.5	2.44	4.83	0	8.35	0.12	1.99	7.95	3.03	0	3.33	4.69	4.37	0.53	3.07	0	0	0	1	1.96	0.33	0.17
LOC109397653	0	0	38.13	13.75	11.53	3.42	24.87	0	2	3	7	0	1441.41	1531.17	132.04	56.22	51.46	108.63	4.62	16.59	17.63	55.66	33.8	10.49	0.87	1.96	8.29	12.09	0.25	122.4	6.5	42.46	67.83	12.18	5.29	6.1	6.01	6.95	8.95	9.71	2	0	0	12.7	95.17	5.79	4.17
LOC109397654	52.5	34.33	637.67	673.17	547.15	333.63	104	160.5	69.42	69.08	125.77	117	66.4	41.08	46.7	98.12	47.17	61.92	165.42	6.5	95.23	98.83	76.9	61.75	298.75	212.02	366.55	346.32	264.83	107.2	468.12	142.63	460.15	496.38	436.52	282.18	230.82	216.1	328.63	185.12	632.02	82.53	62.67	43.75	122.9	290.62	73
LOC109397655	134.17	260	54.33	38.67	56.83	38	187.5	148.33	185.83	230.67	181.67	236.17	132	18.67	166.67	122	127.5	83.83	59.17	52	36	60	42.17	23.33	206	57	49.17	87.5	271.33	78.67	61.83	33.83	76.67	24.83	60.33	46.83	46	35	53	36.67	51.5	165.5	135.33	109.17	63.33	122.83	300.33
LOC109397657	2756.16	3293.56	193.33	95	130.83	165	1495.33	1780.56	1221.9	1483.83	2799.83	2622.16	276.67	162	385.33	474.23	219.5	345.5	431.5	45.83	84	70.17	54.83	428.5	193.33	58.33	101.17	140.5	2623.96	317	598.4	734	85.83	60.17	94.17	96.67	131.33	155.17	118.83	165.67	164	116.83	1937.46	247.83	298.67	239.57	135.33
LOC109397658	0	0	0	0	0	0	0	0	0	0	0	0	0	0	0	0	0	0	0	0	0	0	0	0	0	0	0	0	0	0	0	0	0	0	0	0	0	0	0	0	0	0	0	0	0	0	0
LOC109397659	0.17	0.29	0.2	0	0.1	0	0.27	0.68	0	0.17	0	0.32	1.38	0.14	0.7	0.53	0.17	0.41	0	0	0	0	0	0	0.43	0.48	0.12	0.35	0.14	0.29	1.49	0.33	0	0.14	0	0.98	0.12	0.25	0.17	0.42	0.12	0	0	0.45	0.76	0.12	0
LOC109397660	1	3	0	2	2.33	17.83	4	5.5	4.83	0.83	0.33	2.33	109.67	98.83	247	317.67	194.5	467.5	109.33	24	29	24.83	10.83	65.83	6	17	42.67	2	4.67	204.67	194.5	118.17	1	1	4.5	28	43.17	66.83	14.5	67.67	43.67	27	1	7.33	227.67	36.83	53.5
LOC109397661	0	0.33	37.32	7.58	9.95	1.17	13.64	0	0.33	0.5	0	0.5	580.7	552.35	128.27	28.2	36.84	31.45	1.33	8.05	8.85	36.51	15.03	39.58	0.5	5.21	2.01	15.35	0	120.39	4.25	9.53	53.56	9.68	5.77	5.02	5.07	6.09	3.7	9.22	0.83	1	0	4.61	9.76	2.68	0.17
LOC109397662	0	0	0.32	1.14	0.2	0.14	0.62	0.46	0	0	0	0.2	1.7	3.62	1.92	2.43	3.75	2.16	0.7	3.14	3.15	4.31	3.21	0.83	0	0.4	0.5	0	0.34	0.82	0.78	1.38	0.25	0.4	0.58	0.25	0.82	0.83	0.51	0.49	0.2	1.54	0	0.11	0.33	0.17	1.43
LOC109397663	0	0	62.09	13.98	12.86	3.02	15.81	0	0	0.5	0.25	0	1093.32	1061.57	192.86	51.48	62.26	8.46	2.69	6.98	12.7	32.93	18.08	20.91	2.12	3.56	6.75	12.39	0	81.64	3.21	34.68	77.13	13.05	1.74	3	8.34	6.65	2.28	12.31	1.77	0.14	0	7	18.19	6.67	0.5
LOC109397668	0.25	2.15	1	1.7	1.7	0	5.03	5.1	1.75	1	1.2	3.45	0	0	0	0	0	0	0	0.5	0	0	0.5	0	0.92	1.33	1.83	1.5	3.72	0	0.4	0.2	3.42	0.75	0.2	1.25	0	0	1.33	0.2	1	0.4	1	14.28	0	0	0
LOC109397669	0	0.33	28.35	5.16	4.57	2.25	9.35	0.5	1	2.5	2.33	0	660.59	962.95	87.82	31.22	37.37	12.75	8	8.92	8.62	35	37.66	19.63	2.5	1	3.62	5.81	0	112.93	2	33.72	42.15	7.06	4.06	6.03	7.5	12.27	1.5	6.3	2.5	2.17	0.2	4.47	15.04	1.5	0
LOC109397671	0.5	1	0	0.5	2	0	2	14	1.5	6	11	5	0	0	0	0	0	0	0	0	7	0	0	1.5	0.5	1	35	0	0.5	0	0	0	0	1	0	9.5	192.5	215	0	82	13	0.5	7	1.5	0	15	1
LOC109397675	2	1.5	3.33	0	2.33	2.83	1.83	4	2.33	5.67	1.17	0.4	1.33	3.33	1	4.83	0	2.83	2.33	3	1	1.5	1.5	2.17	0.33	4.67	3.83	1.17	2.33	0.83	24.5	22.83	1.83	0.67	1	2.33	18.83	27.67	3.67	24.17	3	2.83	1	792	4.33	6.33	5.83
LOC109397677	0	0	1	0	0	0	0	2.5	0	0.5	1	4	76.5	22.5	217.5	96.5	99.5	104	58.5	11.5	61	286.5	218	69	0.5	0	0	2	4	100.5	39	21	0.5	0	0	0	0	2	0	0.5	0	10.5	0	5.5	25	4.5	28.5
LOC109397682	16.5	9.5	1.5	1	4	139	24	12	10.33	20.5	9	19.5	0	1	6.5	1	1.5	1.5	112	10	8.5	29	20.5	4	2	245.17	59.58	56.5	15	0	106.83	4.5	4	0	796.33	96	38	23	160	17.5	217.33	3.5	26.83	1	0	78.5	6
LOC109397683	536.25	409.25	348.5	297.25	340.62	174	377.5	219.75	202.5	190.5	187.5	213.75	46.5	41	91.5	111	110	82	190	122.12	136.88	77.5	74.75	52.75	352.25	238	167.5	543.25	256.12	67.5	135	48.88	372.38	291.62	455.62	236.12	170.5	171.12	276.25	141.25	55.12	36.12	197.64	376.38	64.62	84.38	41.64
LOC109397684	4.17	13.67	1.33	0.33	0	17.33	2.17	0.67	3	10.5	5.83	3.33	0	0	0.83	1.5	0.33	3.33	18.83	0.33	18.83	36.67	0.33	1.5	5.67	20	156	1.67	2.83	0	28.17	3.83	0.67	0.33	8.67	104.17	300	315.67	12.33	121.17	62.67	0	1.33	8	0	14.17	0.83
LOC109397688	0	0.67	0.33	2.67	0.67	27.33	1.33	0.67	1	0.67	0.67	0	3.5	1.67	1	2.67	1.33	1.33	0.83	0	1	3.67	0	0	4.67	0.67	66.5	0.83	2.33	2	18.17	3.67	0.33	1	0.83	59.33	9.5	5.83	8.17	8.17	16	0.33	0	12.33	9.83	1.33	0
LOC109397689	0.97	34.75	1.52	3.02	3.64	5.46	0	0.83	0	0.31	0	0.33	0.17	0.45	0.73	0.64	2.29	0.4	0.89	0.11	0	1.65	0.33	0.14	2.25	2.98	4.93	6.16	0.12	0.79	3.64	0	2.1	5.08	4.18	8.64	3.3	1.59	3.27	1.67	4.46	1.08	0	0.2	0	1.62	0.79
LOC109397692	874.5	757.67	1585.33	909	752.67	895.67	3464	4172.33	2786	1213.67	1840.66	1926.33	680	68.67	406.67	496.5	393.67	739.5	194.17	129.67	486	144.33	353.5	84.67	2234.16	994.17	600.67	468.33	6391.99	1467.33	322.33	123.5	1525.33	464	869.67	380.5	261.67	285.33	926.5	232.67	1134.5	162.33	413.83	239.33	109.5	393.67	98
LOC109397693	0	0.5	10.17	1	1.83	2.83	1.67	0	0	7.17	2.33	3	82.67	128.37	428.67	41.33	51.83	111.83	40.7	6.33	10.17	49.67	18.83	58.83	32.83	1	4.83	4.17	2.67	35.7	13.33	16.83	10.5	1.83	0.33	1.33	6.17	8	1	7.83	11.83	55.17	0	28.33	7.83	29.67	52.37
LOC109397694	139.98	89.33	24.83	16.31	8.64	46.67	123.67	144.5	118.33	212.57	220.33	155.31	32.83	16.33	26.5	52.33	10	17.17	25.28	1.5	19	3.83	9.33	5.83	16.33	28.17	82.28	30.25	185.67	37.83	36.83	33.17	24	18.43	23.61	102.67	99.83	72.83	53	57.17	110.86	17.5	138.17	64.5	29.31	39.33	23.95
LOC109397695	30.5	20.5	5	2.5	2.83	8	68.83	47	303	374.33	152.33	163.67	42.17	82	93.67	115	74.67	88.5	77.5	21	35.67	65.83	14.17	370.17	9	2.5	14.67	5	33.67	69	60	498.33	3.5	1.33	3.5	14	45.5	58	4.5	32.33	10.33	21.5	41.5	83.17	62.33	21.83	22.5
LOC109397697	260.66	397	1552.82	1971.07	1763.15	2149.46	2125.98	2696.38	1780.32	1316.74	2458.48	2318.81	927.99	599.99	2058.31	3062.7	905.14	1480.27	1069.99	889.99	727.58	1360.25	619.64	381.75	1253.22	1888.9	1940.8	1580.4	4030.21	1459.32	1547.15	711.74	1327.07	1701.24	1981.71	1653.13	1480.9	1504.82	2149.81	1573.99	4358.79	2017.81	1326.97	908.73	1257.82	4620.29	2452.56
LOC109397698	3.17	6.08	5	6.5	7.83	3.17	11.25	10.83	5.83	10.25	7.18	17.11	2.17	3	0.33	10.08	1	0.33	2.83	0.5	1.83	2.5	1	0.92	3.46	3.67	4.83	6.06	16	6.08	2.58	0.5	7.58	6.7	7.75	3.33	1.5	4.5	6.67	2.58	0.92	3.08	7.83	10.17	0.33	4.08	2.17
LOC109397699	9503.26	10382	1607.58	1840.42	1556.83	791.98	4910.26	7893.34	4700.1	4517.42	10127.2	8618.65	377.83	212.75	420.83	1136.5	299.17	284.58	184.5	260.25	488	157.5	336.58	134	1927	473.5	640.14	1123.31	9500.66	622.03	825.83	393.33	1178.42	1318.75	1040.83	596.58	550.17	508.67	856.75	365.83	2813.75	2881.33	6837.62	3093.75	243	1477.5	2935.5
LOC109397703	1.67	0.33	4.67	3.33	7.67	28	113.83	14.67	79.83	219.17	59.67	40.67	197.33	90.67	257.5	206.67	207.67	172.17	624.66	154	185.83	174.67	170.17	1420.16	4.5	26	51.5	3	125.5	320.83	1409.66	2354.65	6.5	3.33	12.5	44.33	119.83	176.33	24	178.17	40.17	136.67	1.5	11	186.17	142.33	125.83
LOC109397704	26.5	2.5	336	259	288.5	402.5	333.5	254	362.5	1232.5	125	265.5	161	106	363.17	416	277.5	206.5	330	118.5	247.5	257.5	202	212.5	1600	320	429	419	224.5	241	439.5	160.5	393	265	206	431.5	399.5	391.5	352	311	304	195.5	134	98	235	422.5	432.5
LOC109397705	1.17	3.83	0	3.67	2.17	207.5	4577.97	934.16	403.5	427.36	215.17	190.17	1609.66	1659.99	2226.99	2140.49	1463.99	1655.82	2858.13	529.66	3097.31	4192	3329.48	1860.66	2.67	68.5	664.5	10.67	785.83	1754.99	2332.98	1787.82	2.5	3.83	3.5	694.36	860.83	1433.99	158.67	1993.69	166.33	475.66	2.5	55.17	2643.98	945.66	616.33
LOC109397706	1	2	0	0.5	2.5	1	2.75	0.33	5.74	1.44	0.5	1.5	0	0	0	1	0.5	2	0	0.5	0	0	0	0	0	0	0	0.33	1.12	0	1	0.5	1.12	0.12	0.5	0	0	0	0.11	0	0.5	2.33	1.62	3.5	0	0	0.5
LOC109397708	776.33	578.5	331	510.5	496.33	359.33	2280.17	2413.33	2457.83	2123.17	2568.5	2793	302.17	149.5	161.83	544	111.17	134.17	112.17	25.5	162.5	96.5	148.17	65	741.33	377.67	486	391.83	3285.33	260.17	484.67	207.5	343.17	490.5	401.5	375.67	334.5	328.67	497.33	271.67	1522	254.67	1903.5	587.67	203.17	554.83	240.33
LOC109397710	0.33	0.83	2.17	2.17	2.5	1	1.83	0.5	4.33	2.33	1	0.33	0	0	0	1.5	0	0.33	0	1	706.5	722.61	295.17	0	0	0	0	1.17	0	0	3.17	0	2.5	0	0	0	0	0	0	0	0	0	0	20.5	0.5	0.33	0.5
LOC109397712	42	42	59	98.17	147.83	357.67	107	71.5	54.17	69	138.17	84.5	72.5	80.67	93.83	153.33	77.33	126.33	710.83	16.5	184	176.03	179.5	146.33	20.5	183.03	353.03	96.17	319.33	169.83	1222.33	181.5	40.67	143.83	201.83	255.33	355.4	471.83	361	364.5	435.33	43.83	43.03	256	87.5	279.33	64.17
LOC109397715	404.1	599.86	650.98	644.45	586.66	439.18	721.88	557.13	526.8	649.75	501.28	595.13	395.2	178.87	505.7	508.61	585.03	418.91	844.96	1677.56	1094.15	646.81	449.7	250.47	529.5	588.58	472.28	444.33	855.88	405.81	536.51	276.85	623.55	494.78	434.83	494.88	454.15	506.01	452.25	416.6	249.93	1309.31	354.78	425.06	375.61	785.81	1536.74
LOC109397716	30	32.17	34.5	47	44	109.67	593.03	62.7	71.97	136.73	149.93	202.93	2788.67	789.86	2906.03	3190.2	3295.83	2532.59	145.75	616.58	71.2	996.03	103.43	208.1	10.17	155.1	204.1	79.07	344.21	1187.89	140.73	290	36.57	25.33	66.67	293.9	400.43	375.8	115.8	321.63	3676.1	32990.4	31.67	137.5	749.51	9572.58	43189.4
LOC109397717	119.67	106.17	749.73	783.58	689.25	2921.15	330.23	193	143.17	222.25	217.08	257.33	261.08	205.5	652.25	575.98	375.67	657.42	480.53	287.83	851.75	1143.57	1301.08	612.47	2031.3	1441.87	5180.16	607.45	380.25	649.08	1336.9	616.15	643.13	719.67	941.08	5069.68	2896.97	2738.9	2508.7	1933.37	3332.93	185.83	70.58	164.33	528.8	673.83	183.08
LOC109397718	5.33	13.67	16473.2	18684.8	9932.29	384.58	32.83	166.67	123.83	53.33	17.67	15.83	33	46.33	30.67	82.33	25.67	39.5	530.66	803.58	2133.9	2386.55	472.9	6397.62	26	249.91	1940.4	1669.24	54.5	61.33	813.64	7625.91	4846.51	5359.54	158	939.83	4936.05	7197.85	300.66	5190.51	904.33	409.5	6.83	23.17	206.67	2550.23	422.9
LOC109397721	0	1	38.5	42.5	44.5	382.67	1	0.5	5.5	2.5	2.5	2	6	5.5	8	30	33.5	10.5	116	38	36	207	645	22.5	21.5	288	372	92.5	1.5	2	57.5	15	48	41	476.5	481.5	236	208	464	142	120.5	124.5	2	10.5	1.5	108.5	121
LOC109397722	8345.5	6888.17	509	245	250	202.5	2524.17	3293.83	5029.5	8310.17	6074	6113.67	3.5	3	2	448.5	160	5	1	5.5	0	0	0	6.5	542.17	105.5	122	399	1608	0.5	4	0	344	256.17	156.5	112	109.5	113	156	27.5	149.5	25	7018	7.5	0	197	18.5
LOC109397724	148.5	131	174.33	109.5	123	1052.33	821.33	619.23	503.83	721.97	475.07	514.83	296.67	416.4	895.57	639.33	227.33	253.17	1428.83	309.17	944.83	1029.5	515.9	2720.43	54	469.9	2551.77	216.5	723.37	536.07	1688.57	2665	169.67	123.5	209.83	2478.97	3922.13	4784.83	938.3	3970.37	3255.43	501.1	164.5	716.83	313	1891.67	684.17
LOC109397725	879.08	801	73.08	57.08	73.08	47.67	430.33	391.58	666.16	864.16	662.08	732.91	52.42	23.17	41.17	115.83	17.92	16.5	6.25	2.67	13.42	5.75	11.83	7.67	66.33	51.67	57.67	112.17	476.66	56.83	52.58	27.58	49.67	59.33	50	47.17	63.33	63.25	65.42	53.42	29.42	12.75	597.41	358.33	22.33	32.92	15.58
LOC109397726	122.58	19.17	4.42	3	0.92	3.92	367.16	340.25	465.66	666.25	359.66	499.78	37	5.08	60.75	39.83	46.08	8.08	11	29.33	61.58	61.42	21.58	83.58	30.17	2	9.83	2.5	364.25	22.58	2.92	38.25	3.42	1.83	0.67	4.33	21.33	30	2.67	26	3.33	10.5	536.58	3.92	16.58	10.75	20.92
LOC109397727	115.5	156.5	1347	977.5	868.5	1447	67	51.5	73.5	75.5	74	122	2151.5	2227.5	3347.5	2879.5	2096	1479	2377	53.5	294	1995.5	921	1998.5	46.5	1416.5	2236.5	602.5	85	2831.5	3309	1793	1093.5	659	946	1837	1813.5	1966	1565.5	1702.5	859	383	52.5	752.5	733.5	701	288.5
LOC109397732	1051.69	885.49	341.5	334.75	390.08	94	471.66	314.66	667	1035.66	579.83	648.16	8.83	9.33	16	84.25	30.83	20	75.67	42.17	106	33.83	56.17	9	230.67	118.92	49.17	673.99	288.16	5	32.33	4	404	308	248.66	51.33	41.17	36.67	97.83	22.17	35.67	23.5	763.39	216	2.67	56.5	24.5
LOC109397734	3	1.5	9.5	18.5	26	1640.33	13.5	10	24	37	10.5	24	38	50.5	147	117	107.5	120.5	179.5	308	181	66.5	31.5	211	5	1230	2685.33	83	39	189.5	246	304	4.5	19.5	593.67	2788	2666.5	2823.67	1676.83	2254	1256.5	137	11.5	835	246	634	173.5
LOC109397735	38.83	47	10.67	3.17	0.5	5351.23	17.92	21.83	22	26.83	9.17	26.83	0	0.33	0.67	0.83	0.33	0.58	94.92	19	6281.47	8156.3	96.67	639.91	24.42	6613.63	27199.2	7.42	22.58	3.67	25.08	55.17	18.75	3.17	4264.73	18324.2	25405.6	23454	5378.23	11134.3	1744.74	13.5	21.25	31.17	3.83	1360.33	28.83
LOC109397738	0	0.75	3.72	2.97	3.76	2.73	0.67	0.21	0	0.77	0.82	0.57	0.17	0	5.91	0.24	0.12	3.54	0.1	0.92	2.15	0.33	1.56	0.1	11.85	4.47	1.91	2.19	1.33	5.64	2.15	0.85	1.64	6.15	2.05	5.67	2.18	2.67	2.07	2.07	3.08	0.97	0	1.18	0.89	1.42	0.45
LOC109397739	135.5	110.5	358.5	300	364	443	301.17	164	230	243.5	139.5	240	103.5	79	177	123.17	148.67	162	175	73.5	102.5	123	70.5	61.5	375	423	487	581.33	189.5	137.33	215.5	65.5	462.5	387.17	545.67	622	305	276.5	569.5	223.5	348.5	77.5	223.5	161.5	109.67	214.5	112.5
LOC109397740	4.33	2.67	5.83	4	2.67	4	3.83	3.83	4.33	8.33	4	4	11.5	13.08	5.42	7.83	5.5	6.92	0.92	6.5	4.5	1	1	2.25	3	3.67	14.87	2.33	4.67	15.12	16.92	9.33	8.67	2.33	1.25	10.75	24.08	28.25	7.17	19.42	10.54	5.95	3	4.25	17.83	7.67	4.5
LOC109397742	1.89	1.34	5.88	7.64	2.61	6.26	3.47	4.82	1.57	2.7	3.64	1.62	1.51	4.95	0.22	1.82	3.02	2.54	8.38	1.57	2.63	4.17	4.56	3.04	3.26	3.84	6.98	5.56	5.38	0.53	6.78	3.93	7.73	3.52	6.38	5.52	4.2	2.83	4.76	3.61	2.37	0.47	0.89	71.99	3.27	1.63	1.93
LOC109397743	9	34.08	46.08	43.58	43.28	33.83	12.75	11.67	2	9.5	9.75	7.5	20.23	21.25	36.5	4.25	14	0	118.17	31	21.5	28	27.5	17	59.58	46.25	35.83	57.33	34.75	8.5	16	23.25	84.42	28.75	52.92	36.5	23	36.5	43	11.33	8	5	4	159.33	22.75	4	4.5
LOC109397745	850.36	393.16	362.2	302.13	308.9	446.06	2237.28	2476.74	3214.74	5205.65	3573.57	4027.66	413.13	183.57	526.5	750.53	453.23	430.9	310.63	704.03	465.46	505.1	436.76	148.07	324.1	444.36	553.59	192.83	2586.26	562.69	734.36	189.36	247.2	293.8	313.03	593.26	646.93	737.03	439.06	557.39	705.53	4092.03	3256.83	294.53	258.8	2406.08	4224.89
LOC109397748	907.92	1008.33	780.33	638.25	711.92	477.83	1151.66	767.33	861.08	714.92	584.25	714.67	314.83	41.5	219.92	267.58	213.15	223.53	190.45	169.92	294.33	202.42	355.33	118.17	2092.58	521.08	375.08	1155.33	700.17	254	250.78	99.08	894	548.33	695.67	417	346.58	357.67	557.25	306	103.92	62.08	607.08	379.5	41.58	182.58	43.25
LOC109397749	5.5	4.5	2268	3054	2970.5	93.5	21	11	21.5	13.5	7.5	10	7.5	1.5	4.5	9	8	1.5	25.5	5	3.5	1.5	5.5	2.5	1894.5	130.5	39	3227.5	12.5	3	12.5	2	2405	2551	330	29	26.5	11	80	15.5	85.5	8	2.5	30.5	0.5	411	9.5
LOC109397755	6616.17	7264.67	3580.83	4833.83	4297.17	4166.67	4254.17	8463.5	4182.17	3825.17	10226.5	8002	1878.83	1485.33	2196.33	3506.33	1013.17	1744.83	2180.83	1080.5	1698	1334.83	1351	667	5537.17	1966.17	2824.33	1992.5	7356.5	2199.5	3963.83	1589	3006.83	3615.67	2924.67	2812.33	1951.67	2085.67	3848	2074.17	8811.17	5022.83	6493.33	1592.83	1453.5	4705.67	4716.83
LOC109397760	2.58	1	0	0	0	0	1.83	1.25	4.25	4.42	2.92	2.25	0	0.5	0.25	0.25	1.58	0.25	2.33	607.33	557.25	1232.83	897.36	0.5	2	1	0.25	1.5	3.33	0.25	0	0.5	0.25	0	0	0	52.75	98.17	1	171.08	9.33	741.25	5.75	0.67	0.5	394.83	846.16
LOC109397764	1.03	0.12	0.12	0.53	0.49	0	2.11	1.11	2.4	1.06	0.42	2.05	0.12	0	0.12	0.12	0	0.46	0.14	0	0	0	0	0	0.24	0	0.2	0.67	1.32	0.33	0.12	0	0.12	0.5	0.25	0.58	0.33	0.33	0.25	0	0	1	1.14	0.27	0	0	0
LOC109397766	365.41	233.58	134.83	112.75	111.33	844.58	1836.66	2355.56	2113.49	2838.69	2498.77	2422.02	3684.38	2815.82	20118.7	27990.4	6205.09	4671.26	1524.33	487	1856.82	1073.95	4524.43	2007.93	102.75	828	1173.41	111.5	2873.06	6697.08	1790.57	2956.27	100.17	98.58	318.75	912.53	1245.99	1585.22	829.36	1354.08	370.33	193.33	1604.82	1762.65	6044.41	410.53	233.42
LOC109397767	341.26	379.55	407.73	670.06	648.5	203	668.53	863.86	389.55	465.3	736.39	860.06	91.27	32.05	65.57	128.33	38.4	37.9	102.37	32.63	97.07	70.42	122.15	23.27	530.86	250.91	152.47	271.25	1454.58	95.02	145.22	19.58	436.85	664.64	218.25	165.82	107.02	100.37	219.5	63.55	119.8	73.55	457.75	241.53	16	168.42	103.2
LOC109397768	9	15	19	37	40	21.5	46.5	35	25	33	29	32	3	3	9	16	7	8	10	5	11	5	4	4	25	36	40	31	79.5	20	13	7	17	37	51	45	29	28	37	23	21	5	14	67	4	32	5
LOC109397769	1890.67	1700	387.5	551	493	569.5	1816.5	2038.17	1464.33	1872.17	2779.83	2769.83	246	406.17	222.5	600	102	194.17	65.5	38	121.5	110	217.5	78.5	655.17	379.17	747.67	250	3066.83	424	395.5	289.67	399.5	662	339.83	715.17	570.5	642	597	512.79	1078.17	228	2062.83	924	321	359.83	223.17
LOC109397770	246.42	427.5	229.75	271.67	277.92	275.92	285.92	319.75	298.08	313	268.58	269.17	72.42	72.67	187.67	165.42	105.17	114.58	133.08	63.92	71	62.17	82.33	67.58	332.5	273.42	264.17	320.83	224.75	92.67	210.58	53.08	207.5	251.83	283.17	285.83	223.92	192.75	274.83	151.42	137.33	52.25	200.75	128.67	100.33	95.92	48.92
LOC109397771	0.5	0	1.58	0.83	1.08	2.08	1.33	0.58	16.42	13.75	0.33	2.67	1	1.33	2.25	1.67	0.67	3	25.5	1757.07	3201.68	6231.88	4145.49	2.83	1.92	2	44.83	4.75	6	2.5	7.92	2	1.67	1.25	3.5	19.17	1996.25	3284.31	5	3622.15	9.17	533.5	1.67	2.5	1.17	754.41	678.41
LOC109397772	0	0	0	0	0	0	0	0	0	0	0	0	0	0	0	0	0	0	0	0	0	0	0	0	0	0	0	0.14	0	0	0	0	0	0	0	0	0	1	0	0	0	0	0	0	0	0	0
LOC109397774	341	289.5	264	263	262.5	386.5	352	247.5	382.5	373.5	257	325.5	282	243.5	613	405	251.5	403.5	420.5	325	430.5	677	508	162.5	390.5	420.5	463	461	378.5	275.5	653.5	162	360.5	274	392	442.5	372.5	388.5	493.5	308	691	983	184	212	222	1119	1205.5
LOC109397776	1	0	35	15	13	20	61	7	12	6	3	2	25	36	58	62	29	45	49	86	219	150	83	228	2	11	85	11	64	62	44	247	22	13	3	79	295	412	10	376	153	388	2	6	37	295	361
LOC109397778	10.42	9	140.57	274.52	230.95	187.67	21.67	25.33	28.25	56.25	19.75	13.92	52.35	59.22	86.56	116.97	32.92	58.65	34	12	51.33	33.57	43.82	28.56	155.32	118.75	171.75	120.12	27.92	127.33	150.25	59.5	148.58	312.92	164.92	220.67	184.23	216.45	186.48	120.3	108.25	16.33	2.58	27.5	110.42	50.39	11.83
LOC109397779	32	39	74.5	140	105	20.5	73.5	28.5	39	54.5	38.5	54	1520.5	1721.5	773	1207.5	419.5	511	125.5	23	196	105	144	172.5	2.5	35	56	61.5	77.5	464	164	247.5	43	103.5	38	64.5	439	606.5	47.5	682	28.5	22	38.5	353.5	723	74.5	24.5
LOC109397781	236	283.33	138.33	123.33	130.17	220.5	253.16	177.33	263.66	297	243.83	299.16	80.83	69	128	198.83	85.67	121.83	105.83	132.5	111.67	52.83	50.17	102.83	148.33	207.83	370.66	212	129.5	180.5	162.83	167.16	137.17	112	194.33	352.83	419.5	445.66	251.16	376.5	167.16	172.33	271	360.83	197.66	209.83	254
LOC109397782	1.5	4.5	9	47.5	99.5	434.17	5	1.5	2.5	5.5	6.5	4	8.5	8	12	21.5	10.5	18.5	54.5	62.5	57.5	34.5	42	22	34	350.5	343	109	2	19.5	65.5	32	4.5	117.5	228.5	351.67	234.5	211.5	386.67	128.5	380.83	53	0.5	11.5	23	94.5	77
LOC109397783	6.67	3.33	3.42	3	2.42	0.25	15.83	11.75	9.08	12.42	9.5	16.83	1626.16	1033.08	2698.65	5502.14	2630.32	4538.14	563.16	4.58	1.17	0.58	0.75	765.5	4.08	1.83	1.67	8.58	19.5	1107.83	164.92	420.91	3.67	3.75	0	0	0.67	0.67	0.33	0	1.33	0.33	8.33	15.92	1243.33	0.75	0
LOC109397784	2.08	3.08	0	1.75	2.17	4.08	15.33	10	5.42	7.33	8.92	4.75	157.25	210.5	280.17	270.42	248	221.08	1839.78	472.75	311.17	101.33	58.33	552.75	1.25	3.83	21.67	5	61.5	392.08	1112.33	585.16	0	0.83	0.83	15.42	156.67	255.08	2.42	299.08	7.58	462.17	3.75	14.5	480.08	294.5	462.66
LOC109397786	1005.5	1289.17	2125.17	2962.67	2597	1242.5	1192.67	1452.33	1333.5	1438.33	1701	1506.83	188.5	160.17	270.83	396.5	157.5	171.33	261	81.5	299	225.5	301.83	149.5	5665	1358	951.83	2121.83	1459.17	209.5	629.83	247.17	1916.83	2525	1649.83	783.5	588.83	587.83	1398.17	452.17	790.33	188.17	1227.83	936.17	167	1202.33	278
LOC109397789	0	2	5.5	1.5	4.5	37	1	0.5	2	3	0.5	3.5	2.5	0.5	7.5	3	9	4.5	6	3.5	5	4	5.5	10.5	6	25	27	8.5	2.5	3.5	24.5	11	3.5	4.5	39.5	24.5	16	15.5	42	9	8	4	0	90	4	6	2.5
LOC109397792	0	0	0.2	0.87	0	8.45	1.17	1.43	1.2	2.5	3.5	3.45	1.78	1.08	2.32	1	3.48	3.07	2.28	0.67	2.05	0	0.7	1	0	2.17	6.77	0.45	4.58	5.42	4.1	2.42	0	0.67	1.53	8.72	7.08	8.83	6.35	7.6	2.2	0.92	0.33	3.03	5.65	2.95	2.83
LOC109397796	4.62	1.9	2.97	1.28	1.83	30.63	2.95	2.65	2.68	12.53	3.92	3.58	13.88	10.68	31.67	35.87	26.42	36.33	23.42	11.72	11.02	5	2.6	11.37	3.32	14.58	56.52	0.53	7.38	22.52	39.68	18	1.9	0.78	2.4	55.43	65.17	78.92	24.88	61.52	20.72	12.95	1.97	6.12	28.75	24.8	18.45
LOC109397797	2.08	6	5.98	2.53	5.5	52.92	6.42	2.82	4.08	5.17	1.25	4.65	22.02	16.87	29.83	30.87	28.52	38.17	33.17	19.1	20.53	9.32	3	22.7	7.7	37.08	70.67	9.67	16.83	37.52	56.92	39.83	9.68	4.67	17.1	83.82	90.53	124.45	54.3	96.48	32.52	14.75	0	7.87	45.27	34.03	18.03
LOC109397798	10.33	15.06	10.33	4.81	5.12	5.67	4	0.67	7.67	4	1.14	3.5	0	0	1.33	0.5	0	1.79	0.1	2.79	0	0	2.25	0	7.48	4	1	6	9.89	0	1	0.46	4.87	9	8.81	6.11	2.33	3.33	3.67	1.67	1	0	4.67	48.67	1	6.28	0.33
LOC109397799	2.17	2.5	2.33	0	0	1	8.5	3.5	11.67	2.5	3.83	6.33	0.83	0.33	0	1	0.33	1.5	0	1	3.33	0	0.33	0.5	1.67	0	1.67	0	4.5	1	8.5	6	0.5	0.33	0	1.17	0.5	2	1.33	0.33	4	0.67	5.5	48.67	4	3.33	5.67
LOC109397801	217	188	301.5	273.33	325.5	322.83	819.5	719.83	753.83	817.67	616.5	728.33	488.5	183.83	381.5	350	272.33	240.5	285.5	139.5	270.33	180	221.5	135.5	426.5	313.83	348	245	776	300.5	371	180	231.5	249.5	238	256.5	264.5	316.5	307.83	282	159	145.5	550.67	270.83	206.67	214.5	146.5
LOC109397804	32303.2	41224.8	37903.2	41545.6	39455.5	38324.8	21201	21199.2	29547.5	22764.5	24015.8	23530.3	12003.4	6925.65	14635.1	12217.1	7944.17	9304.89	37181.1	12893.4	26307.6	24054.9	32117.5	20281.2	12942.5	41311.5	40543.5	35081.2	19504.9	9328.73	51684.7	22554.5	26604.2	32603.2	32639.2	33387.4	20782.3	20397.5	39682.2	18916.8	12207.4	9113.07	21550.5	15894.2	6323.77	19444	8315.31
LOC109397805	16867.9	12157.5	7118	5681.17	4392	5453	17867.6	27918	24695.8	19312.8	27709	25426	3219	750.5	1962	4728	1800	3606	1208	1143	4328	2892	2031	875	12915.5	3553	4869	2243	21636.5	6661	2006.5	928	6216	3435.5	3141.5	3997	2767	3432	4876	3871	4149	12420	17136.3	1939	452	8046	10132.7
LOC109397806	1287.66	1316.41	588.58	552.25	523.91	304.75	990.83	1019.08	1198.25	1487.83	1323.66	1390.58	297.83	261.67	392.17	475.91	220.17	202	292.33	158	229.92	210.42	247.08	157.42	593	283.92	249.33	387.83	1264.08	398.58	321.42	226.25	577.33	452	262.25	180.75	215.25	240.58	286.17	204.92	412.75	321.42	1034.75	347.33	278.25	389.92	444.58
LOC109397808	1932	1360.5	276	131.5	148	150.5	1115	1285.5	1970	3290	2482	2584.5	281	368	531.5	515.5	207.5	178.5	143	109.5	339.5	503	341	787.5	206.5	133	280.5	176.5	1662	211	183.5	1271.5	317	101.5	124.5	211	287.5	345.5	147.5	320	430	181	1984.83	265.5	248	214	389
LOC109397811	55	52.17	679	560.5	541.5	73.33	112	65	65.67	91.83	62	75.5	58.83	11.17	41.17	47.67	41.83	21.17	54.17	305.5	292.5	97.67	128.5	32.17	226	91	71.5	531.5	118.17	41.67	36.17	19.17	721.33	432.83	214	66.17	80.33	89.5	97.33	80.5	20.17	89.33	40.5	75.33	12.33	96	87.33
LOC109397812	692.86	719.62	306.32	472.99	443.61	484.95	539.77	554.12	665.89	867.47	848.53	867.2	343.2	193.37	458.4	455.92	169.45	228.58	349.92	57	167.2	132.67	147.33	100.92	349.3	496.42	645.57	338.37	662.93	268.17	744.14	191.15	246.2	398	352.53	493.28	396.77	397.49	559.9	275.7	815.3	190.58	745.4	531.32	203.49	307.25	231.7
LOC109397813	565.17	641.5	470.83	494.11	479.51	444.93	721.9	577.53	1261.7	1308.12	1085.38	782.96	115	68.67	622.81	357.95	318.75	273.83	390.31	126.75	208.2	282.14	153.33	133.76	502.32	483.95	405.98	491.15	615	139	425.33	173.81	504.74	375.25	561.06	376.29	265.83	263.09	466.82	230.04	232	177.58	765.3	235.62	152.92	285.31	201.58
LOC109397814	3986.88	3918.08	8269.36	8357.04	7961.49	5817.98	5416.03	4095.6	4608.15	4218.6	2848.28	3278.7	12079.7	4075.25	8335.11	7143.43	9216.03	7006.91	9161.49	20694.3	9403.01	8987.26	5627.05	3677.58	5753.93	8841.31	8424.09	7795.6	4841.34	6071.46	5818.03	2850.74	6616.66	5275.63	6872.34	6133.53	7525.48	7195.16	6991.28	5815.58	5080.41	10982.7	1945.17	2640.35	2513.91	10460.4	11919.5
LOC109397815	4333.03	7661.51	1527.13	1489.71	1550.38	1527.36	1471.56	1016.63	2753.25	3749.32	3485.45	3928.41	556.75	394.12	1065.78	1239.58	537	615.98	493.58	371.48	389.9	489.08	381.5	245.92	1430.16	939.38	1042.23	1959.24	972.81	973.5	710.5	300.42	1382.79	1360.43	1634.75	1424.98	893.55	863.71	1378.66	644.91	1967.66	853.05	3849.85	632.48	718.66	1109.21	1285.45
LOC109397816	965	972.5	869	833	766.5	403.5	656	734.5	1025.5	980.5	869.5	951.5	1413	353	677.5	498	390	315.5	738.33	702	1606	1408.5	2361.5	491.5	417	431	410.5	735	890	249	619.5	508.5	683.5	457	427	248.5	270	361	437.5	376.5	198.5	347	719.5	646.5	200	480.5	346.5
LOC109397817	645.32	690.11	747.33	1313.14	1160.26	744.83	1233.66	1699.32	1004.84	1007.24	1301.11	1245.44	62.33	49.67	52.67	129.25	38.25	41.75	114.75	24.83	90.83	62.5	108.42	37	1028.72	549.77	475.83	634.16	1778.52	55	558.06	100.5	800.78	1296.49	652.89	533.86	283.33	249.28	784.1	167.67	446.6	32.83	1583.92	379.65	52.62	160.25	23.67
LOC109397818	1432.6	1528.89	1212.56	1363.66	1313.73	1414.19	1025.96	809.83	963.3	1046.9	866.63	1040.46	447.83	302.4	641.66	682.66	301.33	402.83	1020.66	291	337.17	276.17	327.17	211.13	1626.33	1459.73	1297.66	1633.13	845.33	513.66	1290.33	294.23	1433.98	1161.23	1474.03	1275.96	805.06	775.56	1359.56	624	1389.96	388.66	850	499.83	358.33	753.13	617.4
LOC109397819	63.5	16.5	87	57	40	19	244.33	247	542	446.83	340	360.33	12.5	15	24.5	67	38	27	3	49	11.5	9	7	20.5	5	15.5	26.5	24	212	24	6.5	30.5	49	8	21	30	18.5	18.5	25	12	7.5	36	209.5	43.5	31	18	29
LOC109397820	136.83	152.08	285.5	286.75	253.83	176.67	322.42	292.08	213.5	338.42	378.42	328.17	135.75	23.17	84.83	150.83	87.58	105.83	109	145	147.33	143.67	89.33	54.92	353.67	247.33	169.83	160.17	595.66	158.58	106.92	108.08	255.5	202.92	172.17	146.58	107.42	98.75	186.42	89.33	119.42	398.25	253.67	178.67	26	299.92	340.42
LOC109397821	1084.33	833.67	215.5	181.67	224.17	137.17	704.33	693.5	1075.5	1415.17	1021.33	1267.17	57.83	59.5	149.17	137.33	121	69.17	144.5	46	111.5	60.5	76.83	71.33	361.5	141.33	117	310.33	480.83	97.67	114.5	63.17	223	200	196.5	140.67	112.83	118.83	174.67	102.67	41.67	47.83	1388.33	165.67	94.33	83	78.17
LOC109397823	1506.91	1296.66	574.25	482.83	408.75	191.42	798.41	1227.58	1287.91	1416.91	1451.75	1369.91	18.33	8	18.92	126.33	41.08	13	80.08	64.75	158.08	45.33	81.42	21.5	801.83	177.42	151.08	339.83	689	50.58	114.58	31.92	401.08	307.25	163.83	94.75	82.17	93.58	171.58	51.33	82.08	63.33	1465.41	146.5	7.33	116.92	39
LOC109397824	193	244	344.67	308.5	261.33	90.5	256	229.5	273.5	219	223	243	150	42	309.5	186	79.5	66.5	73.5	190	101	195.5	157.5	64.5	122.5	136.5	119.17	278.33	499.5	65.5	79.5	61	365	176.67	128.5	77.5	73.5	77.17	80.5	49.5	73.5	529	203	155	11.5	173	512.33
LOC109397825	52468.4	48997.7	3603.95	1742.39	2083.31	1416.31	592.66	1464.65	21529.2	32097.3	19341.6	24511.3	88	59.17	661.66	2472.97	723.91	162.83	157.33	107.17	158.33	139	140.33	63.83	2569.22	867.15	954.82	3380.79	324.66	90	188.5	71.33	2035.56	1679.56	1850.89	1019.57	1012.15	871.65	1474.31	346.33	932.15	173.83	28802.3	171	124.5	1202.23	312.83
LOC109397826	108.83	112.42	310.67	274.75	296.08	227.5	393.32	354.33	425	466.66	378.08	399.83	212.25	108.25	298.75	302.92	251.75	252.42	444.25	216.5	431.83	199.58	220.92	123.33	295.67	287.83	340.58	284.92	357.5	283.58	413.25	144	246.67	196.67	264	279.42	312.5	254.25	281.67	232.75	61.25	92.08	394.17	233.67	240.42	103.67	89.75
LOC109397828	247.67	507.5	5911.33	2539.17	1999.17	169	292.17	193.83	186	214	173	238	322.5	372.17	326.33	286.17	233.33	294	169.33	293.5	434	289.33	371.17	764.33	402.5	232	210	1199.67	305.17	393.5	183.5	1053.33	6656.67	1603.33	253.17	226.5	299.5	340.17	202.5	263.33	134.5	85	149	245	613.5	538	120.5
LOC109397829	4.5	4.5	2	4.5	12.5	846.5	2547	1656.5	29	20.5	10	15.5	7.5	25	17	2.5	1	1	752	6.5	186	343.5	18.5	98.5	19	827.5	689	36	195.5	3.5	1495.5	91.5	1	15.5	321.5	542.5	163	90.5	857	108	2575.83	12	1.5	39	3	65	7.5
LOC109397831	140.83	125	15.83	14.5	8.17	3.83	150.58	92.5	118.08	101	87.92	121.58	1	5	8	8.33	8.5	15.5	3.5	35	24	101.25	57.17	0	22.33	3	5.83	22.42	70.17	3	6.5	5.5	11.83	7.5	4.75	3.5	4.83	8.83	5	4	6.75	22.67	108	14.5	1.5	14.08	24.67
LOC109397833	15	16	2	0	0	3.5	25	23	14.5	3	17	6.5	187.5	127.5	243	243	278.5	241	66	369	250	658	148	103.5	5	0	29	3	90	284	72.5	137	1	0	3	11	65.5	82	1	125	13	498	10	24	206.5	214.5	524.5
LOC109397835	4.5	4.5	2	0	0.5	1	1.5	1.5	0	5.5	4	0	0.5	0	0	0	0	0	0	1	6.33	12.33	18.5	0	0	0.5	0	0.5	0	1.5	5	4	1	0.5	0	0	1	2	0	1.5	1	3	0	165.5	0	2	0
LOC109397838	704.17	338.67	1271.17	2061.17	1735.83	1385.5	2612.67	3874.67	3868.33	4234.67	4248.17	4144.5	1654	1262.83	1398.17	2716.67	609.33	1248.83	1334.5	278.83	1187.67	1021.17	1678.33	785.83	715	1034.83	1513.17	1757.5	3828.67	2148.83	3962	1786.83	1166.67	2008.5	1413.5	1862.33	1432.17	1285.67	1758.5	1099	1495.83	1591.33	2550.83	1167.5	1466.67	1393.17	1401.33
LOC109397841	8	4	6.5	8	9.5	3.5	20	18	8	22.5	1	12	45	37	157.5	211	97.5	65.5	65.5	15	47.5	148.5	94	15.5	1	4.5	7	11	31	87.5	14	12	4	9.5	16	5	7	5.5	4	3	10	12	4	3.5	11.5	1.5	12
LOC109397845	79.5	106	1135	2065	1775	1989	359	511.5	929.5	1141	1264.5	896	1830.5	1756	2351.5	2602	744	1739.5	2006	184	1815	1328.33	879.5	4273.5	216	1674	1476	690	812.5	3086.5	5775	10033	826	1659	1134.5	1236.5	1235	1786.5	2069	1953	1709.5	2150	68	637.5	2805.5	3924	1705.5
LOC109397847	217.5	916.5	363	284.5	230	108	471.67	388	607.33	594.5	607.5	677.17	593	153	538.5	438.5	474	280	339.5	203	382.5	437.5	420	104.5	752.5	132	72	275	426	274.5	283.67	93	404.5	202.5	174	68.5	64	51	110	67	60	221.5	509.5	374	127	172	220.5
LOC109397852	3462	4663	5732	5725	5813	2353	7444	6606	6343.5	6098	6486	6662	4250	725	2228	2333	2766	1964	2735	9851	5519	3722	3015	676	5044	2662	2210	6480	10314	2253	2547	671	5183	4368	3285	1989	1778	1762	2498	1586	2609	11513	4944	4179	569	7923.2	10900
LOC109397853	5112.5	5672.5	5882	6129	4863.5	2674	2362.5	4239.5	4845	5361.5	6021.67	5688	648	383	1123	1707	854	846	1654.5	982.5	1017.5	789	970	238.5	6427	3312	2047.5	4442.5	4007	609.5	1791.5	371	4198	2858.5	3683.5	1245	689	636.5	2408.5	574.5	2242	1409.5	6195	1253	314	2491.5	1709.5
LOC109397856	1	4	1.5	0	1	17	2	0	1	3.67	2.5	2.5	771	1085.33	6186.25	3710.83	2006.67	1580.67	1552.5	3.5	3	71.17	113.33	150.5	3.5	5.5	26.17	6.5	7.5	1816.17	479.67	164.67	3.5	0	0	27.5	10.5	5.83	14.83	6	1	1.5	0	163.17	627.83	1.5	5.83
LOC109397857	1.31	0.62	0	0	0	0	0.48	0.81	1.5	0.81	1.57	0.93	0	0	0	0	0	0	0	0.14	0	0	0.14	0	0.17	0.33	0.48	0.14	1.1	0.14	0.6	0	0	0	0.74	0.14	0	0	0.17	0.17	0	0	0.76	7.9	0	0.62	0
LOC109397858	200.5	308.5	23.5	14.5	19	21.5	332	288	287	297	275.5	296.5	2.5	0	7.5	5	12.5	5.5	2.5	22.5	6.5	4	2.5	12.5	8.5	10	10	13	363.5	0.5	21	11	11	6.5	22	14.5	7	9.5	12	10.5	11.5	9	164.5	383	0	19.5	18.5
LOC109397859	4852.08	5674.92	652.67	441.17	436	1664.31	2116.08	2484.67	2959.67	4339	5213.5	5074.08	983.17	566.33	1069	1768.5	845.5	954	1708	354.5	908.67	1035	848.67	670.67	3144.33	1135.5	1881	565	3929.75	1455.17	3601.31	1382	608.5	420.67	1405.83	1725.7	1494.33	1307	1597	1070.67	3296.67	636.67	3415.75	842.17	1049.67	1360.17	772.33
LOC109397861	3033.33	3276.66	680.5	782	708.17	825.33	1730.66	2222.33	2287	2474.66	3233.33	3008.66	486.17	262.5	753.17	992.17	277.83	539.67	333.5	132.33	271.83	561.33	444.83	243.33	960.17	797.67	930	669.17	2555.16	624	729.83	395.17	610.17	618.83	664.83	728.33	659.67	808.5	879.83	728.17	4136.16	1930.83	2216.91	3062.5	394.5	2521.33	2276.16
LOC109397863	1	6	6.75	1.5	4.5	178.58	2	0.5	2	5.25	1	2.5	47.83	15.67	46.92	18.18	12.7	14.65	71.42	3	160.25	301.58	323.12	12.33	0	150.5	175.67	1.5	3.5	21.7	54.57	8.17	2	3.5	78.08	165.83	58	46	179.25	37.33	12	2.5	1	2.5	9.08	1	1.5
LOC109397864	19	799	5100	4604	3708.5	1196	447	373	123	277	343	399	2773	2174	4103	5109	1789	4176	2993	471	1661	1456	1555	2412	10360	673	921	1505	662	3304	6566	4963	4543	3038	789	719	693	817	1147	1001	1492	582	15	785	2976	821	464
LOC109397865	3008.75	2810.67	1217.5	1274.83	1137.5	899	2481.5	3426.5	3577.5	4164.75	3453.2	3911.83	403.45	387.5	450.5	855.5	307	400	585.5	155	334	330.5	308	212.5	1194.83	760	939.5	982	3257.75	547	1130.5	389.5	1177.5	1057	794	856.5	630	721.5	943.83	633.83	813.33	457	3237	1022.08	511.17	560.17	371.5
LOC109397866	5.33	2	0.33	0.33	0.33	0	4.67	3.5	1	4	2.17	12.83	0	0	0	0	0.5	0	0	0.33	0	0	0	0.33	1	1	0	0	12	0	0	0	2.33	1.17	0.33	1	1.33	0.5	0	0.5	0	0	10.5	11.67	0	0	0
LOC109397867	656	691.5	2636.33	2673.5	2413	2064	3277	2710	2123.5	2712	2262	2494.5	676	460	1082.5	936.5	417	534.5	844.5	667	1061.5	417	835	430	14260.5	1726.5	2271.5	2623.5	2884.64	1171	1738.14	771	2999.14	3020	2335.5	2402.5	1595.5	1654	2347.5	1389	227	179	2499.5	1519	800	521.5	170
LOC109397869	1270.08	1420.66	755.58	997.83	903.08	263.08	786	874.83	1062.66	1141.16	1237.83	1211	10.33	21.5	22	94.5	76.33	10.17	167	25.5	133.83	68.83	235.4	26	506.92	363.33	150.67	912.91	1354.83	8	437.57	356.88	595.16	737.15	434.42	93.67	86.42	76	293.25	62.83	148.58	24.17	935.58	8129.02	11.5	173.17	30.5
LOC109397872	0	0	0.33	0	0	0.5	1.5	0.75	1.5	2.83	2.33	1	31.42	51	115.08	153.08	135.5	132.62	115.17	0	0	30.92	19.5	43.67	0.33	0.5	2	0	1.83	147.67	67.83	41.67	0	0	0	0	0.5	1	0	1.83	0.33	0	0	6	140.33	0	2
LOC109397874	274.5	242.5	168	169.5	163	130	376	341.5	361	497.5	308	388.5	44	23.5	78	105.5	37	35.5	81	51.5	57.5	47	43.5	28	183.5	131.5	101.5	182.5	406.5	30	73	28.5	149	118.5	153.5	96	83.5	69	135.5	50.5	57.5	54	251.5	149	26	62	57.5
LOC109397880	1346.5	1114.5	403.5	535.5	503.5	1091.5	410.5	528	624	1223.5	836.5	1041.5	461	351	658	597	392.5	504.5	765	213.5	271	336.5	246.5	144.5	175	1025	1243	366.5	467	480.5	1044.5	296	338	414.5	733	1262	863	964	1155.5	760.5	611.5	273	1026.5	82	531.5	417	359
LOC109397881	641	999	1399	1638	1574.5	2107	1868	1964	1734.5	2052	1690	1631	878	573	1325	1367	1042	962.5	2010	669	1097	874	880	778	1638	2245	2414	1913	1824	805	2297	895.5	1220	1194	1920	1811	1692	2045	2112	1689.5	430	177	1329	900	976	517	154
LOC109397882	154.5	115.5	68.5	47	36	39	160	78	346	223.5	106.5	211.5	84.33	74.5	127	165	125.83	136	29.5	32	60	41	24.5	138.5	131.83	46	73.5	55.5	56	101.83	52.83	142.5	73.5	23.5	23	72.5	93.5	122	59.5	117.5	44.5	27.5	61	243.33	151.5	66	31.5
LOC109397884	9380	7820.67	13958.3	12019.7	11353	7547.17	9136	6634	7584.33	6720.83	4254	5555.5	14637.2	5691.5	12378.3	8465.5	12281.5	9472.5	14026.5	41053.3	17296.3	15532.5	9602	5510.5	9072.17	12807.7	11743.2	15837.3	9017	9022.33	8079	4235	13689.8	9677.5	13314	10634.7	11869.2	11383.2	11353.3	9530.33	9504	20224.7	3692.83	4803.83	3100.83	16964.3	21473.5
LOC109397885	264	388	1404	1784	1545	1047	1179	1346	1089	1234	934	937	1043	332	1215	1121	994	765	1244	771	1239	949	1013	284	1357	1311	927	891	1566	648	1104	412	1118	1367	859	755	537	640	992	585	793	678	690	959	288	876	1001
LOC109397886	307.9	196.5	78	78.7	75.9	73	417.5	312.2	382.5	467.5	315.5	433.5	23.9	14	47.67	85.5	34.4	22	32.5	22	19	16.5	19.5	9.5	120	87.9	65.5	85.7	343.45	16	36	16	80.5	69.4	89.5	55.5	51.1	33	74	21	31	19.5	346.75	120.03	15	22.37	14.7
LOC109397887	98	51	126	179	208.5	169.5	411.5	309	365	311.5	298.5	376.5	50	24.5	75.5	108	54.5	35	79.5	35	42.5	76.5	37.5	34	145	184.5	123.5	304.5	367	43	65	19	140	132	192.5	147.5	72	72	167	76	271.5	139.5	275	133	39	150	199
LOC109397888	27	21.5	62	55.5	60.5	51	140	142.5	192.5	172	138	184.5	11.5	11.5	30.5	44.5	36.5	25	35.5	25	12.5	26	26.5	11	118.5	88	62.5	61.5	209.5	11.5	29.5	9	73	67.5	83.5	68.5	54	46.5	67	31.5	79	62.5	107	124.5	11	96.5	81.5
LOC109397889	269.45	267.9	843.75	796.92	910.58	901.7	1824.5	1515.05	1378.85	1716	1545.95	1876.15	491.08	147.2	648.7	818.2	911.4	688	428.65	2756.9	845.35	790.9	354.2	211.2	1852.5	951.48	811.75	729.1	2108.87	871.2	385	204.5	1009.5	726.5	998.4	960.6	713.73	890.92	975.25	705.1	1162.1	2927.85	1154.95	456.2	283.5	1733.6	3550.53
LOC109397890	173.5	97.83	78	134.67	127.5	771.83	278.17	414.33	254.67	233.83	354.33	351.83	13.5	30.17	37.67	36.67	21.33	30.33	389.83	96	362.67	442.17	279	43	30	497.5	1844.17	115.83	316.67	21.33	1098.83	87	71.83	131.83	199.17	1270.5	916	1016.33	672.17	764.17	1798.33	292.83	96.17	351	17	487.83	383.33
LOC109397896	2632	3171	2753	2536	2455	1978	1803	1354	1521	1998	1467	2054	1456	408	1633	1688	2767	1848	1481	11399	2743	2439	1018	609	3901	3009	2206	2458	2424	2018	1122	492	2323	1962	2140	1729	2091	2256	2455	1676	3024	8231	1533	761	525	7242	9749
LOC109397898	888	586	305	321	347	238	435	411	523	554	449	556	156	64	322	246	234	133	159	183	249	115	108	58	332	376	246	459	468	134	110	49	337	272	373	226	180	159	303	112	98	106	487	207	100	107	159
LOC109397900	1809	2345	1650	1819	1745	1128	1184	946	1411	1201	1145	1335	802	305	1277	1337	1273	787	594	1499	1119	890	475	243	2511	1398	1192	2013	1699	911	517	239	1633	1341	1553	1092	927	1115	1285	861	1683	1700	1005	1486	288	1520	2348
LOC109397902	2759.5	2652.5	3217.67	3427.67	3781	892.5	1337.17	1068	1875.67	2101.5	1422	1471.67	222	85.5	343	365.5	345.5	192	630.5	639	767.5	454.5	560	131.5	2672	1524	637	5218.17	1246.5	156	447.5	121.5	2819.5	2395.17	2194.33	581.5	450	349	1109	288.5	411	446.5	1490.75	804	105.5	1092.5	473.5
LOC109397908	211.5	159.5	1681.5	2977	2594	3400.5	1083.5	1055.25	529	1056	852.5	935	824	966.5	985.5	1265.83	379.5	915	2097.17	230.5	1052	837.5	1145.67	488.5	2488.67	2583.67	2153	1380.5	1553.5	1305	5924.5	1192.67	1706.5	2780	2362	2199.5	1794.67	1915	3286.83	1539.5	3159.83	1164.67	262.5	738.33	827.67	1303.5	1156.83
LOC109397909	6.17	11.33	3	11.83	16.83	13.67	19	9.17	19.5	16.33	15	7.33	4.83	2.5	3.17	6	2.33	13	1680.16	153.67	571.33	749.83	975.67	366.5	18.5	4.5	35.33	49.5	20	5.17	898.33	363	7.83	32.5	18.17	16.67	63.33	117.5	9.17	128.17	14.83	50.83	5.5	64	2.5	78	45.67
LOC109397910	3	21	3.83	5.33	0.5	4.33	9.83	9.67	17.67	17.5	18.5	24.83	141.5	143	330.5	324.33	304.33	424.33	39	27.33	29.17	15.17	10.67	55.83	4.33	1.5	2.33	5.5	14.33	230.67	27.83	90.17	5.67	1	0	3.5	7.83	5.83	0	11.17	1.5	21.33	6.83	9	208.33	19.33	22.5
LOC109397911	0.5	0	0	0	0	5	3	0	0	0.5	0	1	120.5	106.5	251.5	196.5	294	199	14.5	23	58.5	26.5	54	350	0	3.5	17.5	0.5	9.5	153	51.5	354.5	2	0	2	10	34.5	51.5	5.5	36.5	5.5	24	0	35	137.5	16	14.5
LOC109397913	303	397	604	657	680	523	588	454	574	653	470	535	162	130	347	466	598	258	602	1027	355	379	233	168	732	645	475	715	624	130	459	213	639	623	695	460	367	356	512	264	397	537	416	603	83	652	616
LOC109397914	174	182	220	136.5	137	183.5	96.5	93.5	206.5	263	169.5	174	30.5	43.5	323	101.5	25	296	319.5	6.5	17	86	42.5	211.5	17	172.5	287	119.5	135	285.5	497	331.5	219	102.5	184.5	219.5	209.5	177	212	180.5	140.5	9.5	76	85.5	225.5	48	6.5
LOC109397917	1021	803.17	442.5	468.5	434.5	147	237	437	744	1247.67	699	794.5	6.17	1	15.33	53.5	21.5	7	8	8.5	4.5	14.17	2.33	22.5	65.5	143.5	168.5	601	177	2	26.5	55.83	376	328	188.5	178.5	195	157.5	127.5	145.5	97.5	21.5	1038.5	40	11	68	25
LOC109397918	913	940	676	676	706	475	519	509	701	713	606	622	185	84	250	231	200	194	439	164	340	126	233	149	1027	524	394	837	349	129	340	111	677	586	678	482	290	296	529	220	105	48	648	236	86	146	26
LOC109397922	0	0	0	0	0	0	2.5	5	1	1	0	0	0	0	0	0	0	0.5	0	0	0	1	0	0	0	0	0	0	3.5	0	78	192.5	0	0	0	0	1	0	5.5	0	0	0	0	4535.33	0	0	0
LOC109397923	10.5	4	3	2.5	2	14	33	15	8	23	29	26.5	30	69.5	26	62	10.5	35.5	20.5	18	61.5	8.5	18	45.5	5.5	17.5	48	4	49.5	115.5	55.5	162	5.5	5	9	64	54	68.5	25	66.5	84	65	5	176	38.5	73.5	69
LOC109397924	594	541.83	1563.33	1430.67	1198.33	574.17	1670.33	1681.67	1626.67	1779	1825.5	1904.33	301.33	275.5	347.5	538.83	261.83	466.83	1032	261.33	511	440.83	414.83	187.83	1630.5	558	394.83	966.5	1787.83	277.33	1220.83	347.67	1484.67	792.83	685.5	331.5	223.33	284.67	594.67	350.5	323.33	388.33	1485.5	230.67	207.83	574.67	445.5
LOC109397925	7.83	9.17	119.17	161.67	149.67	116	25.17	16.67	16.33	153	29.17	43.33	71.83	7.83	31.33	53.5	25.33	38	22.83	16.67	21.17	27.83	37	23.5	28.5	108.17	188	194.17	34.17	45.17	29	17.67	131.5	151.67	144.5	213.17	227.83	196	138.33	157.67	103.67	15.75	22.67	40.33	9.17	126.17	22.67
LOC109397927	2143.5	2814.83	2510	2885.67	2556.33	1235.5	1745.33	2536.17	2762.67	2391.5	3411.83	2949.17	367.5	227.17	722.83	819	531	493.33	584	608.5	684	535.5	444	234	2261.5	1341.5	1083	2146.33	3157.83	479	851.5	311.5	2375.83	1840.33	1628	836.33	721.67	654	1135.5	671	3039	4157	2429	1931.33	319	4246.17	4577.83
LOC109397928	48.75	45.62	284.75	569.42	499.89	332.17	81.25	104.17	67	97.78	112.42	113	82.75	59.4	72	157.17	17.5	109.37	63.67	30.5	83	41.5	125.58	40.5	488.42	304.83	472.37	230.83	152.83	183.08	322.33	209.7	377.58	694	431.08	472.58	429.83	344.5	436.83	226.67	1850.42	176	94.5	116.08	135.08	256.83	207
LOC109397930	8.17	8.17	145.17	194	203.17	128.5	25.67	23.17	24.33	173.83	27.67	58.67	47.67	13.33	28.67	31.83	42.33	37.33	37.33	17.67	37.67	29.33	48	19	33	136	225.5	227.17	36.17	69.5	40.83	20.17	159.17	197	187.5	246.5	260	244	177.67	184.17	142.83	11.5	54.67	38.83	6.67	176.5	27
LOC109397933	2997.83	3021.33	529.67	300	303.5	184	1266.33	1176.67	1810.67	2005	2014	1783.67	116.5	92.67	60	259.17	128	58.5	166.5	124	167	135	203.17	89.5	676	127.5	144.5	360.5	1361.17	76.5	162.67	109.5	424.33	205.67	201.5	137.5	105	103	176.83	90.17	146.17	153	2024.17	954.17	58	272.17	179
LOC109397934	402.5	326	684.5	608	671	734.5	1557	1655	1333.5	1137.5	939	1261.5	731.5	238	391.5	350	285.5	284	614.5	213	535.5	539	503.5	391.5	679	752.5	1028	769.5	1034.5	228.5	809	397.5	747	589.5	756.5	1151	606.5	530.5	860.5	388.5	115	104	1031.5	204	159.5	237	96.5
LOC109397935	0	0	2.03	1	0	11.67	0	0.5	0.5	0	0	0	1.58	0	0	0	0.5	0	7.17	62.17	333	368.95	5.5	286.58	4.9	15.33	150.17	4.33	0.5	0	3.5	200.67	0	2.33	9.67	118.43	2639.18	3790.58	7.08	3306.62	233.75	35.42	0	2.33	0	427.42	51.17
LOC109397936	0	1	0.2	3	1.5	26.17	1	0	1	0	0	0.5	1.08	0	0.25	0	0	0.5	2.67	3.33	906.99	1793.99	4	4.08	1.4	10	916	2.58	2	1	2.5	4.17	2	1.83	7.83	722.6	7486.23	9653.36	38.83	6198.29	755.01	5.42	4.5	4	2	583.5	13.67
LOC109397937	1	0.5	0	0	0	1.5	0.5	1.5	1.5	0.5	1	2	0.5	0	0	0	0	0	1	0	187	977	4.5	0	3	0	25	0	1	0	0	0.5	0	0	0	21	140.5	205.5	1.5	79	39.5	0	0.5	1	0	6	0.5
LOC109397940	1	0	0	0	1	2	9	3	2	1	0	1	0	0	2	1	4	2	0	0	0	1	0	2	0	0	1	1	3	0	0	1	2	0	4	2	0	1	4	2	1	0.5	0	9	3	0	0
LOC109397944	951	732.5	1063.5	704	730.17	1077.67	1278.17	1185	2158.5	2094.17	1450	1736.33	879.5	514.17	1956.5	1234	1025.5	754	940	539	906.5	962.5	625	1160.17	1055	998	1461	1110.17	853.5	977	933	1099.5	1420	586	1182.67	1514.17	1131	1294	1251	1092	2149.5	1872.83	1528.83	1349.83	891.5	2057.67	2561
LOC109397946	0	0.14	0	0	0	0	0	0	0.5	0	0	0	0	0	0	0	0	0	0.25	0	0	0	0	0	0.12	0	0	0	0.14	0	0	0	0.29	0	0	0	0	0.12	0	0	0.14	0	0	0	0	0	0.12
LOC109397949	4.08	5.75	2.92	1.17	1	0.25	23.67	11.67	5.83	6.75	8.58	7.08	0	0	0	0	0.25	1	0	0.25	1	0.25	0	0	0.58	0.83	0.5	2.58	50.75	1.58	0.33	0	1.08	3.08	3.08	1.33	0.25	2.17	0.75	0	0.5	0	4.42	10.17	0.75	2.08	0.25
LOC109397956	8.03	4.47	24.99	15.83	22.63	31.77	86.51	32.16	18.21	14.39	20.04	36.22	20.15	7.85	21.33	44.63	42.22	13.37	62.21	39.11	31.06	23.09	44.21	99.45	5.27	35.87	38.35	59	41.18	21.51	40.4	54.91	43.06	19.06	42.62	41.54	39.17	32.89	33.47	30.86	13.61	39.26	10.66	26.16	18.15	13.42	41.07
LOC109397957	0.5	0	0	0.58	0.25	21.67	2.42	3.58	0.92	2.67	1.17	1.08	1.08	4.58	1.33	1	1.5	0.83	10.42	348.99	108.5	42.08	11.25	251.58	0.67	7.58	105.08	1.08	4.58	3.17	28.42	185.67	1.75	0.33	3.5	105.7	85.17	99	19.5	140.08	180.83	529.41	1	3.92	2.83	559.36	830.7
LOC109397959	0	1	1.17	1.08	0.75	2.33	1.5	0.25	0.58	110	21.83	27.08	595	273.58	1472.91	1253.58	2262.66	1092.75	1.08	2.17	2.5	3.42	3.92	6165.48	2	10.25	4.17	5.58	5	1315.08	2	4569.65	3.58	2.17	0.33	2.17	3.17	1	2	0.58	1	0.75	1.08	19.42	1314.66	0.75	0
LOC109397960	230.67	172.33	15.75	7.83	10.42	5.5	257.33	159.08	258.92	167.75	237.33	135.83	0.33	0.33	0	9.58	6.33	0	1.33	1.67	0.33	1.33	0	3.33	15.33	10.83	7	16.83	114.42	0	11.08	6.5	11.75	8.08	14.5	2.67	6.33	3.25	9.42	3.83	3	2.5	110.33	297.83	0	6	6.17
LOC109397962	2.25	12.58	3.83	0.58	0	3.83	29.42	0	12.83	0.33	8.83	14.58	0	1	0	0.33	1	2.5	2.33	1.75	313.66	691.66	6.08	4	1.75	0.5	132.42	2.5	2.42	1.92	7.08	0.75	0.33	1.33	0	75.08	997.24	1037.49	1.08	433.41	10	1.33	18	1.58	0	17.25	0.33
LOC109397963	3.41	4.37	19.48	14.53	14.28	7.14	21.19	4.9	5.42	3.64	2.4	3.58	0.2	0.97	0	4.56	2.05	3.12	3.03	8.76	11.08	12.88	9.01	1.13	4.32	7.38	6.58	14.19	7.01	1.71	4.85	2.65	18.13	10.49	10.52	7.7	5.57	4.57	8.96	3.74	1.2	2.31	1.34	62.55	0.4	4.3	3.55
LOC109397964	41.03	41.63	18.9	11.3	13.58	15.03	36.97	22.83	24.73	25.67	16.55	27.1	0	2.25	7.77	6.77	3.5	9.17	6.13	2.95	3.7	3.02	3.45	0.7	11.32	7.18	11.58	23.72	34.3	0.95	2.68	8.52	16.78	13.9	28	17.67	8.72	10.45	12.1	13.67	8.78	6.3	22.2	69.53	4.67	4.18	1.78
LOC109397965	69	18	7	3	4	5	131	88	162	99	141	89	0	0	0	0	6	1	0	2	3	0	0	2	9	5	4	4	131	0	0	1	7	10	5	1	5	4	3	1	3	2	153	95	0	5	1
LOC109397967	74.33	60	13	10.33	13	9	31.5	52.5	72	131	40.83	99.33	0	0	5	12	5	4	1	6	2	1	2	0	15	11	3	11.33	36	1	0	0	16	3	12	6	5	4.33	4	1.33	8	1	113.5	22	0	5.5	3.33
LOC109397969	0	1.2	0.11	0	0.32	0.21	0	0	0	0	0	0	0	0	0	0	0.4	0.11	0	0	0	0	0	0.12	0.5	1.11	0	0.31	0.2	0	0	0.22	0.78	0.25	0	0.2	0	0	0.12	0.6	1.22	0.54	0	0.33	0.5	0	0
LOC109397975	0	1.5	0	0	0	0	0	0	0	0	0	0	0	0	0	0	0	0	2	0	0	0	0	0	0	0	0	1	1	0	1.5	192	0	0	0	0	0	0	0	0	0	0	0	100	0	0.5	0
LOC109397976	3.5	1	5.5	1.5	0	7	1.5	0	3.5	0.5	0	1	0	0	0	0	0.5	0.5	41.5	0	3	7	116	3	0	7.5	2.5	0	0	0.5	45	1	4	2	6.5	4	0.5	0	3	1	1	0	1	3	0	0	0
LOC109397978	0	0.33	1.11	0	0.44	0.21	0.17	0	0	0	0	0	1	1.1	0.33	0	0.2	0.25	0	0	0.67	0	0	0	0.12	0.11	0.14	1.28	0	0.45	0	1.22	0.24	2.25	0.17	1	0	0.33	0.12	0.2	2.06	0.79	0.17	0.67	0.33	0	0
LOC109397980	0	0	2	1	1	0	0	0	0	1	0	0	0	0	0	0	0	0	0	0	0	0	0	0	0	0	0	0	0	1	169	163	0	0	0	0	1	0	2	1	0	1	0	6431	0	0	0
LOC109397983	1073	956.33	1035	917	964.17	2120.5	1442.17	1034	1083.33	1042	865	1056.33	774.67	318.67	2013.83	2312.67	859.5	871	2448	637.33	1868.5	2816.83	4008.67	842	487.33	1302.83	2107	1311.33	1302.33	1091.5	2739.67	899.17	1148.67	852.17	1599.67	2785	1688	1830	2302.67	1714	754.5	484.17	840	468	758.83	639.83	564.67
LOC109397984	337.89	311.99	32.36	16.72	30.82	18.04	138.11	130.79	249.57	255.07	247.64	272.72	0.17	0.43	0	1.02	9.7	0.7	2.71	1.66	2.83	2.68	1.12	5.3	59.04	11.62	6.57	58.72	160.91	0.2	1.5	0.33	23.11	20.15	14.46	11.93	9	14.59	21.08	4.67	11.93	5.5	201.45	57.33	1.07	18.82	7.86
LOC109397990	0	0.12	0	0.33	0.14	0.12	0	0	0	0.12	0	0	0	0	0.5	0	0	0.2	0	0	0	0	0	0	0	0	0.34	0.5	0.68	0	0	0	1.54	0	0	0	0	0	0	0	0	0	0	0	0	0	0.29
LOC109397991	922.66	882.66	399.66	528.5	508	373.5	685.33	1007.99	699.99	788.16	900.99	921.83	127.5	83.17	177.17	227.5	104.33	124.17	163.83	72.83	108.33	87.33	104.67	41.33	766.06	411.83	295.5	338.16	847.66	127.83	248	86.83	365.33	538.33	360.5	267.33	191.83	216.83	344.66	191.33	389.66	249.5	651.33	481.33	90.5	382.33	355.16
LOC109397992	3832.47	3742.31	1551.94	2358.48	2596.82	2082.42	2522.32	2277.8	2649.98	4364.47	3883.14	4569.98	544.91	391.66	952.49	1127.41	561.5	559	848.56	930.66	650.83	526.33	517	294.33	1882.99	1628.65	1484.16	1522.66	2609.56	684.5	976.53	368.5	1518.82	2270.98	1778.74	1550.82	974.33	1118.33	2091.15	782.83	1429.66	1956.05	3637.81	541.5	546	2263.15	2323.4
LOC109397993	1040.33	1747.86	590.66	725.5	667.66	468.58	1363.41	1250.11	889.75	447	421.5	501.08	117.08	64.67	130.67	178.58	78.67	107.04	163.75	106.08	137	86.83	106.17	52.83	929.86	445.16	353.33	460.5	1015.41	130.33	264.67	120.67	553.66	586.66	433.91	396.08	230.42	255.17	446.83	193.33	576.25	166.25	386.16	187.67	75.58	252	117.5
LOC109397994	1479.82	1114.99	521.83	552.33	613.08	722.16	2528.4	2465.82	1740.9	2801.81	2945.11	2951.65	548	483.5	738.91	1089.58	498.11	507.16	632.16	311.4	799.99	575.66	606.33	719.49	818.99	660.33	596	800.16	1865.19	448.5	810.41	1115.99	487.16	632.73	631.08	747.61	1009.96	1404.07	722.66	1163.57	278	2108.35	2804.15	1125.66	621.83	2395.68	2118.4
LOC109397995	154	120.17	53.17	93.17	68.5	75	183.33	192	253.33	332.17	323.17	382.5	20.5	9.83	15	41.5	11.33	6.33	21.23	13.83	8.33	7.17	7.33	6.33	42.83	85.83	46.17	124.33	405.07	6.33	33.33	11.5	47.33	45.17	80.17	52.5	26.33	19	40.17	13.5	13.83	7.67	202.67	130.17	11.17	35.83	15
LOC109397997	5	9.83	250	336.83	294	525	396.67	196.17	208	28.33	87.17	80.5	454.83	394.67	487.33	313.67	106	241.5	493.5	31.5	190	102.33	524.67	235.17	170.67	277.5	301.33	133.83	459.83	1025.33	1249	666.17	308	419.5	343.5	450.33	267.5	334	548.67	298.83	511.5	75.17	4.33	399.17	286.83	173	69.33
LOC109397999	0.39	1.21	0.25	0	0.44	0	1.67	2.27	0.43	0.5	0.12	0.34	0.17	0.27	0	0.54	0.28	0.17	0.37	0	0.29	0	0	0	0.28	0.17	0.79	0	1	0.91	0.12	0.5	0	0.67	0	0.27	0.21	0.58	0.48	0.27	0	0	0.35	0	0.17	0	0.14
LOC109398001	0	0	0	0	0	0	0	0	0	0	0	0	0	0	0	0	0	0	0	0	0.17	0	0	0	0	0	0	0	0	0	0	0	0	0	0	0	0	0	0	0	0	0	0	0	0	0	0
LOC109398003	1393.5	1911.5	1147.5	1357.5	1232	983	1918.5	1913.5	888.5	1575.5	1833	1993	647.5	403	735	918.5	378.5	502	393.5	250	864	506.5	630.5	320	2380	788	840	604	2546	880	779	635	1161	1341.5	648.5	836	716	782.5	1008.5	611.5	221.5	290.5	1289.17	1411	463.5	304.5	268.5
LOC109398004	4	37	1235	3467.25	2618	2373	691	668	108	77	138	121	655	877.25	781	894	239	677	424	184	553.25	220	368.5	424	1722	1261	1994	988	988	1495	1890	1082	1364	3358	1501	2850.75	2005.5	2131	2505.25	1531	4019.5	260	24	218	1355	728	316
LOC109398005	1659.5	1555	1454.17	2172.5	2074	1437	3230.5	3579	2496.5	3196.5	3640	3768.5	850	442.5	941.5	1186.5	687	836.5	820	432	819.5	565	865	383.5	1523.5	1506	1375.5	1070	4192.5	925	1541.5	639	1509.5	2125.5	1191	1163	1097	1404.5	1579.5	995.5	1063.5	1289.5	2468.5	2059	749	1498.5	1452.5
LOC109398008	1874	1843.5	2380	2175	1897.5	1457.5	7202	6929	4065.5	5264.5	5802.5	6170	1189.5	372	1310.5	1542	776.5	1462.67	944.5	1588.17	3551.5	1204.5	1567	590.5	2802	1341	1722.5	899	8183.5	2645.5	1447.5	706	2140	1783	733	1570	1567.5	1895.5	1463	1539	921.5	3902	4931.67	2630	697	2466.5	4099.5
LOC109398009	2011.67	1888.5	2020.5	2179.33	1976	2038.33	1602.5	2195.33	2313.17	1743.17	2906.17	2659	750.5	502.67	968	1435	612.5	997.17	978.17	535.83	753.83	572.5	628.17	293.67	968.33	1395.5	1681.83	1226.17	2627.5	985.17	1647.17	593	1591.33	1366	1537	1523	951.5	994	1937.5	1036.83	2523.67	3057.33	1794.17	803	713.83	2201	3004.5
LOC109398010	52.17	37.5	36	56.5	64.83	228.83	100.17	123.75	1532.16	101.83	70.17	89.17	102.17	192	264	230.67	168.83	147.67	66.83	59	78.33	102.5	48.83	95.5	9.33	164.83	305	88.67	178	149.33	88.17	181	55.83	79.83	124	283.33	354	455.67	216.83	338.17	102	68.67	66.33	86.83	111.67	124.83	123.17
LOC109398011	92.17	60.17	170.83	190	229	443.16	290.17	246.5	421.33	229.67	231.67	239.17	274	219.67	533.16	494.83	392.41	331	741.66	590.5	724.66	909.25	836.16	593	47.33	459.16	527.16	345.16	211.67	199.5	613.83	966.83	217.67	221.17	379.83	654.66	536.66	532.66	498	367.5	130.83	658.5	208.67	156.17	225	283	784.25
LOC109398012	17.67	6.5	14.67	4.33	12	60.83	14	13.83	373.33	16.83	10.5	12.33	31.67	49.67	131.5	36.83	31.5	36.67	16.5	8.5	32.83	47.83	23.67	27.83	4	47	79.67	15.33	19.5	24.33	20.5	26.83	5.83	10.33	28.5	94	125.67	171.33	77.17	114.83	45.83	7.83	7	21.83	31	15.67	9.17
LOC109398013	0	0	2.33	0.5	2	14.17	0	0	3	0.33	2.33	7.83	62	30.5	347.17	293	182.5	150.17	7	6	28.83	35.5	47.33	50.83	1.5	12	4.5	1.67	3	194.83	12.83	56.17	1.5	0.5	27.83	6.5	9.67	8.83	20.83	6.33	1.33	2	0.5	192.33	268.5	2	8.5
LOC109398015	330	321.5	410.5	432	447	361	530	381	638	696.5	315.5	426	232.5	144.75	510.5	408	358	245	552	191	324.5	216	264.5	289.5	666.5	451	444	663.5	207.5	209	364	261.5	525.5	409.5	602	474.5	338	380	432	338	78	43.5	438	411	210.5	110.5	36.5
LOC109398016	876.5	1013	571.5	686	704.5	608.5	816	661.5	749.5	818.5	678.5	847	599.5	438	1242	970	756	879.5	839.5	610	829	453.5	686	528	460	617.5	655.5	1172	713.5	792.5	815.5	543	594	693	894	808.5	658	683	777	649.5	1861.5	1011.5	689	310	1139.9	1618.5	1694.5
LOC109398017	121	131	29	36	28	22	220	126	157	206	172	235	3118	2899	5953	8033	5692	8590	634	544	384	358	202	1541	29	21	31	65	240	6188	755	2004	42	19	28	42	202	374	26	471	11	480	156	117	7683	354	547
LOC109398018	2940	8509	2646	3044	3293	3407	3309	2679	2632	2217	2190	2513	656	635	1446	1372	833	852	1464	658	675	650	587	721	4191	3073	3136	4532	3371	868	1706	962	3014	3066	3741	3390	2432	2784	3644	2005	3499	1552	2184	1920	872	2677	2210
LOC109398020	1312.82	1831.32	1378.57	1679.99	1741.85	1708.73	935.83	713.66	739.66	753.41	775.99	817.33	457.41	258.66	663.74	786.08	422.83	588.91	991.57	678.74	532.41	583.24	447.08	282.33	1277.39	1623.4	1503.15	1890.94	782.16	573.83	1415.55	357.33	1420.4	1356.57	1772.98	1423.4	1046.99	968.07	1713.73	1009.49	3214.39	2532.64	639.08	522.08	355	3456.64	2881.62
LOC109398021	369.36	189.03	325.83	454.5	447.83	563	1026.03	1214.16	925.66	775.83	832.03	888.83	390.03	490.33	436.83	780.83	302.33	374.83	546.83	50.67	189.33	238	151	286.42	137.67	436.25	1078.19	351.73	1466.66	437.33	1025.53	416	260.87	499.83	519.83	994.08	872.49	867.53	494.5	556.7	468.75	88.83	954.49	422	397.83	273.83	106.67
LOC109398022	4110.67	7356.33	4590	6524.5	6808.5	4425.67	5362.33	4148.5	3820.17	3869	3661	4516.33	614	354	632.33	787.83	466.67	550.83	1976.83	2493.67	1722.83	800	1274.33	379	7248.33	4461.67	3210.17	7855.33	5024.33	678.33	2233.5	446	5171	6552	7063.67	3553.17	2481	2212.5	4833	1761	8557.5	5526	3783	1338.67	342	7305.33	7763.33
LOC109398023	7358	9428	8797	9359	9540	9002	9971	7961	6433	7832	6151	7488	3906	1484	4431	4813	4773	4746	5148	10462	6370	5767	3573	1857	6919	10627	7592	10599	9896	5344	5395	2255	8887	9912	9888	7657	6322.5	5968	10168	4771	7262	8400	5421	2978	2464	7865	9541
LOC109398026	100.5	272.83	7437.84	12356.8	12653.1	16046.8	306.98	295.03	112.83	101.17	143.83	165.92	136	124.23	186.33	241.75	120.17	218.9	1223.83	235.5	348.73	295.5	515.83	144.17	16285.9	16408	10895.5	7983.4	498.76	309.83	3572.52	256.17	6952.51	15872.5	13513.2	11304.1	5631.58	4560.42	17037.5	3086.32	5859.08	197	130.4	247.33	251	2526.29	347.67
LOC109398027	101	277.5	416.5	524	543.5	591.5	71.5	74	104	89	79	93.5	9	7.5	25.5	27	35	17	163.5	258.5	153	149.5	37.5	20.5	1530.5	841	425	961	99.5	30	188.5	22	353	445	1031.5	325	282.5	275.5	638.5	251.5	1654	328.5	65	15	20	1936	439.5
LOC109398030	235.17	211.5	318.17	1008.67	773.17	354	254	244.83	206.17	360.17	333.17	403.5	124.17	35.17	52.5	86.17	61.83	28.33	964.5	205.17	976.17	762.17	366.83	1090.33	44.33	363.17	1889.67	237	358.33	157.83	1640	1373.33	101.5	864.83	832.5	1975.33	5224.83	6172.16	364	3405.17	779.33	257.33	179.67	61	230.83	1212.17	376.67
LOC109398031	0	1	5.5	7.5	10	43	4.5	4	3	2.5	3	2.5	25	7	72	123.5	64.5	42.5	177	111	203	393.5	258.5	8	1	30.5	46.5	22.5	6.5	32.5	103.5	2	6	13	37.5	67	36	45	43	37	118.5	538	0.5	87	9.5	157.5	650
LOC109398034	1179.33	1071.66	731.63	787.83	973.49	629.16	1853.15	1324.49	1108.99	1127.08	966.16	1221.49	359.25	345.25	919.33	758.06	560.73	481.58	716.66	809.25	954.38	523.73	712.66	400.66	765.66	594.66	527.41	1466.16	1192.13	612.66	838.25	402.08	937.98	1044.94	922.23	661.16	535.5	671.23	701.16	533.9	219.25	717.5	1136.66	687.33	605.23	608.31	846.99
LOC109398036	43	55	11	21	20	97	516	201	160	228	286	202	54	55	74	73	68	103	442	53	30	33	66	99	21	50	179	19	997	97	804	181	34	16	49	120	153	149	79	127	199	35	57	3636	66	105	49
LOC109398038	12.33	15.17	3.33	3.5	1	42.98	27.5	36.83	10	20.5	23.33	49.5	96.46	110.67	82.53	143.12	31.83	116.17	116.42	35.83	115.83	46.83	51.17	206.37	2.83	19.67	127.14	3.54	85.83	358.17	306.98	870.47	3.5	3.33	4.5	132.17	276.64	385.67	35.33	346	93.33	89.5	11.83	8.5	235.98	149.5	93.42
LOC109398039	8634	9079.5	7999.5	8495	9431.5	7286.5	8364.5	6439.5	6435	6685.5	5419.5	6865	4359.5	1274	3618	4081.5	3920.5	4316.5	5900	12672.5	6831	5819	3768.5	2034	7584	10810	7332	10435.5	8856.5	4797	5208	2016	8094	7769.67	9888.5	7205	6302	6108.5	8921.5	4346.5	6605	9487.5	5277	1864.5	2095	7727	10504.5
LOC109398041	12757.5	17765.2	28256.8	23534.9	21086.5	17744.5	24651.5	17279.7	16047	14401	11395.1	12921.8	44934.4	18788.2	33554	24891.2	30035.5	25588	32909.2	83097	36580.4	37698.7	23580.6	13718.5	15185	16819.2	19352.1	30983.7	21925.6	24294.3	25030.9	13381	23316.2	15893.5	25604.2	16677.7	15524.7	13946.7	16828.4	15416.7	20824	46897.3	6979.55	10519.1	12360.2	47128.8	46121.5
LOC109398042	17.5	19.5	19.5	10.5	24.5	456.5	34	20.5	26.5	28.5	26	29	373.5	83	967.5	578	612.5	711	495	145.5	264.5	201.5	111.5	88.5	11.5	641	203.5	30	40.5	628	365	69	22.5	25.5	1157	285.5	166	108	494.5	125	979.5	114	11	428	373	428	117
LOC109398043	0	3.5	2.5	6.33	5.5	127.67	1.5	1	4	3.5	0	3	2.83	1.5	5.5	4.5	2	9.5	31	0	2	0	13	0.5	4.67	87.5	93.17	1.5	7	5.83	406.17	239.5	4	5.33	30	103.33	37.67	26	132.5	15.5	40	6	1.5	4447.83	6	2.5	3
LOC109398044	87.83	42.75	2610.56	1340.82	1243.07	221.33	512.56	276.12	258.58	262.83	202.17	259.68	1040.49	550.41	4963.86	3563.01	2216.74	2007.32	202.83	233.75	390.75	603.08	2132.65	766.16	365.78	185.33	279.08	1000.83	277.78	1487.41	121.5	174.75	2896.18	817.66	228.2	363.08	350.03	387.83	261.92	318.65	80.75	68.5	176.83	118.53	288.33	294.75	49.75
LOC109398045	424.12	307.33	161.28	144.83	158.25	160.25	807.33	851.83	889.2	968.7	765.16	841.61	439.58	172.83	241.67	342.62	216.17	171.83	222.83	304.42	216.58	186.75	155.33	114.42	239.95	150.87	125.17	165.12	692.83	187.5	231.5	114	160.58	132.25	123.67	162.42	149	157.28	174.42	160.75	103.67	778.82	742.83	369.37	132.42	593.91	827.41
LOC109398046	6967.11	5498.12	1428.24	1124.57	1286.32	585.41	1169.91	1712.24	3845.8	4433.46	3302.97	4493.63	728.83	566.91	467.5	999.16	490	320.83	772.49	57.75	368.25	68.67	141.92	358.66	480.5	477.25	537.08	1547.24	875.83	468.33	799.49	526.75	1312.41	1133.16	601.41	423.33	541.91	475.08	564.66	425.5	236.08	37.58	4661.46	375.83	631.58	328.5	52.08
LOC109398048	8.83	11.17	0.67	5.5	1.17	0.33	12	2.17	8.5	11.17	2.17	5.67	2798.19	966.7	14617.4	6920.78	8919.49	7216.88	933	8.17	0	1	0	165.07	3.83	1	17.7	10.17	24.5	1713.28	588.7	111.73	1.33	0.33	4	0.83	0	0	0.33	0.67	1	0.33	6.67	97.9	1218.36	0.5	0
LOC109398049	0	0	0.5	0	0	0	2	0	0	0.5	1	0	3.2	0.2	18.1	10.8	8.1	6.65	1	0	0	0	0	0.4	0	0	0.2	0	2	2.2	0.2	0.4	0	0	0	0	0	0	0	0	0	0	0	1.9	2.45	0	0
LOC109398050	5.5	38.83	7	11	5.17	31.83	2	1.5	1.5	1	7.5	1.33	0.33	0	0.5	0	0	1	5.33	1	2.5	0	0.83	1	0.67	34.67	28.17	11.83	1.33	0	64.17	39.83	5.5	8.83	33.33	14.33	16.33	16.33	32.83	6.67	9.83	0	0.5	1221.25	5.5	22.33	1
LOC109398053	618	557	354	545.25	557.5	461.25	1682	1459.2	1638.75	2135.5	1701.25	1815.5	578.5	285.25	974.75	1050.67	379.25	486	363.5	189.78	243	396.75	251.5	166	680.25	526.5	509.5	584.5	976.5	444.2	531.28	228.75	479	604.2	563.5	501.5	481	480.5	506.83	447.25	341	617.25	1082	286	442.5	612	717.25
LOC109398055	1000	1036	677	667.5	759	496.5	1507	1043	802	1328	1043.5	1253	213	83.5	303.5	325	250	260.5	183	378.5	474.5	197.5	200.5	86.5	1262.5	487.5	480.5	711.5	1697	466	236	105.5	852	640.5	529	537.5	504	533	499	417	151	354	875	488.5	116	470	319
LOC109398056	8.5	10.67	287.58	421.75	354.92	1095.58	131.67	153.42	1619.41	1314.49	78.25	88.5	25.08	15.58	35.5	39.92	47.83	25.33	414.5	22.67	177.42	249.67	141	103.25	64.08	593.75	2148.74	183.67	44.5	43.33	961.33	145.25	207.5	418.41	290.2	2053.66	977.66	915.41	983.08	547.41	1112.28	54.42	6.67	38.42	28.17	288.67	88.5
LOC109398057	0.83	0.67	0.83	0.33	0	0	4.83	2.58	1.58	0	0.33	1.5	0.25	0.5	0	0	0.33	0.5	0.5	0	0	0	0	0	0.83	2	0.67	0	1.75	0.58	1	0	0	0.67	0	0	0.83	0	0	0.83	0.67	0	0	0	0.33	0.33	0
LOC109398058	1708.82	1467.66	1009.49	1354.99	1310.99	266	1620.82	2206.15	2231.99	2824.65	2825.15	2945.48	8.5	8	23.17	294.83	68.17	11.67	80.5	49.5	89	32.83	148.83	8.83	447.5	271.67	84.5	1121.16	2399.15	6.67	105.33	24	874.66	1101.99	557.16	108	66.33	48.5	238.33	39.17	81.5	18	2523.69	535.66	4.33	105.33	21.17
LOC109398060	0	0	179.5	250.17	243.17	21.17	0.33	0.33	0	0	0	0	0	0	0	0	0	0	5.83	1.33	0.5	1	4.83	3	51.17	47.83	9	325.5	0	0	13	1	162.83	226.5	122.17	4.5	4	8.67	17.67	4.83	10.5	1.83	0	11.67	2	28.5	1
LOC109398061	1683.17	1573.5	505	545	586.5	505.5	1534	1440	1511.17	1915.5	1842.17	2091.83	209.5	166.5	272	375	257	227.5	275.5	130	194.5	150	249.17	138.5	801.5	418	423	623.5	1743	235	364.5	218	517	529.5	579.5	482	336	372	512	327	128.83	91	1676.5	1028	209.5	190.5	70
LOC109398064	0	0.33	3.5	6.17	4.33	9	0	0	0	0	0	0	24	27.5	15.67	18	4.67	9.33	9.5	1.5	4	10.17	3.33	4.67	3.17	6.5	16.33	1.33	2.17	6.83	17.33	18.83	6.5	6.17	2	13.33	20.67	24.5	6.17	13.5	22.5	91.5	0	19	11.33	20.33	107.17
LOC109398065	2243	2391	635	538	545	577	1382	1013	1173	1757	1547	1944	1371	520	838	1586	667	682	516	936	945	948	568	487	682	543	387	960	1046	777	568	523	795	579	622	465	304	362	489	340	199	1319	1472	1059	556	666	1265
LOC109398066	7.33	9.5	27.83	10.33	12.5	3602.85	14.17	9.67	1.33	6	10.67	9.17	2.33	4.67	4.67	3.17	7.33	7.17	30.83	3.5	175	890.8	10.17	6.67	19.17	538.66	9472.55	7.67	26.33	3.17	71.67	2.33	27.23	18.5	192.83	9789.22	1947.19	1166.03	2184.06	919.06	723.46	7.5	3.33	18.67	3.33	80.17	10.5
LOC109398067	0	0	1.97	0.53	0.53	0	0	0	0.25	0	0	0	6.93	8.25	14.47	43.07	20.45	23.03	9.62	4.05	7.68	7.1	3.62	15.18	0	0.33	1.5	0.67	0.4	13.63	7.22	2.2	2.5	0.45	0.25	0	3.77	5.35	0	5.73	0	0	0	2.07	3.07	0	0
LOC109398068	2	4.5	144	114	129	430	119.5	90	94.5	70	21	20	1299.5	1036.5	1546.5	2265.5	1506	1105	1200	96	597	767	598	838.5	12	418	760	272.5	60.5	545.5	634.5	976.5	190.5	137	355.5	829.5	386	319.5	530.5	233.5	201.5	81	4	600.5	1497.5	152	82
LOC109398071	67.5	583.63	985.39	1073.06	1075.69	652	92.5	56.23	99.67	91.33	70	50.67	371.66	286.83	670.33	634.33	356.66	526.9	455	291.5	417.33	277.33	341.33	436.5	693.23	732.63	591.16	1355.49	86.17	599.13	598.5	519.06	995.66	984.06	895.43	680.3	690.06	864	731.33	732.16	201.5	132.23	35.67	203.5	567.83	335.06	161.83
LOC109398072	2227.15	2060.65	436.66	550.61	524.66	309.83	1904.1	2114.75	3547.22	4704.54	3305.39	3843.17	84.5	49.17	62.83	371.5	108.67	55.67	23.33	25.5	86.67	38.5	79.7	50.67	336.5	304.56	277.5	549.73	1978.3	105.92	122.17	71.83	383.83	560.41	402.58	304.7	287.83	312.5	366.16	202.5	849.58	99.83	2979.64	432.83	76.37	231.66	142
LOC109398075	10.5	6.5	5	9	6.5	1.5	39	7	14.5	15	12	14.5	1424	526.17	346.5	466	198	120	63.33	95.5	424.5	695	522.83	166	5.5	3	2.5	5.5	24.5	282.5	51.5	55	9.5	7.5	4	2.5	8.5	5.5	0.5	12.5	2	44.5	9	48.5	110	26	29.5
LOC109398076	0.33	0.5	25	48.33	63	346.17	8.33	5	567.16	381.33	29.83	173.83	551.33	506.5	1469.24	539.16	577	516.41	81.92	261.17	1121.25	914.25	1320.57	139.5	1.83	302.83	429.16	119	12.33	348.5	35.33	402.5	6.79	37	419.5	483.16	786.75	693.33	344.58	526.08	35.67	105.92	0	124.83	168.75	117	146
LOC109398077	11	6	583	504	540	121915	167	60	48	45	31	36	292	177	235	237	100	93	236170	233	8271	16689	10185	2393	148	164344	68469	970	254	343	546840	6396	507	715	25653	72551	14927	5165	181242	8910	7666	261	90	656	74	2270	85
LOC109398078	15.67	20.83	24.83	11.67	8.67	42.17	19.83	21.33	15.5	27.17	16.83	25.33	44.5	47.67	102.33	107.53	67	94.5	71.33	31.67	38.17	9.33	5	62.67	34.33	31.17	86	8.33	34.33	105.7	98.33	107.5	29	7.67	18.67	70	124.17	209	36.67	134.83	11.17	21.17	15.5	26.17	98.17	45.5	23.5
LOC109398080	0.5	4	1.5	1	0	0	11.5	2	9	3	5	14.5	81	45	112.5	213	151.5	296.17	24	4	9.5	6	5.5	66	2	0.5	7.5	1	5.5	103	28.5	78	2	0	1.5	0.5	8	9	0	11.5	3	7	7	6.5	189.5	4.5	8
LOC109398082	1420.83	1641.5	802	848	847.5	543.5	1462	964.5	1091.5	1408.5	1231.5	1365	214	85	249	374.5	221.5	207	438	249.83	287	172	202	144.5	953	564.5	550.83	1248	1098	193	415.5	151.5	948.5	771	708	561	419	476.83	590.5	373	159.5	134	1032.5	321.5	142.5	271	112
LOC109398083	0	0	0	0	0	4	2	0	2.5	0.5	0	0.5	38.5	57.5	326.5	315.5	208	137	231.5	12.5	38	112	126	132	0	4	10	2	2	58	160.5	92.5	0	0	1.5	11	9	34	2.5	32.5	5.5	17	0	64	145.5	33.5	13.5
LOC109398084	0	0.5	0.5	0	1	10	10.5	2	8	4	1.5	5.5	110.5	114.5	243	195	159	171.5	399	9	37.5	99	219.5	78	0	13	17.5	3	15.5	175	274	149	1	3	3.5	18	22.5	30.5	6.5	27.5	4.5	13	0.5	98	118.5	6	30
LOC109398085	0	3.5	2.42	4.17	6.08	21.92	1.67	2.25	0.83	3.5	1.33	2.42	53.08	21.92	23.58	29.17	17.75	28.83	10.75	13.17	29.25	6.17	2.92	16.25	0	12.92	59.33	6	10.08	82.42	79.08	57.67	1.5	6.42	6.75	69.92	142.25	167.75	30.17	102.53	54.25	24.67	0	94	71.5	52.33	22
LOC109398088	0	1.5	0.37	0	0	0.14	0.33	0	0.17	0	0.25	0	0	0	0	0.75	0	0	0	0	0	0	0.39	0	0	0	0	0	0.17	0	0.12	0	0	1.29	0.12	1.14	0.95	0	0.12	0.25	0	0.12	0	0.29	0	0	0
LOC109398090	2.67	6	26.5	235.25	512.45	1788.82	27.06	11.83	8.08	20.25	10.17	20.75	309.16	662.5	550.66	429.91	286	766	16.17	24.25	300.41	238.17	1493.24	34.5	5.92	3168.4	2726.82	1155.74	28.83	270.25	46.25	46.5	9.42	593.41	2958.15	2209.19	1102.36	950.24	3189.4	807.95	184.5	2.92	5.17	94	183.42	124.58	4.33
LOC109398091	1157	754	275	293	360	353	1431	1025	1136	1274	1097	1299	64	67	146	182	130	91	125	51	70	51	66	53	452	374	299	428	1069	139	228	92	329	359	347	389	242	261	391	166	104	81	998	690	89	137	43
LOC109398092	3.5	6.5	9.5	2.5	0.5	46.5	4.5	2	1	2	2.5	1	2	2	1	5.5	7	5	13.5	6	0	0	3	0.5	22.5	64	47.5	5.5	6	0	81.5	10.5	4.5	1	10	77	20	11.5	55	4.5	10.5	4.5	0	10	0	3	6.5
LOC109398093	4.08	16.5	12.42	7.42	4	70.25	27.58	10.42	9.75	11.08	6.17	15.33	30	17.67	36.75	22.5	28.17	15.08	215.92	156.75	1794.58	608.08	727.25	746.91	14.42	59.67	51.08	7.5	31.25	64.33	351.58	1015.66	15.5	5	15.08	34.08	904.75	1832.58	71.67	1634.25	30.75	74	14.25	53	41	705.83	123.17
LOC109398094	41	18.5	9.5	7.5	3.5	10	61	76.5	90	194.5	173	181.5	14	9	11	19	8	8.5	6	4.5	3	3.5	1.5	6	9	7.5	18	11	157	21.5	29	15.5	8.5	3	5.5	36	40	42.5	12.5	42	12.5	11	159	92.5	35.5	17	12
LOC109398095	0	2.88	11.79	4.46	4.1	3.18	4.7	1.34	0.33	0	0	1.25	0	0	0.29	1.33	0	0	0.17	1.95	1.32	4.5	0.67	0.42	13.36	2.49	1.17	7.25	5.67	0	0.2	2.39	16.55	9.72	10.24	1.51	3.65	2.33	6.1	0.58	1.43	0.48	0.17	8.73	1.17	2	0.17
LOC109398096	107.17	91.17	13.5	13.17	12	25	54.17	48.33	68.67	73.5	29.33	66.4	34.83	30.67	19.17	32	17.5	28.17	9.5	11.17	11.17	3.67	7.83	9.83	18.5	4.33	31.17	6.17	102	66	78.5	34.5	18	17.67	7.67	44	51.17	71.83	19	65.5	64.57	26.5	91.17	68	57.33	25.17	20
LOC109398100	23.5	35.5	16.5	7	8.5	25	15.5	10.5	14	38.5	34	20	940.67	1118.5	466.5	496	730	1009	3073.67	293.67	690.5	225.5	136.5	4042	115.5	57	24	12.5	9.5	397.5	3214.67	6385.83	25.5	7	28.5	23	238.33	409.5	30.5	480.5	34	486.33	22	31	611.5	509.5	590.5
LOC109398102	1151.67	1100	788.67	822.67	747.33	767.17	3092.16	2752.33	3840.33	3684.83	3916.66	4165.66	2586.17	1443.5	4150.75	4009.83	2405.5	3699.17	2293.83	940.5	1109.33	1342.67	1171	1440.5	1075	652	783.67	533.5	3982.66	4660.83	2709	2494.67	780.67	733	591	733.17	690.67	876.5	757.5	728.83	1150.67	2513.67	3485.33	2870.83	6183.33	1707.33	3072.33
LOC109398105	512.5	414.67	106.75	136.5	138.67	207.58	344.08	228.75	358.92	481.25	347.67	482	36.67	9.83	42.25	58.25	47	33.08	135.75	53.5	58.83	34.08	42.08	21.42	109.75	221.75	142.5	242.92	161.42	33.33	152.92	18.67	121	159.75	263.42	172.25	116.08	96.5	226.75	55.83	74.08	19.58	504.33	91.67	27.25	42.17	9.75
LOC109398108	0	0	0	0	0	17.75	0.33	0	0.33	0	0.58	0	21.67	18.17	34.75	21.17	47.5	26.25	91.83	155.83	2300.9	1062.58	725.58	556.41	0.33	5.67	39	0.58	7.83	98.67	127.83	869	0	0	0.58	40.08	588.58	888.16	14.17	849.91	3.75	47.33	0	7.67	42.92	246.58	53.17
LOC109398109	0	0.25	0	0	0.92	8.17	2.5	2.17	0.5	0	1.08	1.08	4.17	2.83	8.17	1.58	2.58	1	3.5	82.42	2258.22	972.41	704.66	246.67	0.33	4.25	99.5	2.67	2.75	7.75	7.75	229.17	0	0.83	1.5	61.67	1803.86	2597.85	9.17	2042.4	44.58	46.5	2.42	1.58	9.67	921.24	37.42
LOC109398110	521	611	151.5	121	124.83	51.5	336.67	358.25	672.67	739.33	485.5	736.83	32.83	15.5	53.5	23.5	31.5	15	13	48.5	35	17.5	18.5	14.5	328.92	51	44.5	78.33	616.5	7.83	21.5	13.5	132.17	117.5	55.5	29.5	43.5	33	44.67	22.5	29.5	19	519.83	256.83	10.5	80	31
LOC109398112	0	0	0	0	1.25	5	0	0	0	1	0	0	1.25	0.5	3.75	0	1	0	3.58	99.58	1664.83	1196.25	4429.49	1.92	0.5	7.58	1.58	2	1.25	1.5	11.75	2.33	0	4	0	3.25	34.33	104.83	4.25	135.42	0.5	131.33	0.25	1.17	1	61.42	107.25
LOC109398113	5	7.5	0.5	0	0.5	2	13.5	16.5	5.5	7	6	13	316.5	6099	9535	1099	1783	1493.5	3	11	3	1.5	0.5	3392	0.5	10	10.5	3	9	1567	199	2233	1.5	0	0	0.5	3.5	7.5	0	9.5	0	0	6.5	4.5	304.5	1	0
LOC109398116	32.5	71.83	37.5	28.17	32.17	23.5	27.33	24.5	21.17	32	21	23.5	3.67	2.67	13.5	8.5	14.67	4.33	19.67	13	8.5	6.17	7.83	5.17	109.17	23.33	24.33	46.67	32.5	6	16	1.5	57.83	38	40.17	19.83	16.33	23.5	27	12.83	2.5	1.5	21.33	23.33	3.67	7.33	3.5
LOC109398117	57.17	40.07	43.16	23.32	22.64	22.56	57.28	52.93	55.64	70.08	50.94	55.23	1.84	0.65	2.75	13.19	17.39	1.23	11.11	4.54	7.89	9.77	10.85	6.03	38.56	20.01	11.77	38.05	65.2	10.87	28.73	16.76	38.56	33.35	27.44	20.89	16.61	10.77	29.11	7.73	7.46	13.14	28	72.38	1.03	14.85	12.18
LOC109398118	1	1.5	1.5	1.33	0.25	0.33	4	1	1.5	0.25	0.5	3	1.75	5	7	3.75	4	5	0.33	2.5	4	2.83	0.5	1	2	2.7	2	2.5	4.5	2.6	1	4	3	1	1	2.5	4.5	1.5	1.5	2	9	3.5	3.5	5	3.5	6.5	6
LOC109398121	1	1.5	2	0.5	0.5	72.5	0.5	3.5	2.5	5	8	5.5	21.5	23.5	27.5	43	37.5	49	16	29.5	24	7.5	4.5	15.5	5.5	59.5	66.5	0	8.5	37.5	35.5	28.5	0.5	1	11.5	63	63	97.5	83	66.5	83	14.83	1	23.5	48.5	27.5	19
LOC109398137	70.69	86.5	24.05	9.08	13.87	9.56	99.82	70.21	66.81	77.96	81.02	61.79	10.67	10.18	6.62	31.63	17.11	20.38	37.2	0.77	4.09	0.96	6.75	13.51	52.31	12.78	11.59	11.74	240.32	7.89	27.12	29.24	32.96	9.01	12.61	6.09	8.95	12.1	10.75	6.99	2.44	5.54	63.87	62.03	6.66	7.14	2.99
LOC109398143	0.9	2.23	9.98	7.38	7.32	7.07	27.72	8.47	6.51	8.43	6.88	8.82	7.4	2.7	0	9.53	5.48	0.7	13.64	2.7	5.48	3.93	10.77	6.67	1	5.5	7.9	17.63	16.51	1.32	3.4	2.5	10.11	3.84	7.81	5.81	7.2	1.57	8.54	5.63	3.07	0	2.51	22.41	0.5	1.2	1.27
LOC109398147	0.25	0.12	1.67	3.88	4.64	1.52	4.36	4.86	3.97	4.31	4.22	2.79	8.4	1.7	2.34	27.95	3.32	4.24	14.42	1.1	2.66	2.22	4.97	0.76	7.24	2.76	3.31	2.22	5.13	4.04	6.23	4.13	2.31	2.56	1.34	2.13	0.87	0.9	3.28	0.62	1.38	0.88	0.1	2.85	1.31	0.96	0.72
LOC109398148	10.17	8	4.67	8.75	8.33	15.58	20.92	4.25	12.5	16.75	3.5	8.38	8.98	13.58	13.58	14.5	3	4	13.95	8.89	15.25	13.2	7	16.92	4.75	7.75	17.75	12	11.46	13.67	11.45	25.67	5.67	6.5	5.5	10.08	16.58	9.09	11.2	11.42	4.83	8.67	3.92	15	6.25	8	7.67
LOC109398151	569	367	790	749.67	791	692	1478.67	822	934.67	780	770	914.5	458	344	563	618	691	735	1254.67	580	1644.33	564.5	743.83	1643	613.33	705	840.33	1169.33	910	642	886.33	1315.33	765.33	713	1052	915	978.33	989	855	911	87.33	198	698	1153.33	1201.33	212.33	199.33
LOC109398152	17.33	19.25	8.92	16.92	10	10.92	58.5	22.08	25.08	17.5	14.17	40.83	10.17	0.67	1.17	0.33	0.75	0.33	27.25	1.83	9.58	9.5	9.58	1.33	17.42	4.67	6.58	18.5	29	1.17	65.58	4	22.33	22.58	18.75	11.42	10.58	7.17	7.33	9.67	5.75	1.83	24	43	9.5	3.08	2.67
LOC109398153	35.62	7.74	11.01	12.62	9.98	7.22	70.59	55.9	103.59	71.88	46.32	95.27	9.97	4.17	10.53	15.52	14.08	3.83	11.18	17.17	7.83	14.88	5.05	3.12	14.62	7.17	8.63	17.78	74.13	10.88	1.82	1.9	14.63	10.95	16.93	8.02	14.52	11.73	9.35	9.27	6.51	11.25	42.67	85.84	1.05	15.97	11.12
LOC109398159	3866.5	3081	1080	999.5	1041	573	926.5	539.5	1639.5	1710.5	1259.5	1555	245.5	134	390	518.67	542	397.5	801	390	813	262.5	412	219	961	671.5	570	1417.5	361	175.5	395.5	130	1058.5	710.5	1031.5	586.5	457	434.5	844.5	368.5	318.5	98	1927.5	408.5	99	361	91
LOC109398160	148.5	158.5	23.5	23	26.5	8	163	107.5	122	140	85.5	126	0	0	0	16	6	0	7	1	2	2	1.5	5	69	10	15	44	55.5	0	0.5	1	26	25	13.5	10.5	10	3	11.5	4.5	7	3.5	91	83	1	5	4.5
LOC109398163	285	312.08	219.33	361	364.83	1049.58	246	226.67	285.33	396	235	297.25	172	151.5	344.33	316	210.33	291.5	470.33	88	181	272	164	283	60.67	813	969.25	421	397.33	382	602.83	365.58	263	375.67	654.33	1213.83	845	1035	998	731.33	78	67	263	155	310.33	210	64
LOC109398165	2.44	2.19	2.06	0.99	1.21	1.54	17.33	2.6	3.52	2.8	7.96	5.62	0.14	0	0.2	0	0.17	0	1.33	0	1.18	0.17	1.12	0.12	2.02	0.14	1.07	1.95	12.24	0.25	0.64	0.14	2.38	2.22	1.03	0.92	1.28	0.33	0.7	1.08	2.1	1.52	1.95	7.75	0.33	0.85	0.84
LOC109398172	0.5	0.5	2.25	0.7	0	0	1.08	1.67	0	0.25	1.75	0.5	0	0	0	0.4	0	0.53	0.33	0	1.5	0	0	0	2.7	1.87	1.33	1.2	2.17	0	0	0	1.4	1.5	0.83	1	0	0.95	1.03	0.4	1.17	0	0.2	1.53	0	1.25	0.58
LOC109398173	287	131	253	172	242	331	1164	463	348	146	188	244	755	241	332	351	410	380	517	384	1400	482	543	397	464	377	531	364	520	441	468	248	307	258	442	709	607	652	462	594	52	134	264	301	149	144	111
LOC109398176	0	0	1.5	1.25	3.2	0	1.64	1	0.5	0.5	0	1	2	0.2	1	2	0.4	1	0.37	0	0	0	1	0.2	2	0.2	0	0	1.74	0	0	0	0.34	3	0	1.25	0.2	0.67	0	0	0	0.2	0	3.68	1	1	1
LOC109398182	0	1.67	9.15	8.23	7.07	6.78	0	0.75	0.4	0.25	1.25	0.58	1.5	3.87	7.3	2.25	2.5	0.5	1.53	1.4	2.67	1.5	2.42	1	3.03	5.62	4.5	6.75	3.37	2.33	2.42	0.7	7.92	5.5	2.17	5.62	1.67	2.17	3.7	1.08	1.5	2.67	0.58	8.98	1.83	0.33	0.5
LOC109398184	2.67	148.17	142.83	218.67	203.17	396.17	95.17	139	76.33	21.5	20.17	18.33	87.17	87.33	177.5	159	170	187.17	214.17	154.33	173.83	66.67	73	116.83	436.83	455	471.5	266.83	57.83	149.83	315.17	119.17	149.5	181.33	448.17	436.83	376	353.17	439.5	309.17	60	57.17	2.33	30.67	118.83	63.67	26
LOC109398186	46	64	1007	973	837	552	382	520	716	1238	200	269	235	353	419	535	203	352	806	289	995	331	328	2362	441	551	1058	926	289	625	2729	3215	1537	1144	689	970	1943	2221	798	1457	424	227	111	123	728	534	365
LOC109398191	1.03	1	2.25	2.87	2.5	1.58	16.3	9.06	7.75	2.68	7.25	9.5	7.95	1.2	4.4	4.17	21.45	10.07	6.65	3.75	2.7	1.5	5.87	6.18	5.92	2.25	0.78	5.53	10.12	14.12	3	0	2.42	2.33	2.92	0.33	2.33	0.25	3.12	1.33	0.83	11.75	0.33	5.25	1.37	0.33	4.87
LOC109398193	0	0	1.5	3	2	0.5	8.5	4.5	1	2	2	2.83	0	0	0	0.5	1	0	1.5	2.5	1.5	1.5	4	4.5	1.5	1.5	0.5	5	4.5	0	1	3.5	1.5	1.5	8.83	2	1	2.5	2.5	2	2.5	2	0	27.5	1	0	0
LOC109398194	3	0	282	265.5	280	347.5	180	9.5	40.5	19.5	24.5	19.5	10997	15637.5	10010.5	4809.5	2524.5	1560.5	2855.5	30.5	116.5	876	799.5	700.5	19	433	340	402.5	19.5	2134	2698	657.5	290.5	289.5	554.5	361.5	492.5	612.5	386.5	508.5	42.5	98.5	0	844	1058	63.5	129.5
LOC109398200	0.9	5.98	7.28	6	6.23	3.03	0.17	1.71	0.56	2	2.01	0.43	4.78	2.35	2.5	3	0.65	4.77	1.89	0	0.17	2	3.94	3.51	1.53	2.86	3.8	3	2.46	5.83	2.57	0.71	3.02	4.13	1.52	4.96	2.4	1.63	2.87	1.34	2.59	0.29	0.33	1.2	0.33	1.64	0
LOC109398203	1959	2103	2120.5	2093.5	2357	1161	2837	1467	1362	1560	1630	2081	345	187	607	562.5	455	460	776	619	848	485	561.5	329	1445	1269	1130.5	3315.7	2082.5	455	697	353.5	2257	2515	1789	1298.5	858.5	828	1341.5	687.6	696.67	345	1917	1045	355.5	822	319
LOC109398206	0.7	0.67	0.9	2.97	2.15	1.3	0.85	1.1	1.8	2.03	1.45	0.8	0.2	0	0.85	0	0	0	0.6	0	0.65	0.65	0.65	1.58	5.05	2.97	2.05	2.65	2.2	0.45	5.42	0.45	2.3	5.57	2.7	2	3.25	3.13	2.22	0.9	1.68	0.45	0.65	4.65	0	0.8	1.4
LOC109398207	0	0	0.5	0.5	0.5	6.5	1610	91.5	54	7	48.5	18.5	132812	270579	63936.5	2402.5	1837	425.5	21	171	1	0	0	13	154.5	317.5	74.5	3.5	1	15.5	3.5	42	0	1.5	1.5	4.5	1	0.5	6.5	0	1	0	0	10.5	18.5	11	0
LOC109398209	12.5	24.5	6.83	17.7	16	1587.78	8	4.5	80.83	7	9.67	12.5	93	85.33	117.5	69.5	85	99.97	15845.2	112.57	1224	1121.29	1186.36	84.5	13.5	2619.08	625.88	8	24.5	120.83	37381.1	122.8	4.5	17.5	415.53	503.92	141.95	73.75	2851.14	167.82	89.7	325.55	7.83	233.47	81.87	333.7	184.25
LOC109398210	179	276	271	288.5	293	325.5	246.5	185.5	293.5	256	132	219.5	262.5	93.5	287.5	172.5	220.5	196	234.5	206.5	370	197.5	221.5	131.5	348	365.5	357.5	529	174	154.5	295	120	306.5	310	537	440	292.5	350.5	441	285.5	71.5	64.5	159.5	405.5	162	78.5	66.5
LOC109398212	13	12.5	292.5	376	358.33	463.5	102.33	89.5	355.67	179.67	145.5	140.5	323.67	372.83	364	415.33	170	253	251.83	56.5	191.67	155	253.33	158.5	370.17	329.67	669.33	427	126.83	364.83	612	252.33	255.83	390.83	378.5	543.83	281.5	246.17	421.67	194.5	489.5	172	17	198.67	349.5	282	300.83
LOC109398214	4459.67	3415.83	444.5	375.5	355.5	367.5	1354.83	2226.83	3142.33	1347.6	1646.5	1882	189.5	169	382	491	182	129.5	394.5	105	195.6	215	197.1	126	434.5	250.5	269.5	535	1834.67	211.5	339.5	165.5	333.43	314.33	309	264	190	219	351	169	403	157	3078.17	274	161	385.5	231
LOC109398218	580.5	841	691	661	613	401	1089.5	953.5	1154	906.5	785	792.5	217	34.5	213	210.5	216	195	145	280.5	422	154	185.5	69.5	1359.5	409	367	412.5	1280	265.5	164	70.5	718	484.5	389.5	335.5	313.5	342	383.5	302	233	444.5	533.5	289.5	46	463.5	386
LOC109398219	3316.22	2795.99	499.7	396.2	414.13	830.26	3390.56	3995.12	5814.18	8160.54	5779.38	5568.52	4117.25	7489.64	7917.17	7387.68	4182.99	5041.35	4859.98	548.83	1989.53	3006.86	4362.55	10026.5	377.33	585.4	1109.23	546	2317.09	9750	5860.94	17222.9	410.57	327.5	554.63	1132.51	1123.4	1285	843.76	1031	879.8	274.07	5089.27	1863.89	15995.4	487.3	251.17
LOC109398221	461.5	389.5	536.33	565	554	537.5	580.5	637.5	813.33	820.83	728.83	741.67	737.5	493	1296.17	1284.83	947.17	724.5	618.33	384	431.17	587.83	478.5	392.83	555.33	605	678.33	498	652.33	664	626.5	493.5	469	482	450.5	512.5	509.83	580.5	541	468.5	623	687	695.5	731.33	674.5	865	953.83
LOC109398222	63.67	182.5	678.83	369.17	266.67	178.17	55.33	81.17	82.17	305.17	53.33	30.33	4282.82	2433.99	1418.83	964	489.5	964.83	1320.16	25.5	137.67	615.33	339.67	1667.33	1499.66	205	139	216	49.33	1088	741.66	1090.83	654.5	198.17	132.67	151.67	60	82.67	216	58.5	47.17	40.5	30.33	136.5	264.83	81.17	47.67
LOC109398223	3861	3884.73	1779	2070.33	2044.5	1308	993.73	1463.83	2600	3321.83	2758.23	2995.67	587	432.5	1040	1212.9	434.5	595	498.5	149	308.33	474.17	358	623.83	3300.5	1498.83	1352.5	1695.5	1118.5	695.67	759.17	953.4	1683.5	1850.17	1151.83	1181	1034.67	991.67	1349.5	818.83	1771.5	416.17	2733.33	734.17	619	854	685.17
LOC109398225	81.15	162.18	4.03	7.92	5.37	6.97	69.73	57.07	73.17	98.92	93.07	63.13	4.97	7.17	5.88	22.4	2.53	2.48	3.07	8.07	7.7	2.3	2.4	1.25	19.58	3.58	14.1	11.5	98.45	8.83	13.13	5.47	3.87	4	8.78	16.93	23.9	31.42	9.48	23.07	18.07	11.98	59.48	14.37	12.32	15.35	8.32
LOC109398226	0	0	0	0	0	0	0	0	0	0	0	0	0	0	0	0	0	0	0	0	0	0	0	0	0	0	0	0	0	0	0	0	0	0	0	0	0	0	0	0	0	0	0	0	0	0	0
LOC109398227	3041.92	2263.42	523.75	685	668.5	1598	1823.42	1642	1980.25	3095.92	2359	2598.17	412	398.17	639.5	818	390.5	453.5	2255.5	287.5	425	323.5	360.5	632.42	635.5	1480	1301	591.92	2043.67	629.33	2312.42	1090.17	415.5	803	1257.17	1379.75	1122.75	1239.5	1575.67	1064.17	977.17	166.5	2286.83	357.25	617.5	425	151.67
LOC109398231	5706.73	5936.85	5514.88	5340.82	4854.4	4278.75	5229.28	4438.78	6035.87	6798.82	4660.47	5007.28	9669.25	4933.52	11507.4	11001.8	9087.12	7994.9	8511.53	7221.85	12703	14177.2	10609.5	16028.5	2328.9	4264.1	5713.5	4995.78	4293.27	20554.2	8570.57	21371.2	4773.67	4027.95	4430.23	4838.4	6725.12	7602.32	5461.42	6356.35	1990.15	4368.92	4415.65	2886.83	33044.9	5154.28	4704
LOC109398234	4	0	0	0	0	0	11	11	4	0	3	14	324	401	1416	1493	1638	1550	0	1	0	0	0	14	1	0	2	1	38	912	0	38	1	0	0	0	0	0	0	1	0	0	1	18	530	0	0
LOC109398238	3	6	1	4	3	2	17	7	12	10	14	31	22	24	62	45	78	76	0	0	1	5	2	2	1	0	0	1	18	58	0	2	5	7	2	0	1	2	0	0	0	0	10	0	38	1	1
LOC109398239	1	1	4	5	4	0	5	3	2	3	1	1	53	61	205	149	229	248	7	0	0	1	0	8	0	5	1	4	17	242	3	17	2	1	5	2	0	0	1	1	0	0	0	36	140	0	2
LOC109398244	2.33	6.08	19.25	15.92	20.08	5	34.83	13.5	3.75	6	8	13.67	0.53	1.33	0.33	1.07	0.5	1	1.67	0.5	1.17	3.5	1.5	0.14	7.5	2.75	3.33	28.42	18.92	1.42	1	0.92	18.25	8.83	8.08	4.25	2.67	3.5	4.5	0.92	1.58	0	2.42	6.5	0	2.83	1.42
LOC109398245	1563	2456.33	3441.67	4584.5	4208.33	3422.17	3677	4337.33	3513.33	4130.33	5022.33	4922	1470.5	861.67	1796.33	2492	1262.17	1522	1548.33	916	965.5	1054.17	902.5	379.83	4007	3383	2689.5	2001.33	5870.33	1590.5	2758	811.83	2958.33	3840.67	2343.83	2507	1659	1588.83	3309.17	1361	4115.5	6121.67	3415.83	3054.67	1031	7146	6023.33
LOC109398246	1577	1238	396.5	422	547	3628.67	1285.5	1187.5	1441.5	1854.33	1857	1966.5	351.5	250.5	374.33	644	322	480	373.17	378.33	281.5	243.5	160.5	166.5	389	3325.67	2854.5	613	1557.83	441	590	243.5	369	556	2690.5	2849.5	1632.5	1680.5	3816.83	1166.17	2222.17	280	1894.5	254.5	465	827.17	332.5
LOC109398247	3073	3912.33	5449	4604	4384	2694.4	2973.5	2427.5	2448	2264	2427	2973.83	1626	1037.5	2076.83	1874.5	875.5	1666	2658	618	685.5	853.5	705	1507	1520.5	2690.83	1919.5	3244	3805.5	1698.5	2451.5	2319	5013.33	4071	2632	1820	1342.33	1348.5	2613.33	1123	2152.5	2233	2195.5	374	1448.5	3429.5	2522.5
LOC109398248	105.58	37.33	124.67	59.83	60.33	558.58	305.91	344.16	2282.98	2112.9	546.33	589.16	750.24	258.66	491.66	572.83	430.08	344.41	1065.74	476.91	2722.9	5726.71	7659.94	283.91	6.25	728.91	636	177.33	207	357.58	922.99	257.25	109.92	48.33	572.75	536.25	932.24	1279.82	729.83	1316.24	158.17	358.08	228.95	488.16	254.58	424.25	566.75
LOC109398250	54	101	242.5	205.5	161.5	220	69.5	51	70	59	130	126	1718	1368	2506.5	3202.5	2017	3094	452.5	1012.67	661	313	246.5	837.5	120.5	92.5	529.5	75	110	3204	1247	1822	286.5	157	33.5	492.5	872	1434	178	1355.5	452.5	1192.5	54.5	147	3802.67	1300.5	1315
LOC109398252	198.5	389.17	308	300	336.5	366	252.5	252	649.5	266	213.5	310.5	699	171.17	323.17	321.5	254	209.67	270.5	126.5	159.5	167.5	147	59.5	514.5	358.33	284	247.5	502	238	378.17	96	276.17	366.17	397	343.67	225.17	214.17	364	157	111	229.33	237	401.5	184.5	204	325.83
LOC109398253	0	0	0	0.5	0	7.4	0	0	0	0	0	0	0	0.5	5	1	11	7.2	0.6	11.8	29.2	86.6	85.8	0	0	0	7.6	0	0	17.3	16	0	0.2	0	3	7.2	16.4	11.6	7.4	11.8	2	7.8	1	1	1	5.2	15.6
LOC109398254	0	0	0	0	0	0.11	0.47	0.22	0	0.11	0.11	0.24	0	0	0	0	0	0	0	0	0	0	0	0	0	0	0	0	1.12	0	0	0	0.12	0	0	0	0	0	0	0	0	0	0.43	0	0	0	0
LOC109398255	0	1	1	0	0	0.12	1.03	0.22	0	0.21	0	1.19	0	0.25	0	0	0	0	0	0	0	0	0	0	0	0	0	0	0.35	0	0	0	0	0	0	0	0	0	0	0	0	0.1	0.22	0	0	0	0
LOC109398257	0	0.5	1.5	2	1.5	37.5	1.5	2	291	34	7.5	4.5	71	85.83	135	153	150	145	248	91	133.5	125.5	142	474	2.5	15	231.5	2.5	12	144.5	286.17	640	3	1.5	5.5	192	506.83	720.5	22	743	26.5	118	0.5	57.5	258.33	173.5	113.17
LOC109398259	8.5	3.5	1.5	1	0	9.5	69	36	169.5	538.5	208	112.5	286.5	158.5	704.5	670	530	484.5	462.5	11.5	63.5	101.5	55.5	156.5	1.5	17	7.5	0	64.5	550	387	214	0	1	8.5	6.5	22.5	19	27.5	32	14	16.5	12	308	183.5	28	41.5
LOC109398260	1306.67	1464.83	1180	1272.33	1391.67	971.5	1709.33	1227	1323.67	1323.5	932	1221.33	482.33	218.5	578.67	402	371	341	1358	436.67	881	409	718.5	708	936.5	1021.5	792	1738	1129.67	381	1406	904.5	1262.33	1178.33	1509	898	531.5	492.67	1150.17	432	266	139	1097.5	1042.67	266.5	481.67	142.5
LOC109398261	5163.17	1665.67	233.83	107	102	102.17	3568.83	24349	13940.2	17992.7	25552	23834.7	7.5	2.5	5	1235.5	387.5	12	6	10.5	3.5	0	0	2.5	853.83	42.83	65.67	122	3211.5	2.5	45.5	36	157.5	75.83	58.33	33.83	64.83	53	93.67	27.33	129.33	36	23642.8	828	0	32	22
LOC109398262	357.58	346.91	102.83	127	116.58	498.41	255	266.16	313.41	474.66	268.41	330.25	749.99	571.41	1411.05	1977.32	2213.07	1637.99	997.22	46.17	192.72	647.33	780.75	791.24	24.42	567.25	240.33	189.92	169.5	796.25	750.25	970.49	78.92	84	874.58	308.75	278.75	335.83	529.25	331.5	962.24	269.66	238.92	438.66	848.58	675.5	374.06
LOC109398263	9.69	4.5	3.25	3.25	3.92	1.67	11.75	5.36	2.75	5.67	2.42	8.75	0.25	0	0	0.25	0.14	0.25	0	0.33	5.04	1.25	1.83	0	7.59	2.17	1.25	2.42	9.42	0	1.08	0.5	1.58	5.43	1.76	2.37	0.33	3.92	3.31	1.83	1.73	0.33	1.79	54.54	4.06	1.08	1.75
LOC109398264	3.67	1.33	2.33	0.67	1.33	0.33	1.33	1.17	1.5	1.5	1	5.33	0	0	0	0.5	0	0	1	0	0.5	0.33	0	0.33	1.5	1.17	1	2.67	1.5	0.5	0.83	0	4.5	1	1	0	0	1	1	0	0.83	0	1.17	11.5	0	0.83	0
LOC109398265	111.5	92	313	431	384	257	306.5	395	422	512.5	474	452	85.5	53.5	128	151	91.5	90.5	151	22.5	76.5	70	69.5	29.5	268.5	246.5	211	191.5	464	83.83	166.17	45.5	276.67	288	246	168.17	115	131	255.5	110.17	56	39	417	88.5	69	81	21.33
LOC109398274	16.5	20	176	74.83	56.5	123.33	2440.33	1958.33	195.67	300.67	336.83	368.83	337.83	458	765.67	691.33	400.5	514.33	923.67	231.33	786	1127	1075.67	2601.83	36.5	64.5	264	23.83	1217.5	1818	817.17	2382.17	115.83	44.5	14.5	232.5	602.33	899.17	117.5	1006.33	128.83	266.33	10.33	958.33	2322.67	303.67	383
LOC109398275	345	647	97	101	81	218	686	404	400	1079	915	997	9587	3434	5655	5426	2263	2621	1349	820	1310	2193	2746	2704	85	227	253	63	1462	5705	2191	3707	91	75	131	220	361	425	227	452	223	2051	466	538	957	600	2466
LOC109398277	2	4	1	1	0	1	9	2	2	1	3	3	6	1	1	8	6	3	2	3	1	1	3	1	0	3	0	0	5	1	214	344	3	1	0	0	1	1	5	3	4	1	3	7972	2	1	4
LOC109398278	17850.3	21328.2	6149.67	9612	8326.5	6206.83	10878.5	15474.3	11343.3	11174.5	24333.7	20306.7	1244.67	1047	1242	3718.83	818	1274.83	1868.83	860.5	1555	920.5	1363	550.83	10612.5	4770.83	5131.5	4258	12246.5	1571.5	3616.67	983	5193.5	6888	4547	3334	2745.83	3158.5	5866	2834.83	10159.2	1177	16701.8	2158	1474	2486.33	1625.5
LOC109398279	801	978	1618	2340	1844.46	1553	1162	1742	995	992	1463	1139	287	227	290	450	156	369	623	120	349	378	500	104	1461	880	1022	1004	2230	347	958	229	1454	1895	1249	1014	548	567	1460.2	539.5	1004	390	609	776.33	297	565	443
LOC109398281	0	444	2166	2551	2375	349	887	617	791	154	243	350	114	111	412	457	265	365	52	54	40	231	117	20	864	613	192	2192	1155	184	24	10	2132	2183	896	170	184	121	388	81	427	135	0	495	68	571	153
LOC109398282	2	0	2	0	3	0	110.83	81	80.5	143	59.5	83.5	201	24	184.17	127.5	42	49	18	18	100.5	209.33	97	299.5	1	1	3	1	160.33	167.5	29.33	239.5	0	0	1	2	1	5	1	8.5	1	59	0	84	70	3	58.5
LOC109398287	23	15	153.5	193	231.33	250	106.5	88	83	314	526	577.5	390.83	284	901.5	1692	1315	1173.67	117.5	185	900.5	447.33	590	1542.83	12	338.5	397.5	366.5	223.83	818.33	184.5	1452.33	150	182.33	356.67	354.83	858.67	1058	302.33	859.33	40	127	15	321.33	813.83	302	191.5
LOC109398288	278.5	272.5	283	299	300	348.5	521.5	821.5	887	772	842.5	819	502	528.5	750	790	344	455	576.5	332	437	482.5	682	171	352	257.5	270	306	918.5	402.5	715.5	238.5	254	183	422.5	249.5	214	215.5	358	197.5	95	335.5	461.5	642	321	360	286
LOC109398290	277.67	154	391	300.5	348.5	1174.5	1202	1701.5	1579	1403.83	2314.83	2092.5	1056.5	485.5	1254	1181	618.5	744	792.5	78	361.5	482	425	1100	186	924.5	1168.33	247	1991.17	719	1182.5	2011.83	340	227.5	717	764.5	636.33	786	1048	671.33	1817.5	532	1399	353	616.5	875.5	513
LOC109398291	0.33	0	0.5	0.33	0	2.25	0	0.5	0	0.25	0.5	0	0.5	0	0.5	1.25	0.5	0	1.83	702.83	3163.56	9781.21	3050.52	0.58	0.75	2.33	1.5	4.83	0.75	1.67	3.33	0.5	0.25	1.83	0	2.33	0.5	1.83	0.5	1.5	1	532.5	0	3.75	0	11.9	566.08
LOC109398292	513.67	441.67	1031	722.67	597	385.83	1180.5	1112	842	920.83	1139.67	1101.33	420.5	76.5	489.5	514	309.5	356	267.17	675.33	804.5	450	323	103.5	1429	242.5	296.5	786.5	1472	467.5	310.67	105	1020.5	414.17	551.5	228	203.5	249.67	374.5	265	693	1177.5	930.5	459.5	104	1003.17	913.5
LOC109398294	0	3	8.5	6.33	6.83	5.33	2.5	1.11	3	0	2	3	22	0	56.12	0	0	1	2	15.17	27.5	100.08	49.5	1	6.98	8	8	10.4	1.5	19.37	0.17	1	15.33	9.72	8.2	11.5	8.33	12.11	11	11	4.25	20.83	0	11	3.5	18.83	21.2
LOC109398295	13.5	20	6	6.5	15.5	38.5	34.5	2.5	14	23.5	8	8.5	1096.5	1146.5	712	676	657.5	563	303	112.5	143.5	91.5	1157.5	144.5	5.5	56	53	17.5	22	330	243.5	184	7.5	12	54	48	56	67.5	45	60.5	19	77	9	44	361	54	79.5
LOC109398296	53	63.5	24	55.5	79	595	123.5	84.5	42	126.5	55	94	139.5	141	155.5	219	94.5	169	524.5	64.5	97.5	82	291.5	107.5	16.5	406	765.5	99.5	118.5	201.5	1118.83	198	22	77	401.5	790.5	530.67	499	674.5	478.17	1265	236.5	44	51	262.5	592.5	395
LOC109398299	310	274	304.17	347.5	333.5	374.5	712.5	711	675.83	670	623.67	705.5	1033.83	581	1101	1031.17	1027.83	808	683.67	673	503.5	737.5	505	766.83	421.5	424	527.5	276.5	873	1170.5	635.67	975.5	239	247.5	192	447.33	518.17	507.67	356.5	476.33	403.17	5954.67	394.67	1657.33	610	2406.83	6631.67
LOC109398300	1111	1183	1087.5	925.5	884	369	1147	1858.5	2824.5	2936.5	2526	2481	315.5	326	415.5	546.5	237	286.5	695	44	131.5	102	184	374.5	4923.5	441.5	407.5	459	1533	272	694	751	1112	891.5	367	395.5	321.5	351.5	404	274.83	840	52.5	1832.17	548	297	256	50.5
LOC109398301	257.5	394.5	108.5	71.5	77.5	44.5	392.5	314.5	278.5	314	185.5	300.5	84	54	0	143.5	19	56	12.25	16	12.5	31.5	51.5	16.5	132.5	52	35.5	86	503.5	57.11	34.25	22.5	126	110	66.5	50.5	58.5	49.28	71.5	53	68	39	1165	245.5	64.5	55	19.11
LOC109398302	748.67	897	1470.5	1555.5	1613.5	7880.33	574	849.67	690.83	892.33	699.33	1007.5	854.67	1011.83	1487	1509.5	944.5	1418	4616.83	952	1655.83	1455.67	1028.67	888	299	3564.17	6298	1226.83	642	1676.5	10564.2	1785.5	1358.83	2306.67	2828	9784.33	7912.67	10010.8	7640.67	7790.5	8063	2855.67	534	1185.5	2394.83	3029	3902.33
LOC109398305	1555	1161	939	828	909.5	754.5	1246.5	1063.5	1451.5	1117	795.5	958	627	346.5	665	615.5	657	601	736	670.5	1068.5	494	735.67	452.5	1963.67	1015.67	1017.5	1424.67	648.5	503.5	924.67	438.5	964.5	691	1058	820.5	885	858	913	654.5	269	190	806	1039	329.5	411.5	233
LOC109398306	329	297	371	419.5	437.5	154.5	334.5	133	134.5	122	124.5	163	47	33	57	60.5	33.5	53.5	138	59.5	85.5	35.5	74	28.5	295	160.5	136	661	155	52	86	28	437.5	258.5	398	145.5	101.5	89	249.5	95.17	46.5	32.5	182.5	225	36.5	74	34.5
LOC109398308	11	543	980	903.5	826	1489.5	221	232	307.5	394.5	220.5	97	1199	1497	4058.5	1854	2159.5	2446	1001.5	2464	1229.5	1677	1021.5	891.17	2179.83	1794.5	1459	952	203.5	1996	1010	2080	895	683	970	1275	1529.33	1715.5	1380	1456	1976.5	359	7.5	552	1634.67	976	480.5
LOC109398309	0	0	4	1	0	3.5	13	0	0	1	0	0	389.5	26.5	9	0.5	2	0	1.5	9.5	41	42.5	70	52	1.5	1	2.5	0.5	16	33.5	1.5	29.5	2	0	0.5	0	1	0.5	1	1	1	1	0	30.5	12.5	0.5	4.5
LOC109398310	0	0	1	2	2	2.5	39	0	0	2.5	0	1	665.5	32.5	9.5	0	2.5	0	5.5	16	80.5	106.5	435	92.5	2.5	2	1.5	1	29	70.5	20.5	63	2.5	0.5	0.5	3.5	3	2.5	2	2	0	0	0	53.5	12.5	0	3
LOC109398311	0	43	10	12	16	54	3	3	1	0.5	3	2.5	142.5	126	199.5	248.5	164.5	249.5	128	93.5	86	19	19	158	46.5	30.5	231.5	16.5	13.5	271.5	258.67	275	13	11	7.5	168.5	301.5	400.5	62.5	366.5	85.5	78.5	0	6.5	356.5	168.17	82.5
LOC109398315	26.8	43.12	32.25	22.62	26.32	15.07	22.02	11.22	28.34	44.9	13.04	35.95	2.29	0.42	11.47	1.69	5.06	5.99	18.67	4.46	12.18	8.51	7.42	3.3	64.2	18.95	12.87	27.39	29.26	4.71	18.48	5.12	35.82	20.04	20.9	15.02	5.05	6.47	16.62	6.23	5.3	7.92	21.43	26.03	1.54	5.04	3.87
LOC109398316	842	1430	509.5	564.5	553.5	285	653	784.5	926.5	672	535	606	99	38.5	112.5	173.5	164	94	237.5	195	200.5	160.5	100.5	35.5	940	305.5	180.5	310.5	853	74.5	179	34.5	378	469.5	309.5	174	118.5	118	295	100.5	191	150.5	466.5	322.5	37.5	231.5	194.5
LOC109398317	880	724	192	152.5	167.5	89.5	527.5	471.5	573.5	834	659	783.5	25	13	60.5	81	23	30.5	46	42.5	51	41	32	7	306.5	98.5	63.5	185	533	23	62	21.5	205.5	146.5	140.5	69	55	46	87.5	39.5	64	78	684	339	11	129.5	124
LOC109398320	4567.33	6051.17	3732	3176.17	3431.67	3970.5	2641.5	2311	2930.83	3742	2865.67	3670.33	1477.83	1041.5	3202.5	2275.5	1907.5	1608	3724	1565	2075.33	1786	1879.5	1737.83	4880	3623.17	3623.83	4355	2772.5	2019.5	3417.33	1644.67	3658.5	3017.67	4394.5	4069	2583.67	2506.5	4585.83	2018	3180.83	2125.5	3145.83	1839.17	1520.83	2622.17	2741.17
LOC109398321	16	15	668	46	40	202	105	216	260	6936	273	198	1045	1341	6734	4685	2494	2339	4124	147	515	316	154	17118	18	189	263	62	122	1970	3674	15902	1279	37	129	296	345	402	233	256	129	70	52	702	2694	141	113
LOC109398322	80.5	65	87.5	77.5	82	123.5	121	47	48.5	59.5	79.5	111.5	278	39.5	258	290	236.5	385	56	218	258.5	493	288.17	35	26.5	101.5	161	62	99.5	339	53.5	36	65.5	41	54	121.5	133	144	106	142.5	38	372	37.5	64.5	43.5	177	330.5
LOC109398326	1352	1772	1066	1074	1162.5	811.5	1193	799	825.5	1113.5	954.5	1139.5	206	121	329.5	344.5	343	209	312.5	342.5	276.5	212.5	168	88	1401	1017.5	763	1861	908.5	179.5	358.5	101.5	1097	928	1422.5	779.5	582.5	518	1035	398.5	865.5	218	998	578	136	599	333
LOC109398328	622.17	559	379	523.5	475.5	335	753.5	523.5	570.5	869.5	578.5	732.33	62	19.5	116	117	59	62.5	117	34.5	92.5	72	71.5	38.5	448.5	444	268.5	622.83	528	54.5	150.5	45	423.5	480.5	469.5	347	194	156.5	415	128.5	464.5	65	681.5	355.5	48	183	62
LOC109398329	561.17	555.5	212.5	245	234	177.5	558	467.5	596.5	817.7	655.2	843.53	24.5	8	56.2	71	50.5	30	65	23.5	32.5	36.5	36	11.5	317	188.2	108	307.5	442.7	36	68	13	199.7	221	189	118.77	64.5	53.87	159.2	43.5	245	65.5	591.17	143.5	13.67	111.03	76
LOC109398330	123	144	179.5	198	214.5	178.5	299	197.5	219.5	242	148	213	443.5	359	669	505	1240.5	720.5	294	148	307	361	266	200	164.5	134	215.5	146.5	312	369	174.5	143	200.5	181	178	228	181.5	228	185	206.5	120	81	151.5	413	187	165	143
LOC109398331	0	5	0	2	0	5.5	20.33	6.5	4.5	11	2.5	7.5	337	176	348.17	276	295	361	21.5	13	49	70.83	46.5	215	1	3	15.5	1	35.33	328	26.33	177.5	0	0	3	13.5	14	22	2	15.5	7	17.5	0	105	138.5	25.5	10.5
LOC109398333	384	408	73.46	50.17	56.1	40	399.56	195.12	199	252	194	222.22	2.49	1.75	40.32	36	13.14	50.2	3.41	29.25	20.46	23.41	9.24	1.85	94.68	34	34	106.58	167.68	26.18	6.34	0.68	89.24	61.14	55.27	29.33	36.12	45	36	16	28.14	18.12	303	204.25	20	21.12	15.39
LOC109398334	22.67	20.85	26.58	11.75	16.22	9.57	22.93	8.28	11.5	9.37	11.83	11.88	0.25	0.45	0	0.73	0.75	0	1.25	10.82	2.1	5.5	4.4	3.72	64.72	14.65	7.53	28.4	20.62	0	9.54	2.98	34.37	15.67	20.6	9.73	4.87	5.1	12.08	5.68	2.08	1.5	15.13	19.4	0.2	3.72	3.65
LOC109398338	6.87	4.27	9.22	8.22	8.57	4.47	21.35	4.65	5.78	7.73	9.13	11.17	3.53	0.73	4.45	2.23	5.02	6.67	0.6	3.23	1.68	1.5	1.63	0.45	13.13	3.82	5.08	7.18	18.28	0.98	0	2.68	11.75	6.53	8.38	4.98	1.18	5.03	6.93	2.78	3.03	2.9	2.57	15.17	1.15	3.65	2.42
LOC109398339	29.02	25.67	30.53	36.6	38.67	20.73	33.07	17.77	21.38	24.45	21.8	29.65	13.13	8.68	31.43	13	24.33	14.23	17.23	21.53	21.33	19.5	11.48	7.12	32.32	28.67	23.05	55.45	15.92	3.13	8.67	15.05	32.3	25.2	41.53	20.77	17.08	19.47	23.75	11.68	34.98	89.82	18.37	55.03	7.85	54.47	138.65
LOC109398343	14.17	4.5	21	28.83	40.5	87	51.5	36.17	19.5	40.67	40.67	84.17	23.67	33.17	29.67	33.33	16.33	24.83	26.83	12.17	20	4	7.17	48.33	5.33	97.5	110.5	35.67	35.67	27.5	88.33	96.17	16.67	38.83	77.17	144.5	95	90.17	133	55	114	9.33	1.5	53.17	37.5	57.5	14.33
LOC109398345	28.26	34.48	13.17	15.12	14.87	9.89	26.12	14.83	21.33	19.75	15.15	26.98	0.5	2.33	1.08	2	5.53	3.58	3.92	3.67	1.03	2	5.08	4	13.82	5.42	10.95	17.53	27.82	1.42	6.98	1.08	19.08	7.57	11.23	5	7.03	6.5	11.15	4.28	3.37	2.17	12.83	39.33	3.5	6.7	2.58
LOC109398346	1	1.5	9	18	29	439.5	44	13	19.5	12	10	8	178	140	348.5	249	255.5	315.5	364	243	158	124	81.5	303	7	417.5	779	40.5	42.5	266	517	360.5	28	32.5	152.5	667.67	764.5	884.67	454	649.5	293.5	87.5	1	244	292	259	61
LOC109398347	0	0	0.5	0	1	0	1.5	0	0	0	0.5	0	51.5	16.33	40.5	67.5	67	65	35	68.5	97	176.5	79.5	80.67	0	0	1	0.5	2.25	96.5	25.83	83.5	4.5	0	0	2	6	4	0	10.5	2	19.5	0	34	103.5	1.5	14
LOC109398348	93	76	28	25	28	505	144	349	144	177	475	305	43	50	63	125	79	107	63	69	33	46	42	23	35	312	506	28	141	57	150	74	37	21	207	450	207	204	492	187	405	70	152	212	81	113	48
LOC109398349	2.5	2.23	0.37	0.24	0.32	0.17	2.77	1.69	1	1	0	5.11	0	0	0	0	0	0	0	0.67	0.4	0	0	0.1	0.21	0	0.21	0.31	2.22	0.11	0	0.43	0.6	0.56	0.21	0.17	0	0.33	0.33	0	0.4	0	2.89	0	0	0	0
LOC109398350	34.62	34.35	25.51	11.59	11.77	9.35	36.94	30.81	51.22	38.96	31.8	48.78	3.14	0.95	3.5	1.83	3.55	6.08	7.72	4.98	2.82	7.53	2.95	7.88	18.95	10.02	11.98	18.31	43.33	5.03	5.73	2.08	24.57	8.32	10.93	8.88	6.02	3.6	9.57	4.15	3.98	5.82	31.08	32.62	1.85	4.62	4.38
LOC109398351	37.31	29.73	47.79	27.34	41.63	37.73	41.24	34.16	58.02	32.92	39.17	66.74	4.2	8.2	59.4	1.2	25.71	9.7	27.54	8.7	11.77	8.4	9.44	12.54	36.23	27.72	30.06	30.67	45.87	15.4	15.76	23.57	64.03	28.26	40.22	36.77	18.42	25.39	47.74	21.5	9.6	7.2	19.48	69.23	8.8	5.04	11.53
LOC109398356	0.5	2.5	19	16.5	16.5	15.5	6	1.5	1	4.5	2	2	5	3	13.5	5.5	11.5	11	182.67	18.5	408.83	136.5	13	688.33	2.5	11	109	27	4	13	198.5	581.33	12	14	11	67.5	138.83	165.5	30	136.33	43.5	15	0.5	7.5	18	75.5	44
LOC109398359	0	0	18.67	27.33	30.83	0.83	0	0	0.5	0	0	0	42.33	70.67	154.17	12	17.83	19.83	1142.08	0.5	6.17	2953.33	96822.6	167	4.83	6	3	6	3.17	77.42	352.67	119.67	2.17	7.83	1.67	0	0	0	0	0	0	0	0	69.17	125.17	0	0
LOC109398360	3.83	3.33	0.83	2.67	0	4.5	9.83	8.17	2.5	1.5	1.33	4.83	36.67	110.5	314.67	496.17	11.17	32.83	25.33	13.17	19.17	12.33	10.17	26.83	1.83	1.33	43.83	1.5	7.5	190	79.17	75.67	2.5	0	1	31.67	91.5	74.17	11.5	81.83	25.33	24.67	0.67	37	75	59.42	23
LOC109398361	0	0	0	0	0.5	0	7.83	1.83	0	0	0	0	939	2660.33	65.67	93.83	7.5	13.67	6297.82	3.33	0	705.33	27383.3	105.33	1.83	5.33	0.5	1	0	30.42	3441	89.5	1	0.33	1	0	0	0	0	0	0	0.5	0	10.83	32	0	0
LOC109398362	0.5	0.75	0.33	1	0.5	26.25	2	0	0	2.33	0.33	1.67	0.75	1.25	4.42	4.5	7.17	6.67	9	9.5	13.67	4.5	3	13.42	5.33	11.58	76.67	0	4.67	7	9.33	16.83	0	0	3.92	65.4	63.67	66.58	21.58	58	16.92	13.92	1.33	4.17	2.67	11.92	5.58
LOC109398363	12.3	3.97	19.89	16.44	14.4	37.73	19.17	46.68	9.57	5.21	14.44	21.92	4.41	0.43	0.58	0.47	7.25	3.38	18.89	14.07	7.11	15.48	12.3	4.98	13.05	40.18	24.04	51.9	18.5	4.12	2.89	8.72	27.94	11.89	36	16.87	15.91	17.48	40.93	11.37	9.94	5.97	0.64	2.01	0.76	9.46	2.95
LOC109398378	739	611	1309	967	932	514	731	483	727	552	426	483	1278	1034	2338	1533	3392	1826	2035	1883	2846	2249	2115	2397	944	742	888	1450	626	2059	1141	1637	1663	778	1106	880	927	960	884	846	237	536	418	948	2493	632	584
LOC109398381	0.4	2.91	42.03	11.87	26.66	14.42	9.73	0.5	2.91	3.18	1.17	1.42	3.27	2.28	5.76	2.67	3.91	2.68	4.17	7.63	3.67	3.73	6.2	6.29	14.68	14.18	9.9	24.18	3.7	0.87	7.82	0.5	36.18	14.89	22.59	10.51	8.63	7.65	19.36	9.42	13.78	1.54	0	4.61	1.42	9.25	4.12
LOC109398385	4043	3995	1595.5	1413.5	1384.17	624.5	1292.5	860	1495.5	3911	3324	3350	533	292	1134.17	1463.67	595.5	647.67	1415.67	309	718.5	553.67	393.67	448	1512.67	522.5	500.5	1449	1578.83	1004	1603.5	538	1529.33	933	613.5	419	362	500.5	574.5	562	1398.5	671.67	2621	1246.5	657	1117.83	818.5
LOC109398391	401.17	132.83	297.17	357.07	317	354.83	1393	2545.63	2683.41	2256.73	3526.09	3139.99	774.66	774.83	832.66	1375.46	355.5	706	302	108.5	287.83	269	333.67	180	204.17	149.83	274.33	188.33	3679.14	1350.56	852.5	458.17	263.17	351.83	349.07	395.17	297.83	289.97	465.67	293.17	2507.19	369.07	2172.51	356.3	713.73	650.8	346.5
LOC109398392	0	0	0	1	0	0.5	0.5	0	0	0	1	3	3.5	0	0	0	0	0	1	22	9	19	12.5	24.5	0	0.5	0	0	1.5	0	4.5	145.5	0.5	0	1	0	2.5	6	0	12.5	0	88	0.5	3.5	0	119	72
LOC109398393	3255.5	6278.33	4940	6102.83	5407	4132.67	3908.5	5788.5	4457.5	3334	5005.67	4757.67	872	619.5	1287	1388.83	710.5	800.5	1183.5	746	1096.5	581	911.5	679.5	6849.5	3285	2740	3912.5	6322.5	1248.5	2272	902	4170	5113.5	4503	2392.67	1619	1648	3930.17	1379	3102.5	598	3241.5	3174.5	555	1828.33	596
LOC109398394	15.5	62	6	9	7	252.5	52.5	39.5	26.5	89.5	37	74.5	705.67	802.67	960	1066	1157	1025.83	685.67	237	551	335.5	309.5	996.5	11.5	155.5	399.5	4	107	1670.17	763.5	1293.17	11.5	7.5	43	266.5	510.17	650.33	210.5	530	206	217	14.5	68	958.17	478	173.17
LOC109398395	0	1	4	2	0	7.5	1.5	1.5	0.5	0	2.5	1	50.5	53	166.5	286.5	148.5	157.5	14	10.5	8.5	11.5	6.5	50	2	3	9	3.5	3.5	211.5	23	44	9	1.5	5	12	18	15.5	11	16	5.5	16	0	7	89.5	9.5	30.5
LOC109398396	22	9.5	27.5	34.5	40	87.83	22.5	3	6.5	9	5.5	12.5	128.17	109.83	181.33	266.17	145.33	242.83	218.17	144.33	156	450.33	954.83	176.67	7	34	356.67	45	8	295.5	511.83	340	22	50	42	254.33	552	831.17	82.5	919.07	395.83	209.33	4.5	41.17	380.17	615.33	201.33
LOC109398400	213.66	188.83	394.16	414.16	348.75	365	240.08	347.08	175.66	278.66	345.91	287.75	501.08	349.41	560.16	722.39	202.66	421.06	254.16	53.83	167.17	213.5	256.5	125.08	331.33	366.58	395.5	278.66	539.88	441.58	516.41	343.5	371.41	361.33	273.41	309.66	324.41	381.16	401.16	389.23	978.29	715.74	288.75	916.04	356.83	807.81	652.08
LOC109398402	1507	1336	8211	7295	7173	6348	11039	9376	8985	7318	6652	7414	5138	2340	5060	4654	3111	3366	6157	6698	8109	7323	7350	2188	8368	7562	6866	11977	8806	2612	6264	1731	9380	5930	9644	6356	5543	6351	7446	5881	2398	4098	6245	1900	1678	5868	4585
LOC109398403	305.5	283	173.5	338	254	2104.5	1586.33	802.67	651.67	578.5	859	793.17	3069.5	2863.67	4046	4688.67	1820.5	3816.33	1487.17	747.67	1981.17	2008.67	1610.17	3803.5	149	1273.33	3121.67	211	2283	7128.17	3796.17	7517.5	127	275	495.5	2430.5	3760.5	4502.83	1853.67	4222.5	4656.33	2311.17	472.83	683	5428.17	5132	2273.33
LOC109398404	108.5	33.67	75.5	387.5	662	687	408.83	496	486.17	481.83	615.17	580	143	134.17	428.83	564.83	142.83	230.5	421.67	61	83.17	99.67	44.5	304.67	59.5	480.17	339.17	1371.33	543.17	165.33	544.17	440	62	820.33	1425.67	341.17	241.83	255.83	641.5	247.17	558.17	185.33	621.5	206.83	353	389.5	223.67
LOC109398405	17101.2	14729.8	44603.2	39990	38325.2	26221.3	32486.7	23333.5	26335.3	26195.5	15583.2	19819	54119	16060.2	36966.7	24983.8	44676.3	32896.2	43644.5	138200	58015.2	54138.8	31674.8	19008.7	29280.5	38429.3	35260.7	36523.5	33380.3	35010.3	26445.2	13811.7	37368.7	29138.8	33483.8	25876.8	32088.8	31953.2	32618.8	27235.3	25957.5	55759.8	9816	14044	11010	48613.3	64201.2
LOC109398406	2.5	0	0	0.83	3.5	100.17	16.83	3.17	0.33	0.67	2	2	593.73	434.33	163.83	140.17	85.17	132.67	91.17	6	45.5	64.5	198.33	28	4.5	37.73	368.17	0.67	2.83	138.67	141.33	33.5	1.33	0.5	0.83	314.67	304.83	247	74.33	231.67	37.33	11.17	0	84.87	79.17	15	7.67
LOC109398408	10.83	79.75	3717.72	5206.45	4376.95	2758.92	33.42	20.58	11.08	16.92	14.33	12.58	177.92	172.25	302.83	290.37	205.83	266.15	1631.08	273.17	362.67	284.32	358.17	208.92	1659.89	1369.65	1323.63	2725.56	70.33	283.33	1923.04	362.92	3651.79	3763.84	2841.71	1698.99	674.16	712.28	2278.91	705.95	1229.06	125.4	8.67	34.25	349.5	569.25	109.67
LOC109398409	275.5	221.83	316	359.33	326.83	392.16	441.66	442.16	505.83	568.5	525.3	614.23	114.83	123.67	354.67	315.17	271.5	175.33	234.67	105.75	158.83	119.17	133.5	85.17	338.67	444.96	454.66	356	597.16	247	219.5	131.83	303.33	287.5	351.33	430	361	375	420.66	283.07	2147.16	143.83	476.66	669.16	187.5	459.66	203.67
LOC109398410	595	708	445	541	541	481	609	945	1123	1389	983	1059	441	372	520	734	215	402	251	102	375	182	276	260	535	392	665	416	751	478	772	574	453	453	483	608	650	743	522	578	176	193	635	1034	583	362	167
LOC109398413	14.5	19.5	1.67	3.33	2.67	2136.89	25	59.97	21	21.9	12.33	24.92	5.67	0	0.67	4	1	3	32.33	1.67	264.31	628.07	28.58	2.67	6.67	165.41	10347.6	3	61.58	4	2445.84	7	7	2	107.67	9926.29	2295.4	1032.69	1020.28	1140.72	1751.79	5.67	9	12	2.5	289.75	5.67
LOC109398417	271	173.5	209.5	149.5	159	106.5	391	231	210.5	275.5	180.5	242	75.5	26	60.5	72	84.5	57	189	189	244	73.5	101.5	69.5	197	142	153	253.5	259.5	82.5	166	54	245	140	218.5	170.5	187.5	203.5	169	210	34.5	48.5	188.5	110.5	32	54	47.5
LOC109398419	0	2.67	17.83	15.67	17.67	41.08	11.33	13	2.33	20.67	3.5	6.42	0.67	57.83	0	90	0.25	1	32.33	7.83	29.83	19	22.42	23.42	8.67	19.17	18	10.17	11.33	81.25	52.5	64.83	28.17	15.5	25.92	41.42	47.58	47.5	33.83	26.08	41.08	20.17	0	80.42	52.5	19.67	21.08
LOC109398420	1471	1171	529	641	624	472	613	890	1276	1247	1370	1257	217	150	321	392	261	227	388	131	169	256	165	98	681	494	379	490	600	192	406	171	403	501	447	316	213	267	479	234	586	277	1141	1179	176	599	320
LOC109398422	1142.5	1361	496	442	401.5	252	708	666.5	661	856.5	946.5	927.5	74	53	143.5	184.5	163.5	92.5	254	139	210.5	112.5	162.5	65.5	664	227.5	196	488	436.5	52	216	94.5	600.5	397.5	395	238.5	117.5	115	256.5	83	49	52	882	312	62.5	98	54
LOC109398423	13.5	13.5	19	44	42.5	83.5	27	30	18	31.5	22.5	28	3.5	8.5	9.5	5	4.5	3.5	65.5	13.5	24.5	21	47.5	10	2	74	83	42	41.5	9.5	144	20.5	6	18.5	53	54.5	41	42	66.67	35.5	47.5	3	12.5	25.5	22.5	32	18.5
LOC109398425	0.5	0	128.5	133.5	141.5	52.5	19.5	16.5	6.5	5	3.5	8	101	93.5	112.5	220.5	145.5	170.5	38	19.5	28	23.5	81.5	87	11.5	87	90.5	215	14	77	69	93.5	138.5	94.5	89	97.5	80	109	87	95.5	13.5	27	0	34	77.5	39	25
LOC109398427	418	553	495.5	567	696.5	983.5	643.5	291	374	366.5	341	377.5	79	67.5	127	152.5	86.5	168.5	486	140	257	169.5	185	357	2002.5	986.5	814.5	1514	353.5	169.5	395	270	694	613	1503.5	1085.5	724	642.5	1218	496	395	51.5	310	384	161.5	321	66
LOC109398428	1.27	0.25	0.79	2.64	3.27	3.02	2.18	2.54	0.27	0.12	4.93	2.54	0	0.38	0.39	0.39	2.12	0.27	4.57	0.27	0.55	0	0.89	0.12	1.02	2.8	2.38	1.39	1.18	1.29	2.25	1.3	5.05	5.32	1.54	4.89	1.21	1.88	2.34	5.09	0.89	0.52	2.12	0.5	0	4.23	0.41
LOC109398431	0	0.5	0	1	0	0.33	0.83	0	0.75	0.33	0.33	1.17	0	0.5	0	0	0	0.5	0	0	0	0	0.5	0	0.5	0	0	0	0	0.5	0	0.5	0	0	0	0	0	0.73	0	0	0.5	0.33	0.5	0.5	0.5	0	0
LOC109398432	0	0.33	0	0	0	0	0.33	0	0	0	0	0	0	0	0	0	0	0	0	0	0	0	0	0.33	1.83	0	0.33	0	0	0	0	0	0	0	1.25	0	0.5	0.33	0.67	0	0	0	0	0	0	0	0
LOC109398444	1	1	0	0	0	0	3	0	3	1	1	0	0	1	0	0	2	6	0	0	4	3	4	0	0	2.1	0.12	1	1	0	2	2	0	3	0	1	0.39	0.11	0	1	0	0	2	1	0	0	0
LOC109398445	65.17	85.33	78.5	108.5	112.83	33.5	78.83	54.67	87.33	104.67	92	95.83	6.5	5.83	14	16	13.17	10.67	32.33	8.33	17.83	7.17	19.5	2.17	65.33	35.83	27.17	203.67	44.33	2.17	16.67	4.5	100.83	100.83	94.5	24.17	18	16.17	48.83	11.5	18.5	1.17	85.5	70.67	2.67	20.5	1.5
LOC109398447	0	0	0	0	0	3.67	0	0	0	0.33	0	0	0.67	0	0.33	0	1.67	1.67	985.99	0.33	0.67	4.67	0.33	3.67	0	2.33	12.67	1.33	1	4	1875.47	2	0	0	0.33	14.33	20	18.33	3.33	5.67	21.67	0.33	0	13.67	0.67	2	0.33
LOC109398450	29	19	1	0	2.5	0	11	6.83	32.17	26.83	26	17.33	0	0	0	1	0	0	0	1	0	0	0	3	3	0	2	0	30.33	1	2	3	3	6	2.33	4	1	0	0	0	0	0	15.67	6	0	1	0
LOC109398451	0	0	0.5	0	0.5	0	1	1.5	2	1	0	3.5	0	0	0	1.5	0.5	0	0	0	1	0	0	0	0	0	0	0.5	3.5	0	1	2	0	0.5	0	0	0.5	1	0.5	1	0.5	2	0.5	5	0	0.5	0
LOC109398453	0	0	1	0	0	1	1	0	0	0	0	0.5	0	0	0	0	0	0	0	0	0	0	0	0	0	1	0	0	0.5	0	0	239	0	0	0	0	0	1.5	0	0	0.5	0.5	0	121	0	0	0
LOC109398455	0	0	0	0	0	1	2	0	0	1	1	0	0	0	0	0	0	0	0	0	0	2	0	0	0	1	2	0	7	0	1	2681	1	0	2	0	1	0	2	1	0	1	0	2180	1	0	0
LOC109398456	2471	3285.5	5305.17	4880.5	4348	4984.5	7889	7579	7051.5	8776	8455	8083.17	4943.5	4226	9682	7854.67	4603.5	5738.5	4026	3279.5	4865.5	5314	8097.5	3142	8780	4038	6078.67	5427	8932	5220.5	6117	4927.5	4837	3810.5	4784	5589	5127.5	6744.5	5223.5	6772.67	11176.5	6893.5	5559.5	3704.67	5610	14659.7	7822.33
LOC109398457	887.5	707	1613	1832	1417.5	1205	5404	6304.5	3361	4752	7138	7138	886.5	254	865.5	1269.5	491.5	959.5	607.5	412.5	1267	512.5	685.5	414.5	4908	892	1068.5	520.5	9896.5	1533	1418	1584.5	1646	1545.5	600.92	1147	965.75	1107.5	1160.5	962	1080	3793.75	4354.5	3238.5	979	3358.75	2703.75
LOC109398458	303.5	425.5	142	173.5	146	535	574	447.5	379.5	480.5	627	580	458	748.33	558	934	409.5	642	1059.33	219.5	1004.17	348	293.5	2207	248.5	356	1213.33	107.5	708	2263	1881	3463.83	196	122	223	1143.17	1705	2195.33	544	2033.17	594	346.5	285.5	1683.83	2169.67	441.5	249
LOC109398460	2076	1743	2649	4103	4414	4450	4815	4768	5616	9570	4914	4971	5573	3066	29364	28539	11894	9141	7304	10043	15021	17642	11536	8370	708	5642	5062	6405	4310	7981	8806	10465	2737	3751	6119	4423	3899	4601	5291	4302	1818	7401	3824	5646	12211	7334	7653
LOC109398465	1.33	0.5	33.58	19.33	11	4255.91	334.33	314.58	782.83	65.75	40.08	31.5	3585.58	3872.33	1558.16	1751.91	957.83	3106.08	1701.5	42.17	1227.91	1974.91	226.83	5658.07	39.5	684.78	24344.5	10.5	489.83	2591.61	8811.68	6778.4	42.25	19.92	218.58	18799	10162.9	9613.23	2371.33	5993.52	3164.83	21.17	11.83	129.25	2837.16	1004.41	27.67
LOC109398466	1	1	15	5	5	320	0	1	0	0	0	0	4	7	6	3	5	4	126	0	46	111	41	150	9	90	600	0	0	17	1322	216	18	6	42	551	134	85	344	83	602	1	0	11	6	25	0
LOC109398469	6	8	3	5	10	81	45	2	1	7	7	9	648	496	1013	1170	614	895	226	490	470	519	499	329	10	27	295	2	32	1095	295	526	4	4	6	261	674	949	83	903	87	418	2	48	944	701	443
LOC109398470	0	21	70	3	7	21	110	0	84	29	6	9	4320	3290	25434	7554	7830	13771	2944	7365	5724	4071	5579	538	17	28	81	26	31	2343	2886	321	77	4	2	34	86	121	22	182	25	1415	1	862	4346	158	1947
LOC109398471	2616	2615	2273	1980	1917	1174	2129	1973	2082	2573	2021	2474	843	309	1190	986	817	834	2242	3015	1917	1367	1066	949	2224	1430	1370	1767	3113	962	1591	660	2119	1314	1388	1013	1134	1193	1250	962	1061	3409	1649	1462	410	3474	3795
LOC109398472	316	496	738	656	568	414	960	628	872	869	675	799	397	106	446	349	467	361	365	970	999	281	366	204	1209	433	536	697	829	309	292	110	791	504	566	451	518	598	399	441	154	416	546	236	95	423	352
LOC109398473	244.67	214.5	206.58	238.08	246.42	202.92	317.75	288.75	363.25	341.75	259.33	298.92	185.42	58.17	218.5	217.67	237.75	165.42	521.83	171.5	354	196.33	218.67	60.42	106	208	263.33	295.75	257.08	139.92	400.83	69.67	172.42	197.25	230.67	234.92	182.17	212.42	219.5	147.08	72.5	68.75	250.33	189	82.58	76.58	78.42
LOC109398475	3.5	6.42	1.5	0.75	0	0.25	4.5	3.33	4.25	2.58	7.08	2.83	8.98	4.42	15.37	11.83	14.83	9.54	1	0.33	1.25	0	0.58	2	0	0.33	0.92	0.25	5	7.08	0.25	5	0	0	0	0.92	3.92	4	0	2.92	2.75	0.92	2.5	9.95	12.23	2.58	0.75
LOC109398492	2	0.5	0	0	0	0	11	4	0.5	2	2.5	7.5	20	13.5	1.5	0	1.25	0	91.5	500.25	10283.2	9833.58	12536.7	40	4.5	0	3	8	7.83	13	68.83	12.5	0	0	0.5	0	0	2	0	1.25	0	0	1	25.33	5.5	0.33	17.25
LOC109398494	0	0	37	2	1	4	2	0	0	0	0	0	1	0	0	0	0	0	0	138	1759	649	493	1	2	8	0	4	0	1	3	0	118	3	2	6	80	213	2	479	3	50	0	5	0	164	84
LOC109398504	0	0	0	0	0	0	0	0	0	0	1	2	2	2	1	1	3.25	0	0.5	9924.58	6836.75	170.92	78.83	0	0.5	0.5	0.5	3	0	0	0	0	1	0	0	0	5	23.5	0	46.75	0	29	0	1.83	0	7.33	96.58
LOC109398505	0	0	0	0	2	69	3	4	0	6	3	5	0	0	0	0	0	0	1	0	294	698	3	0	0	64	51	1	7	1	1	0	0	0	1	66	33	24	81	23	6	0	1	0	0	2	0
LOC109398506	46.5	65	2	2	2.5	10	32.5	13.5	23	28.5	37	41	92.5	73.67	52.67	68.5	4.5	74	2	13	31	5	6.5	10.5	3.5	4.5	66.5	1.5	72.5	110.5	47.5	70.5	2.5	0.5	3.5	64	119.5	163.5	13.5	121	69	29	14.5	67.5	126.5	56.5	38.5
LOC109398507	3	1.67	0.58	1	3.17	1	17.42	2.33	1.5	2.5	1.42	3.33	0	0	0.33	0.33	0	0	0	1.25	0	0.25	0.5	0	3.75	0	2.33	2.83	4	0	0	0	3.83	2.17	1.5	0	1.17	0.25	0.58	0.33	0	1	7.17	1.75	0	1.58	0
LOC109398509	276	187	1668	1532	1363	1053	1828	1544	2431	2267	1295	1391	1470	638	2379	1800	1418	1180	2307	1479	2942	3354	4726	545	1582	1308	978	1537	1596	1063	1898	767	1757	1208	1268	947	782	823	1126	713	243	902	1006	536	976	826	1265
LOC109398511	3858	4614.17	3569.5	4042.67	3463	3439	2171	2800.83	4580	5542	5277.75	4922.5	1375	1320.33	1745.5	1923.17	744	804.83	2396.5	268.5	723	943.5	825.5	1309.5	4559.42	1778	2450	2407.17	3154.5	1313.17	3928.17	2294.17	4078.5	3861	2957.33	3087.67	1908	1879.5	3298	1919.83	2257.67	429	3482.5	3746.17	1201.5	1113.5	589.5
LOC109398512	0	12	0	0	0	0	2	0	0	0	0	0	0	0	0	0	0	0	0	0	0	0	0	0	0	0	0	0	610.83	0	0	0	0	1	0	0	0	0	0	0	0	0	0	3	1	0	0
LOC109398513	0	0.5	0.5	0.5	4	1	67.83	0	9	43.5	1	1	929.5	528.17	223	11	2.5	0.5	8	1	1	0	1.5	11	1	2	0	8	4.5	58.5	7	24	1	2	1	2	2.5	2	0	1.5	0	0	0	198.5	53	4	1
LOC109398515	31	103	4663	5820	4839	1436	54	26	16	35	54	42	10	11	6	17	7	7	103	103	154	115	81	30	4734	1560	697	4269	187	14	247	115	4183	4226	2290	613	277	277	1465	183	902	99	24	67	17	721	119
LOC109398517	0	0	1	1.5	2	2	39.5	0	1.5	3.5	0	0	806	394	113.5	0.5	0	0	6	5.5	17.5	0.5	20.5	92.5	0	0.5	0	0	4.5	129.5	8.5	62	0.5	0	0	0	0.5	0	1.5	0	0	0	0	124	42.5	0	0
LOC109398518	2	0	14	4	0	25303	0	0	138	4	0	0	2	0	2	0	0	0	0	7	4	41	8	29	15	57936.5	8412	12	3	5	1	1	11	5	9237	11017	3673	950	54299.5	980	1634	42	16	182	3	524	22
LOC109398520	0	0	0	0	0	0	23.5	0	2.5	5	1	0	148.5	103.5	25.5	2	0	0	0	0	0	0	0	4	0	0	0	0	10.5	134	0	0.5	0	0	0	0	0	0	0	0	0	0	0	241	32	0	2
LOC109398522	3	0	0	0	0	0	8.5	2	3	2	1	0	30	71.5	7	8.5	0	1	25.5	494.83	5808.17	2281.83	2239.5	34	0	0	0	1	3	29	14	43	1	0	0	0	0	0	0	1	0	3	2	132	52.5	0	13
LOC109398524	83.5	26	28.5	4	14	8	17	11	12	17	33.5	26.5	8	7.5	1	3.5	1	1	2	3	2.5	2.5	2	0	2	28	56.5	2	73.5	7.5	17	3.5	2	1.5	6	42	46.5	49.5	29	30.5	186	13.5	9.5	149	16	26.5	13
LOC109398530	0	0	1	0.5	2.5	1	0	0	0	0.5	0	0	0	0	0	0	0	0	0	0	0	0	2	0	2	2	0	0.5	0	0	2	0	2	0	1.5	3	1	1.5	1.5	0.5	0	1	1	72	0	0.5	0
LOC109398531	49.17	38.33	25.17	13.17	5.67	125.33	160.25	129.25	154.33	198.25	170	197.5	176	163.83	376.33	476.66	227.92	221.98	265.83	83.83	290.9	293.86	142.83	648.06	5.83	110.9	148	21.83	216.33	293.17	283.63	791.56	21.83	10.5	26.67	123.5	211.73	278.4	116.67	233.5	85	270.83	109.25	353.38	224.98	275.07	283.67
LOC109398533	0.5	0	0	1.5	0	0	0	0	2.5	2	0.33	1	84.17	47.9	497.7	465.6	580.66	661.83	22	6627.9	6153.07	29977.4	15735.8	5.17	4	0.33	2.83	7.33	4.17	113.33	34	2.5	2.17	2.33	1	0.33	4.33	27	1	92.07	4.67	1351.29	0.5	6.17	254.4	434.56	1195.76
LOC109398534	13581.5	12966.5	1034.17	866	823.5	671	4154.5	5535	5200	8995.67	11014.5	9971	368.5	267.5	242.5	1542	275.5	238.5	75.5	45.5	151	84.5	186.5	135.5	1217.5	406.5	600.5	661	6319.33	683	485.5	272.5	607	816.5	493	508	657.5	675.5	581.5	490	594.5	135.5	10200.2	1334	532.5	437	154.5
LOC109398535	632	1271.5	276.5	391.5	378	836	527.5	481	434.5	583.5	977.5	578.5	985	988.5	1370	1769	724	1084	442	111.5	633	398.5	611	1517	295	1307.5	1528	266.5	955.5	1694	1158.5	2565	267	477	674.5	1252.5	2539.83	3160	1470	2198.5	969.5	95.5	1145.5	3055.5	1857	718	112
LOC109398542	1355.83	1232.31	1672.33	2757.5	2460.33	2931.5	1446.83	1472.07	912.33	1178.97	1430.05	1612.98	591.33	905.74	678	1315.83	490.5	972.33	868.33	417.33	877.5	572.17	781.5	444.5	1300.17	1372.67	2317.17	1198.67	2270.81	1385	2006.83	1278.67	1947.83	3739.83	2312.74	3686	2224.67	2410	2772.57	2198.17	4650.17	1019	973.74	2252.93	1716.5	1985.57	1214.83
LOC109398543	1.83	1.5	0	1.58	0.5	0	7.25	2.67	1	2.5	2	3.5	0	0	0	1	0	0.33	1.25	0.75	0	0	0	0.5	1.33	1	0	1	7.92	0	0	1	2	2	0.25	0	0.5	0	0.33	0	0	0	2	0.5	0	0	0
LOC109398544	0.2	0	0	0	0	1	1.5	3.45	1.58	0	0.5	0.2	0.2	0	0	1	1	0	0.8	0	0	0	0	0	0	0.33	0	0	7.4	0	0	0	0	0	0	0	0	0	0	0	0	0	0	3.33	0.33	0	0
LOC109398549	4896	2268	1390	1738	1762	2981	17336	21499	17232	22205	27158	23533	4409	2903	5076	7884	3146	4619	4022	595	2036	2156	2246	2723	1734	2357	3533	1008	27684	6365	8797	4850	1450	1659	1429	2889	2524	2791	3097	2137	2894	938	19457	13091	4785	1638	1261
LOC109398552	6	6	329	315	289	1202	96	213	113	32	30	39	119	192	198	205	156	198	1007	90	234	268	144	163	122	1133	1284	273	132	159	1256	199	235	264	706	1095	731	633	1119	511	652	234	6	244	285	333	281
LOC109398553	0	0	0	0	0	0	0	0	0	0	0	0	0	0	0	0	0	0	0	0	0	0	0	0	0	0	0	0	0.5	0	54.5	50	0	0	0	0	0	0	2	0	0	0	0	1768	0	0	0
LOC109398554	338.5	257.5	283.5	261.5	318	298.5	242.5	191	266.5	383.5	261	378.5	72	42	134.5	115	122.5	95	144	113	61	75	59	36.5	353	332	206.5	400.5	278	62	154.5	46	286.5	290	323	260.5	170	156	342.5	127	64	134	310	108	57	116	97.5
LOC109398556	0	0.5	0	0	0	3.5	0	0	0	0	0	0	0.5	0	0	0	0	0	1	0	0	0	1	0	2	3.5	1.5	0	2	0.5	17.5	21.5	1	0	0	3	2	1.5	5	1.5	3.5	0	0	436.33	0	0.5	0
LOC109398557	2.5	2	7.5	9	10.5	61.67	23.5	21	8.5	20.5	15.83	27	6	6	5	15.5	5	13.5	21.5	5	1.5	1	6	3	26	24.5	61.67	5.5	47.5	6.83	330	294.67	7.5	1.5	10	61.33	27.5	20.33	52	18.33	48.17	3	3.5	5523.17	13.5	28.33	2.5
LOC109398558	1	0	13.17	22.33	16.33	2.83	1	0	0.5	0	0	0	28.33	28.67	93.67	5.5	12.33	8.33	846.42	0.5	2.67	2243.33	79112.1	122.5	4.33	5	4	4.5	4.17	88.92	278.67	103.17	6.67	2.33	2.67	0	0	1.5	0	0	0	0	0	63.67	90.67	1	0
LOC109398559	4.83	2.83	1.67	1.67	1.5	9.83	7.33	10	3.5	3	4.83	5.83	64	122.5	219.83	429.33	18.67	57	36.33	12.17	19.83	23.17	15.17	30.33	0.83	1.83	57.83	2.5	4.83	159.33	64.33	80.33	2.5	0	0	41.17	95.17	93.67	9.5	91.33	50.5	32.17	3.17	52	92.83	56	36.5
LOC109398560	0	0	0	0	0	0	2.83	1.33	0	0	0	0	389.17	1058.5	23.33	43.33	3	7.17	3375.69	1.83	1	363.67	19873.6	79.67	1.33	1.33	0	0	1	20.5	2801.9	86.17	0	0.33	0	0	0	0	0	0	0	0	0	8.5	20.5	0	0
LOC109398567	63.83	56.67	6.5	0.67	2.5	3.83	111.5	116.75	54.83	110.67	75.67	103.5	0	0	1	14.5	0	0	0	0	0	0.67	0.25	0	4.83	1	1	2.83	73.33	0	0.5	0	0	1	0.33	0.5	0	5	2	0	2.33	0	53.17	5	0	1.83	1
LOC109398568	0	0	0	0	1.33	1.58	0	0	0	0	0	0	2.33	0.33	0	0	0.5	0.5	383.74	0.58	42.81	41.66	5.62	20.08	0.33	4.83	4	6	0	1.5	238.36	13.58	0	0.33	4.33	6.92	6.73	13.09	0.25	6.25	0	0	0	0.33	0.33	3.81	1
LOC109398569	15.5	7	6	1.5	2	1	36	15	28	13	11	15.5	0	0	0	0	1	0	0	0.5	1	0	0	0	3.5	1	0	5.5	13.5	0	0	0	4.5	0.5	3	0	1	0.5	1	0.5	1	0.5	6.5	8.5	0	0	0
LOC109398571	128.78	191.22	321.07	408.76	358.28	469.61	601.76	1109.49	511.75	533.01	1014.39	836.6	449.48	234.15	292.15	411.31	132.6	231.45	440.28	98.72	306.78	267.5	337.02	74.42	614.28	394.25	328.08	201.28	1555.39	300.32	916.76	202.82	291.97	288.72	353.18	252.67	167.57	167.38	480.88	174.93	691.95	347.75	468.38	1229.23	137.4	468.11	386.46
LOC109398572	51.45	38.68	191.7	124.95	116.75	193.65	264.57	423.3	722.93	126.25	123.97	105.55	298.03	67.55	197.53	148.07	174.43	115.18	354.1	126.62	163.97	166.02	120.18	47.07	456.93	243.6	421.91	145.87	111.95	122.4	296.88	62.35	224.02	96.05	197.02	305.55	234.02	207.7	235.27	153.45	89.03	40.87	73.38	54.45	71.25	64.32	38.12
LOC109398573	0.5	0.33	216.5	101.93	111	55.4	7.17	5.75	130.98	222.22	9.58	10.58	288.48	255.58	396.61	604.8	290.85	235	207.08	176.97	450	755.15	1112.79	57.83	10.33	78.32	66.92	190.62	6.67	124.1	237.38	24.08	194.58	84.8	155.67	65.07	81.4	68.67	93.92	75.53	48.25	93.4	0.58	58.73	151.63	98.77	232.25
LOC109398576	715.73	392.15	270.78	357.73	320.27	528.71	1360.23	1975.07	2156.82	2262.67	2972.14	2731	757.03	814.96	1346.27	2247.46	673.41	887.73	688.33	201.58	456.38	495.08	545.23	402.75	403.04	397.81	607.36	295.43	1758.96	1204.31	1066.26	847.96	243.98	324.04	363.35	522.98	492.16	592.21	505.33	585.11	860.8	396.96	2060.94	524.38	1043.18	692.96	506.81
LOC109398577	1110	1943.16	6759.75	7697.5	6297.52	3203.33	2564.01	2915.99	3353.56	2005.25	2145.41	2530.74	372.17	271.67	328.67	764.41	346.67	519.5	1466.4	748.08	1154.41	547.75	888.75	506.58	13953.5	3196.12	2874.96	3388.86	4059.81	643.25	2988.81	1359.46	6048.87	5298.52	2986.29	2604.49	1764.16	1564.08	3046.24	1223.75	5634.39	859.67	2001.16	2187.5	441.33	1733.16	903.75
LOC109398578	442.91	221.5	1039.75	1139.76	1207.91	1283.15	1406.24	998.66	1055.16	1398.16	1222.33	1261.83	264.58	122.67	311.5	334.42	241.83	340.42	761.83	501.17	598.75	383.58	423.42	307.67	701.83	1261.35	951.33	1379.08	1221.5	375.67	1259.33	406.42	1186.16	1271.91	1406.99	1163.08	817.75	755.62	1384.99	553.16	944	1182.33	1104.25	2237.24	248.75	711.5	1430.25
LOC109398579	88.5	61	308.5	480	422.5	768.83	499.5	831.5	548.25	489.75	849.33	766.33	104.5	153	90	230.5	51	86	65	22	81	34	68.5	58.67	450.33	614.42	879.67	285	1157.5	208	391	171.83	343	405	680.5	716	585.83	492.5	949.33	435	1278.83	72.5	346.5	243.5	140.5	235	68.5
LOC109398580	504.26	382.56	2635.5	2489.38	2441.72	1788.39	258.62	222.97	504.83	632.11	514.1	584.26	598.47	238.92	3541.74	2679.44	1151.28	1081.98	189.75	424.45	646.93	588.38	533.78	531.48	113.72	1541.09	1094.48	2957.6	365.5	2191.53	283.05	542.46	2063.67	2220.14	2655.94	1302.76	777.87	765.33	1951.7	731.5	1306.71	281.52	473.7	714.03	2744.95	901	305.35
LOC109398581	0	0.33	0.78	0	0	0.83	0	0	0	0	0	0.33	0.4	0	1.33	0	0	0	49.79	0	91.21	12.84	0.85	831.26	0	2.5	0	0	0	1.03	90.71	1230.49	1	0	0.6	0.25	0.33	1.5	0	1.83	0.83	0.83	0	1.73	1.87	1	0
LOC109398582	0	5.67	1.45	0.5	0	0.5	4.33	0	1	4.08	0	0	4.9	0	0	1.5	0.5	0	55.23	0	68.12	25.42	1.35	476.71	1	1	0	0.83	0	1.2	139.6	511.03	1.5	0.5	0.6	0	1.17	0.83	1.33	1.42	1	0	0.5	1	0.53	3	0
LOC109398584	0	0	0.67	0	0	1	0	0	1	0.96	0	0	0.33	0	0	0.7	1.33	1	393.93	10.48	2777.92	300.68	6.92	486.25	0	1	1	4.17	1.5	4.5	75.16	340.95	0.2	0	0	0.64	7.57	21.16	0	10.59	0.5	0	0	1.4	1.5	4.83	0
LOC109398585	0.5	4.17	7	10.54	5.17	65.84	0.83	1.17	1.75	1.21	1.25	2.17	36.37	9.39	33.97	18.92	18.22	16.15	4067.69	2305.36	16902.2	5316.04	1835.62	1344.14	1.65	108.19	126.74	11.45	3.94	24.77	1065.27	840.88	3.45	11.48	20.44	51.65	4229.73	7027.19	90.09	6594.01	62.48	201.02	4.67	12.67	21.7	4699.66	236.52
LOC109398586	0	0	0	0	0	0	0.25	0	0.25	0.83	0	0	0	0	0.5	0.7	1	0	219.33	1.2	2263.93	352.29	4.58	737.43	0	1.5	1.96	1.67	0	3.33	107.22	451.96	1.4	0	0	0.14	19	41.39	0	18.26	0.2	0	0.5	0.83	0.81	2.27	0.5
LOC109398587	351.17	191	66	49	67.5	39	795	954.5	1050	1271.5	1079.17	1357.17	0.5	0	0	71	27.5	0	5.5	12.5	3.5	1.5	6.5	8	72.5	32.5	31.5	57	1253.67	0	12	13.5	60.5	48	40.5	23.5	15	24	28.5	7.5	11.5	5.5	1203.5	401.5	0	19.5	6.5
LOC109398588	9.67	6.33	3.08	0.5	1.42	2.17	13.67	19.25	24.25	32.25	30.92	24.17	127.33	73.25	75.5	14.17	21.33	16.92	23.58	54.33	79.17	32	344.42	5.25	7.25	0.92	3.33	3.5	7.58	7.75	15.83	8.83	4.17	3	2.5	5.33	3	3.83	5.5	4.92	2	2.58	28.33	8.17	15.33	2.92	7.67
LOC109398593	0.5	17.5	102.25	51.67	55	11.75	2	2	4	2.75	2.5	1	280.83	201.67	2800.42	673.02	253.53	179.15	1348.58	2.5	14.08	360.25	469.45	497.67	2.5	12.5	13.67	18	4	1278.2	578.9	210.67	112.5	18.83	7.08	18.83	2.5	4.5	9.25	3.83	8	2	0	43	75.25	6	1.5
LOC109398594	0	0	0.29	0	0.46	0.64	0.25	0	0.25	0.33	0.12	0	2.01	1.73	1.66	0.75	2.37	1.12	1995.07	19.02	3559.82	663.63	92.95	42.76	2.63	0.7	1.14	1.67	0.83	2.2	721.06	57.62	1	0	0	0	37.33	48.67	0	25.91	0.12	0.5	0	0.5	1.94	20.67	1
LOC109398596	227.5	322.5	80	51	50.5	62	291	267.5	214	233	282.5	370	135.5	77.5	450.5	1061	328	240	69	13.5	30.5	100.5	217	70.5	69	65	80.5	50	378	181.5	68.5	57	93	37	48.5	51.5	103.5	115.5	46	89	20	30.5	240	68.5	123.5	104.5	47
LOC109398597	0	1.64	0.36	0.5	0.64	0.31	0.11	0	0	0	0	0	0.14	0	0.11	0.48	0	0.48	0	0.21	0.33	0	0.14	0	1.07	0.31	0.34	0.1	0.11	0	0.32	0.21	0.14	0.81	0.29	0.73	0.48	0.24	0.59	0.21	0.53	0	0	0.14	0	0.3	0.27
LOC109398598	0.14	22.9	9.9	6.55	6.81	6.54	1.15	0.74	0.45	0.83	0.12	1.03	0.31	0.74	1.9	0.66	0.46	0.14	0	0.57	0.42	0.84	1.38	0.33	23.31	4.17	4.97	2.55	1.89	0.43	0.8	1.6	10.55	6.86	3.54	4.71	1.72	4.18	6.65	2.47	11.79	0.45	0.74	1.9	1.33	2.76	1.43
LOC109398599	0	0	0	5	3	1	7	0	2	0	0	2	1440	1019	51	241	99	416	2	0	0	0	0	10	2	6	0	4	3	324	10	1	3	0	0	1	0	1	2	0	5	1	1	6	3	1	1
LOC109398603	15.8	29.78	0.93	2.76	1.94	4.68	6.24	2.91	5.06	2.96	0.5	5.43	0.27	0	0.67	0.5	1.47	1.16	0	0	0	0.66	0.87	0.46	1.34	4.01	5.75	0.99	3.14	1.33	0	0.64	1.48	1.72	1.94	2.1	4.38	2.74	5.52	2.46	0.46	0	3.79	0	0.62	0.14	0.38
LOC109398604	6.5	14	3.5	3	2	8.5	25.5	36.5	15	11	24	32	11.5	26.5	21.5	33.5	9	9.5	7.5	3	14.5	1.5	5.17	7.5	5	0.5	15.67	0.5	65	31.5	37	29	4	0	0	25	45.17	32	2	50	39.5	55.5	12.5	27.5	52	64.5	64
LOC109398605	9682.25	6248.57	879.93	266.57	364.5	195.4	1366.35	1028.1	1757.04	3267.06	2806.34	3518.65	3	1	1	177	44.5	2	0	7.5	1.5	0	1	1	943.71	128.7	93.96	631.22	74.5	0	0.5	1	414.51	278.54	181.74	84.62	186.29	177	235.15	45.83	121.78	53.25	9465.05	3	3	402.49	56
LOC109398610	3.5	3.5	0	4	0	0	9	3	0.5	2	2	6.5	1	3.5	0.5	0	0	0.5	0	0	0	0	0	0	0	1.5	0.5	0.5	2	1	0.5	0	0	0.5	0	0	0	0	1	0	1.5	0.5	1.5	2	0	0	4.5
LOC109398612	4.91	4.15	0.2	0.8	0.11	0.2	1.4	4.1	2.79	0.51	3.94	1.62	0.12	0	0.11	0	0	0	0	0	0	0	0	0.2	0.77	0.22	0.85	0.11	2.15	0.12	0	0.11	0	0.93	0	0.4	0.17	0	0.25	0.4	0	0.2	0.51	0	0	0	0
LOC109398616	0	0	0	0	0	2.33	0	0	0	0	0	0	6.17	3.83	14.17	3.33	32	8.5	1.5	518.33	1301	1947.5	1920.16	9.33	0	2.83	2.33	0.5	1.33	5.17	0.5	2.33	0	0	3.33	2.67	26.5	116.33	0.83	156.67	1.83	491.5	0	0.33	0	355.17	513.17
LOC109398617	2070	2316.17	1425	1656	1616	1491.33	1677	1670	1569	2013	1877	2005	376	298	536	761	493	475	962	368	513	325	409	179	2399	1247	1187	1512	1590	423	1120	309	1464	1477	1516.33	1272	790	901	1325	684	1277	285	1809.33	940	446	796	386
LOC109398618	0	0.62	0.74	0	0	0.46	0.7	0.5	0	0	0.38	0.95	0.4	0.33	0.31	0.66	0.37	0	0.51	0	0.31	1.29	0	0	0.84	0.33	0.5	0.22	5.29	0	0.43	0	0.88	0	0.64	0.14	0.17	0.39	0	0.33	0.45	0	0	0.5	0	0.14	0.17
LOC109398619	0	0.12	0.6	0	0	0.33	0.72	0.5	0	0	0.38	0.81	0.28	0	0.31	0.29	0.37	0	0.42	0	0.17	0	0	0	0.53	0	0.17	0	2.96	0	0.1	0	0.66	0	0.48	0	0.17	0.39	0	0.33	0.48	0	0	0	0	0	0.17
LOC109398621	1671	1861	372	386	360.5	624	1363	1593	2225.5	2397	945	1533	1260.5	268	711.5	574	399	597.5	903	312	857.5	692.5	1088	373	221	588	529	376.5	1162	639.5	994.5	391	339	342.5	529	562.5	605	625.5	656.5	468	136	57	1695	356.5	294.5	156	74
LOC109398624	1800.33	2557.67	1653.17	1638	1656	1576.17	1418	1698.17	2448	2606.33	2077.83	2681.33	266.5	228	617.67	698.67	400.5	329	739.5	223.5	252.17	262.5	291.5	175.5	1809.67	1808.67	1358.33	1881	1544.83	297	937.67	269	1525.17	1357.83	1717.83	1240.67	828.5	795	1501.33	594.83	1508.33	422.5	2437.5	674.67	263.5	1075.33	557.17
LOC109398627	411	352.5	256.67	186.5	191.5	117.5	274	177.5	167	180	84	186.5	23	20.5	39.5	40.5	33	17	98	47	114	21.5	49.5	19	247.5	156.5	111	370.5	155	16.5	82	20	316.5	185.5	211.5	116	93	70.5	171.5	62	29	16.5	170.5	76.5	16	41	27.5
LOC109398630	836.13	634.24	122.67	129.37	131	439.98	1477.62	2007.57	2449.01	2847.54	2510.56	2842.78	17.83	34.42	10.5	323.91	81.83	14	9.83	253.5	391.2	156.33	41.25	22.7	187.33	370	596.46	119.95	2199.38	25	41.33	29.33	93.22	115.73	426.83	672.11	1047.06	1660.05	543.11	1513.01	1067.6	1374.92	2258.9	417.79	11.22	1023.99	1976.6
LOC109398631	64.33	69.83	27	25	41	28.33	82.83	93.67	35.33	64.33	100.5	73.17	1	6	16	12.33	10	6.5	51.33	12	13	8.5	2	2.5	35	35	33.33	46	67.5	1	40.33	2	20	29.67	78	38.5	33	19.33	51.17	38	9	5	48	51	11	25.83	19
LOC109398632	7.57	8.69	19.34	16.18	17.7	5.87	11.22	8.43	3.78	4.57	5.4	8.31	10.21	2.3	3.73	16.95	11.81	2.63	1.83	5.77	10.06	5.72	9.19	5.34	11.11	2.8	4.48	25.77	14.08	13.85	2.4	5.19	31.75	16.44	8.23	6.55	9.56	7.53	8.67	3.32	3.91	3.45	6.3	7.22	3.66	8.52	4.09
LOC109398634	433	223	178	205	222	403	1070	844	1046	1393	999	1279	110	89	213	297	151	168	201	71	88	78	92	84	165	406	346	427	608	136	254.5	75	171	242	448	408	251	267	372	216	391	157	1196	100	105	306	147
LOC109398637	1149	908	997	1458	1460	1796	2073	1985	1878	2893	2629	3040	805	645	1488	1818	933	1066	977	501	467	779	454	740	823	1757	1521	1073	2276	1230	1362	1264	888	1426	1399	1663	1179	1218	1715	931	5472	8948	3035	687	981	5217	11194
LOC109398638	550	812	325	300	324	225	364	210	280	289.5	244.5	317.5	56	46	80	123.5	100.5	57	120	199	135	82.5	67.5	35.5	487	250.5	202.5	464	215	49	83	24	367	268	339	186	128	93	233	103	153.5	261.5	302.5	246.5	24	224.5	327.5
LOC109398641	317.5	181	550	469	482	400	707	518	564	695.5	544.5	747	385	199	542.5	511.5	537.5	378.5	672.5	720	965	347.5	409.5	413.5	688	515.5	622	701.5	666	431	633	356.5	692	517.5	547	655.5	877	830	533.5	791	224.5	337	537	494	327	366.5	282
LOC109398642	770.83	650.5	1464	1309.17	1361.5	160.5	592.83	509.83	472	608.5	338.5	399.83	45	12.5	23	71	44	3	74.5	258.5	266	98	129	21.5	370.5	268.5	112	2201.83	421	63	49	9	1833.67	1163.5	763.5	125	175	137	298	121.5	39.83	50.5	351	366	3.5	197	48.83
LOC109398643	2294	2966	1509	1430	1398	1844	3127	2335	2163	3066	2757	3286	2063	477	2241	2425	2558	2049	1460	5839	1355	2360	772	771	2624	1432	1617	992	4363	2545	1236	843	1272	1364	1394	1889	1625	1894	1839	1510	3845	10743	2205	1485	1099	9825	12578
LOC109398644	15459	21716	14880	13438	13195	6643	13478	8736	7770	11794	10229	11844	1770	312	1346	1793	1197	1396	1609	4214	6676	1266	2461	620	20767	5992	5319	10365	12639	2183	1857	489	14856	11844	7576	6146	4086	4388	6616	3492	1052	950	10099	3248	203	2577	869
LOC109398645	709	733.25	788.95	1178	1191	377.5	1052.7	894.25	959.5	1324.5	1016.5	1201.22	231.5	101.11	297.5	294.5	525.5	347.5	197.5	202	304	458	266.5	125	412.5	514.61	287.5	941.75	1195	224	192.5	195.5	759	1004.56	571.22	256	216.61	195	372.5	149.5	2446.83	340.5	933.5	636.61	193.5	657.5	427.5
LOC109398650	219.66	355	13.83	88.67	80.67	44.42	404.83	608.99	835.33	788.24	725.33	861.26	2.44	3.83	2	64.33	21.83	1.58	3.17	0.67	4.5	3.83	6	5.83	25.67	53.5	45.83	30.5	394.83	4	25.83	4.83	12.33	104	58.13	42.17	27.92	31.17	64.67	18.83	70.67	3.17	817.12	11.75	3.17	14.67	6.58
LOC109398652	14	26.5	6.17	5	1.5	6.33	54	34.5	24.5	15.5	5.5	25	3	0.33	9	1.67	1.5	2	1	7	4.5	6	3.5	2	18.5	3.17	4.33	7.5	30.17	2	6.5	2	6.5	6.33	10.5	14	5	1.5	7.5	3.5	5.33	1	34.5	61.5	2	8	1
LOC109398653	0	0	0	0	0	4	0	0	0	0.5	0	0	1.5	4	1	10	2.5	5.5	0	0.5	3	0	1.5	4	0	0	8.5	0	0	7	9.5	5	0	0	0	6.5	7	13	2.5	14.5	9.5	2.5	0	0	6.5	6	6
LOC109398654	260	205	40	14	22	18	264	148	244	230	204	235	206	89	851	505	250	301	98	126	239	349	235	88	32	12	16	35	193	196	73	85	35	9	17	10	28	33	20	57	15	389	332	65	90	140	331
LOC109398655	1148	1127	603	547	621	600	1102	1031	1368	1760	1374	1689	164	84	230	392	167	274	255	127	107	193	122	72	1027	880	550	445	958	163	419	161	471	521	551	604	374	318	588	316	359	83	1674	115	152	244	70
LOC109398656	1290	1009.5	274	344.5	392	323.5	1675.5	962	1043	1450	1218	1607	63	32	111	151	84	77	125.5	64	64	79	66.5	44	307	384	324.5	462	1474.5	53.5	215	32	232	369	406.5	300.5	178	180.5	349.5	132	138	94.5	1130	324	43	116	71.5
LOC109398660	0	0.25	0.91	0.41	0.32	0.34	0.25	0	0.1	0.1	0	0.1	0.32	0	0.8	0.42	0	0.31	0.52	0.49	0.12	0.12	0.2	0.21	0.11	0.3	0.75	0.35	0.12	0.11	0	0	0.4	0.25	0.25	0.22	0	0.29	0.51	0.51	0.12	0	0	0.22	0	0	0
LOC109398661	1108.51	679.68	57.76	24.57	20.36	12.99	532.47	222.68	559.69	724.5	565.74	713.91	2	0	0	37	19	0	0	0	0.67	0	0	1	75.21	10.53	17.46	47.89	93.64	0	0	3	46.3	17.04	25.24	4.12	10.46	11	20.9	4	3.78	4.75	1132.87	0	0	23.99	2
LOC109398663	351	338	136	163	161	154	578	407	346	509	512	604	35	20	79	126	35	31	61	29	33	18	34	20	135	165	148	283	515	38	95	27	156	186	189	174	105	124	214	98	44	22	531	53	41	53	20
LOC109398665	151	123	148	143	167	115	233	146	115	220	107	187	49	27	30	38	34	26	63	21	37	18	51	16	182	146	88	204	205	26	135	19	180	157	113	132	68	80	126	46	46	12	135	216	34	53	6
LOC109398666	809	454	52	53	60	43	564	540	1035.5	1329	945	1293	2	0	1	93	22	4	3	20	25	3	5	14	93	39	31	83	644	2	27	87	33	23	39	37	36	32	38	21	24	18	996	821	0	43	19
LOC109398673	2.33	0.75	0	1	1	18.08	1.17	5.83	3.42	0.83	0.58	4	3	1.42	2.75	3.33	0.58	2.5	1	2.08	6	8.75	12.25	1.67	0	12.08	22.75	3	3.17	8.08	2.25	0	0.33	0.5	8.25	16.08	17.4	15.17	18.83	10.25	24.58	4.42	1.33	9.33	2	10.58	9.92
LOC109398676	7.52	7.25	29.15	93.22	83.74	86.78	12.97	12.9	5.17	8.17	5.73	26.97	26.42	29.4	48.55	60.57	12.12	15.58	13.85	7.97	15.58	6.35	29.35	17.98	2.98	77.07	136.58	72.48	36.02	69.02	115.34	26.15	20.57	134.3	94.69	123.15	104.43	97.27	118.39	58.28	322.48	21.83	3.43	67	26.43	60.32	20.98
LOC109398677	0	1	3.33	4.67	8.28	3.25	0	0	0	0	0	0	0.5	0	0	0	0.33	0	2.08	2.7	12.73	4.81	13.58	0.5	4	2.5	3.33	6.83	2	0.17	3.3	0	8	7.7	5.83	4.5	5.67	9.2	4.5	4	0.83	2.5	0	0.2	0.33	0.83	4
LOC109398678	0	0	0	0.24	0	0	1.38	1.5	0	0	0	0.12	0	0	0.1	0	0	0	0.14	0	0.4	0.12	0	0	0.1	0	0	0	0.25	0	0	0.12	0	0.22	0	0.25	0	0.17	0.29	0	3.36	0	0	0	0	0	0.14
LOC109398679	1.83	2	0.5	0	0	11.83	1.42	0	0.33	1.5	0	0.33	2.42	1.42	0.33	2.33	0.67	1.75	0	0	0	0.33	0.75	1.5	0	14.08	26.08	0.5	0.83	1.83	4.58	1.08	1	0.58	8.5	15.83	7.5	6.17	19.83	5.58	13.5	2.08	0	5.08	3.83	7.75	2.08
LOC109398681	538.74	465.8	31.97	16.92	24.68	18.78	356.13	166.42	167.5	117.93	137.65	231.12	0	0	0	7	5.12	0	0	0	1.25	0	0	1.33	28.22	5.42	9.87	27.1	66.73	0.5	0	0	27	20.1	19.9	13.6	13.13	13.2	27.72	3.83	13.92	4.25	323.06	1.08	0	21.15	3.08
LOC109398682	2658.75	2792.66	227	104.58	143.83	72.5	1491.66	859.25	844	690.58	875.75	1096.25	0.5	0.25	0	117	40.33	0	0.67	6	3.25	0.33	0	1	304.08	38.33	43.75	189.83	613	0	0	0.25	182.75	119.33	81.92	44.17	68	75.33	84	28.67	58.5	27.83	2019.58	0	0.5	125.25	39
LOC109398683	4.65	5.45	3.12	0.2	1	3.43	12.95	10.02	11.48	4.08	11.37	15.58	2.03	1.08	10.15	8.33	16.35	16.35	51.25	4.6	3521.89	1170.38	567.83	400.2	7.42	3.78	3.95	3.2	10.63	11.8	13.52	332.23	3.03	2	5.53	2.53	59.02	83.7	6.02	91.95	1.4	3	6.98	15.17	16.78	2.15	2.82
LOC109398684	947.83	1068.33	96.83	55.25	60.42	58.67	713.25	439.42	402.75	277.42	299.67	401.42	0	1.5	2.5	37.67	16.17	3	0	5.5	1	3.33	0	0	73.75	18.58	21.67	84.5	237.5	3.5	0	0	46.17	49.08	31.92	22.67	24.75	27.5	45.08	17.83	36.25	6.33	701.5	4.75	1	41.83	10.75
LOC109398685	1258.92	1094.08	66.67	37.83	51.83	42.92	549.75	366.42	446.33	418.83	507	605.83	1	0	1	61.5	14	0	0	0.5	1	0	0	0.5	86.67	15.42	20.17	85.83	197.42	0	0	0	55.67	42.67	60.17	19	22.08	15.42	46.25	12	26.75	10.5	651.83	2	0	40.17	14.33
LOC109398687	4.17	4.83	2.5	1.67	1.33	41.5	2.17	3.33	1.5	1.83	0.67	2	5	4	3.33	7.33	5.83	7	10.5	7.33	1.67	3.17	2.33	1.5	0.5	47.83	45	0.67	2.17	6.5	17.83	3.83	1.17	0.83	13	38	24.5	27	45.33	21.33	20.5	3.5	2.5	55.17	5.67	4.33	9.17
LOC109398688	0	0.25	6.17	0	0	1.67	0	0	0	0	0	0.67	0	0	0	0	0	0	0.25	0.25	2094.98	1993.17	17.18	0	0.58	4.92	135.75	1.58	1	0.33	0.5	1.25	5.17	0.25	2	65.83	3393.35	4490.23	4.67	3225.1	1.42	0	2.25	1.75	1.08	58.58	2.83
LOC109398689	0	0	0	0	0	0.33	0	0	0	0	0	0.5	0	0	0	0	0	0	0	0	0	0	0.33	0	0	0.83	0.67	0	0	0	626.49	1125.83	0	0	1.33	0	1	1.5	15.33	1.17	0	3.33	1	33315.4	1.5	0.67	0.5
LOC109398692	2193.33	2216.33	536	941.5	942.5	1342.83	2238	2665	1210	1295.5	1656.5	1717.33	1282	910	1115	1509	366.5	920	656.83	226.5	596.5	409.5	638	329	1141.5	1210.5	1402.5	694.17	3527.5	1250.5	2105.5	859.83	493.5	995.5	1009.5	1209.5	1179.5	1251.5	1436	987	2156.5	1523.33	1787.5	1578.5	1069	1507.5	1738
LOC109398694	495.33	509.16	498.33	557.41	591.33	490.5	554	428.16	458	604.5	511.66	619.16	128.17	96.67	287.67	302	189.33	179.33	352	163.67	206.5	136.67	166	130.5	562	601.83	493.83	848.66	457.33	164.83	443	182.67	480.33	542.78	691.03	559.5	361.03	351.83	548.83	286.67	120	89.33	550.66	478.16	165.33	176	86.5
LOC109398695	163.5	84.29	78.03	98.05	114.1	239.01	686.97	518.69	519.54	551.33	590.84	595.4	134.38	104.98	213.6	245.51	131.07	148.08	519.3	127.48	181.46	201.41	223.05	86.39	123	198.75	167.4	97.39	702.35	187.99	617.78	128.17	93.58	113	227.1	183.79	139.22	163.62	245.65	137.15	340.12	256.17	628.8	222.12	128.27	311.35	304.2
LOC109398700	5.03	2.5	0.33	0	0.5	0.75	2.08	4.45	2.08	1.7	4.37	5.5	1	0.5	0	0.7	1.33	2.08	1	0.58	0.25	0.25	0.5	0.5	0.5	1	1.25	1.5	1.92	0.33	126.02	240.42	1	0.5	0.83	2.75	2.08	1.25	5.58	0	0	1	7.53	7291.08	0	1.5	0.5
LOC109398702	5.83	2.67	197.75	13.58	17.5	31.83	6743.06	4975.31	1379.74	844.16	1226.75	958.91	325.17	208.42	979.91	1058.66	596.16	1075.41	198.5	445.25	328.75	403.33	221.5	2209.24	37.42	21.75	57.42	14.17	3941.65	714.25	227.42	3974.9	361.75	17.92	7.5	48.17	767.16	1335.49	28.75	1159.33	560.58	1981.74	15	1356.33	835.5	1662.24	2971.74
LOC109398703	459.6	254.08	260.16	202.25	157	317.81	893.39	740.06	870.16	2485.17	1828.88	1790.34	443.2	895.03	1677.69	1973.1	1008.4	1429.56	1321.41	258.33	472.16	787.86	351.41	817.33	92.42	272	303.75	143.17	776.98	1173.69	888.59	1616.65	369.25	122.08	305.33	310.53	372.5	495	345.06	482.78	333.53	1199.47	1588.76	279.5	995.88	858.35	1519.81
LOC109398704	2568	2719	376	527	491	370	4198	5614	5223	4983	7130	6674	225	111	120	754	179	57	83	50	141	66	160	108	526	344	633	352	7008	289	829	385	356	503	384	479	446	505	479	259	961	144	4916	3069	152	255	179
LOC109398705	1.2	0	0	0.83	0	0.53	0	0	0	0	0	0	0	0	0	0	0	1	0	0	0.5	0	0	0	2	0	0.33	0.25	0.73	0	0	0.65	0	0	0	0.2	0.4	1	0.42	0.58	0	0	0	28.88	0.7	0.7	0.25
LOC109398706	19	53	31	8	9	15886	42	42	30.25	52	69	24	2000	1727.33	1588	3326	1160	3125	2756	2589	3243	962	1032	1174	109	5439	12546	31	98	4173	7936	3890	45	17	2727	23628.5	17522	20662	15972.5	19614	6109.33	2307	64.33	230	4443	4012	1711
LOC109398707	519.01	318.65	24.85	19.2	19.4	58.13	481.26	669.67	610.57	896.81	698.15	866.62	182.6	159.87	128.7	226.8	100.73	97.17	113.5	57.62	152.85	328.23	119.4	36.38	27.67	47.45	95.98	38.82	395.86	47.07	155.4	46.62	23.72	9.17	43.77	92.6	61.1	75.77	62.88	70.23	147.75	360.32	530.82	30.62	44.2	260.23	434.88
LOC109398708	0	0	79	174	181	6	29	0	1	3	2	0	195	39	27	7	27	41	990	1	200	863	833	30	2	9	9	75	6	80	1052	86	53	71	34	3	7	6	2	7	4	6	0	66	17	5	15
LOC109398711	4.12	4.83	0.62	0	0.37	0.3	6.76	3.47	10.18	10.09	5.71	3.3	0	0	0	1.06	0	0	0	0	0	0	0	0.42	0	0	0.64	0.9	3.87	0	0.1	0	0.31	0.11	0.22	0.61	0.1	0.24	0.21	0.21	0	0	2.23	0.91	0	0	0.21
LOC109398712	268.5	361.8	374.9	402.43	450.3	671.26	254.73	187.53	194.23	412.06	225.33	364.96	298.23	219.97	486.56	517.13	368.9	342.86	535.9	220.67	292.9	340.9	316.5	182.07	277.73	506.2	576.83	337.66	338.9	376.96	638.8	246.4	329.3	396	491.26	582.7	442.73	463.2	600.16	386.66	985.36	569.63	163.33	165.37	348.43	573.36	691.33
LOC109398714	2145.5	1741	3230	3036	3045	2054.5	3520	1944.5	2804.5	3053.5	1684.5	1937.5	7808	4246	12127	9303	14540	9232	6942.5	5981.5	9708.5	8636	6271	13885.5	2823	3136	3971	4143.33	2502	11768	4930.5	12145.7	3688	2249.5	3446.5	3692	4236.5	4733.5	2991.5	4246.5	1155	2201	1461.5	6141.5	22106.5	2232.5	2648.5
LOC109398715	22	15.5	880.5	1467.5	1245.5	853	698.33	445	134.5	219	317.5	284	63	75	134.5	149.5	90.5	156	261	45	100	81.5	139.33	91.5	163	622.5	590	593.33	1181.33	178.5	406.5	133.33	669.67	1138.5	771.33	614	343.83	312.33	821.33	255.5	570.83	85	31.5	303.5	162.5	241	119
LOC109398718	2491.98	2108.65	2828.48	2764.3	2906.14	1826.32	2512.48	1780.65	2462.65	2591.65	1699.99	2026.15	5613.29	3241.81	7890.86	6289.78	10142.1	5843.29	5589.29	4815.47	7694.44	6665.2	5164.63	11228.9	1502.99	2635.81	2859.64	3221.38	2076.48	11602.6	4027.8	9877.42	2648.48	2397.65	2837.81	2674.98	3432.98	3599.64	2437.15	2990.48	676.33	1383.66	1441.99	3988.8	14504.5	1374.66	1398.16
LOC109398719	1.83	2.08	8.75	2.75	2	24.58	55.43	10	8.25	17.42	12.78	11.98	2108.25	345.68	3006.89	1723.96	1522.81	2102.91	36.58	204.53	84.28	61.15	27.08	1461.58	6.7	21.27	47.5	6.67	28.12	1210.41	70.8	1969.31	6.87	1.42	6.58	65.03	98.58	154.92	26.83	127.12	47.4	714.06	3.75	735.45	1686.86	522.05	938.58
LOC109398720	54.5	41.5	38.5	95.5	63	378.5	223	253.5	209.5	328.5	339	394	53	90	227.5	247	105	185.5	55	39	12.5	25.5	3.5	161	47.5	366.5	584.5	54.5	407.67	270	151.5	298.5	26.5	71	148.5	511	530	615	374.5	467.5	743.5	95.5	209	42	209.5	279.5	154.5
LOC109398721	3071.32	2453.82	449.5	272.17	340.83	211	720.16	565.5	1142.66	1663.32	1201.16	1491.49	141.67	105	270.5	389	286	201.17	272.83	116	265.67	165.67	182	156	284.83	232.67	204.17	551.33	621.5	213.33	196.83	196.67	460	281	317.66	222	213	210.67	260	158.33	234.17	67.67	2280.65	221.33	198.17	156.83	99
LOC109398723	16.33	16.25	3.5	4.58	4.08	95.5	46.75	56.33	25.92	26.17	16.17	34.42	498.48	458.5	965.81	1290.54	865.66	1117.83	161.9	36.58	113.75	68.25	62.75	424.33	6.67	26.67	418.41	5.58	43.5	1339.97	295.4	531	1.33	0.5	0.67	391.81	623.13	756.5	77.5	634.33	208.67	36.92	11.67	18.58	4120.66	106.08	35.08
LOC109398724	754	693	396	343	417	300	1488	1217	1302	1658	1284	1634	210	209	304	477	582	342	333	559	446	202	208	87	693	312	308	408	1713	231	305	67	463	330	282	359	286	276	307	201	116	527	1337	688	67	369	466
LOC109398726	47.95	69.58	83.27	74.02	85.38	57.57	117.12	80.42	118.87	91.63	89.72	93.3	22.8	11.23	39.72	41.78	49.58	37.43	38.48	62.58	30.13	63.83	23.77	11.25	109.63	78.35	59.58	108.45	106.1	28.37	41.58	17.15	80.83	81.02	100.4	68.58	57.3	58.78	82.65	37.77	173.8	245.22	70.13	69.65	17.08	155.58	359.61
LOC109398727	33	59	5.5	3.5	5	121	27	17	18.5	7	16	18.5	7.5	24.5	22	48	16	47	56	5	21	26.5	24	21	0.5	67	135	4.5	37	25.5	98.5	27	9	4.5	41	94.5	67.5	83.5	119	83.5	71	16	23.5	109.5	51	55.5	10
LOC109398728	677	632	468	516	550	339	742	645	1052	1268	892	1065	166	74	340	255	280	194	308	193	258	187	184	91	672	378	245	599	728	181	312	69	490	414	457	261	218	195	338	146	129	271	1020	405	100	231	316
LOC109398729	1.33	1.08	0	0.25	0	26.33	2.33	6	2.58	1.33	1.17	2.5	3.17	3.25	2.5	7.67	0.58	3.5	0.5	2.42	6.58	9	12	1.5	0	19.75	35.67	1.5	4.75	7.08	2.5	0	0.67	0.5	14.75	25.5	18.32	25.42	21.92	13.58	40.33	6	0.33	9.75	4	12.83	15.67
LOC109398731	1784.06	1350.04	118.08	47.5	51.17	52.67	1050.98	805.5	972.21	784.63	787.1	955.65	0.33	0	0.25	30.67	15.58	0	0	1.5	0	0.33	0	2.25	118.5	19.92	23.42	130.83	521.43	0.5	0	0	92.42	60.75	43.92	35	33	38.33	51.58	16.08	49.9	6.25	1124.63	0.58	0	54.42	14.83
LOC109398732	4.83	5.08	5.25	23.42	39.08	38.75	10.92	9.92	10	8.5	5.17	13.25	4.25	5.67	3.5	10.92	1.33	3.17	6.25	1.25	6.17	5.5	11.23	4.08	5.25	49.58	52.62	36.92	27.75	7.33	62.83	5.58	2.5	58.08	45.42	44.04	27.42	22.83	69.32	12.17	147.57	11.58	2.33	17.33	5.08	18.92	14
LOC109398737	336.67	374	101.5	98.5	85	79.5	356.5	215.5	240	225.5	198.5	322	3.5	0.5	13.5	51.5	17	11	35.5	17	25.5	31.5	16.5	12.5	91.83	78	48.5	143.5	277	21	41.5	14.5	100.5	84.5	99.5	64	38.5	43	80	21.5	24.5	5	173	155	5.5	13	6
LOC109398738	26.5	69	75.5	73	69.5	37.5	19.5	27	29	40	15	13	2.5	1	9.5	9	5	2	32.5	5	15	7.5	3	3	196.75	29	32.5	73.67	24	0.5	12	2.5	125.5	52.5	71.5	30	24.5	19	35	21	8.5	4	16	15.67	6.5	16	2.5
LOC109398741	2.25	2	21.58	17.75	18.42	5.92	3.33	0.67	1.67	0.92	0.67	1.58	0	0	0.5	0.33	0.5	0.33	1.33	2.33	0.75	0.5	2.25	3.03	17.08	9.25	2.83	23.7	0.83	0.83	0.25	2.17	20.83	13.62	9.83	4.5	1	4.67	9.75	2.42	0.75	0.25	0	3.92	0	1.2	2.42
LOC109398742	100	128	474	525	487	228	625	571	632	535	484	529	261	123	318	315	470	227	515	318	506	241	334	90	464	261	332	369	694	266	399	103	401	340	252	248	221	258	244	249	218	195	361	438	206	310	202
LOC109398743	9	29	1522	2781	2398	11479	669	1792	577	3427	701	513	2132	1971	2140	2759	763	1514	4866	262	1620	2201	842	2422	2655	4993	15037	1026	354	2784	18114	4290	1543	2457	1614	14958	5195	4948	9921	4337	5685	582	19	832	1925	1757	777
LOC109398744	0	0	0	2	1	0	5	2	4	3	0	0	153	96	919	1060	955	926	74	642	450	302	79	871	14	2	17	3	2	1178	203	1071	3	1	0	13	69	178	3	200	7	319	0	2	1593	303	393
LOC109398746	4422.5	6101	3378.5	2815	2261	1155	4400	6746.33	4125.5	4074	6936.5	6227	938.5	339	1241.5	1890	605	872.5	761.5	594.5	1010	1740	832.5	309.5	2561	813.5	790	2458.5	8862.5	903	1175	723.5	2755.5	1862.5	1646.5	612	555	468.5	1121	598.5	3957.5	6159	3574	3419.5	372.5	5355	6001.5
LOC109398748	1751	1339	382	425	379	474	2512	2334	2501	4799	2572	2965	564	381	941	971	477	570	619	697	740	406	455	605	658	346	438	434	2863	554	644	1018	394	375	358	404	514	615	458	620	183	2358	2250	1066	605	1234	1971
LOC109398749	17903	14093	2034	1335	1550	1610	2599	3512	15476	16736	10010	11669	327	209	536	1596	909	499	739	716	723	576	670	314	2206	1223	1307	2864	1226	367	674	260	1889	1281	1637	1292	1446	1409	1708	960	510	136	13072	117	349	699	163
LOC109398750	977	893	956	1064	1161	887	508	407	559	596	429	537	233	140	359	360	312	261	547	222	260	163	205	148	720	1130	881	1835	427	279	561	208	943	940	1475	931	548	469	967	411	170	77	613	125	211	213	88
LOC109398753	1002	968	683	834	812	733	1054	1067	1146	1257	1030	1130	399	201	468	513	372	367	527	264	384	307	325	200	869	853	725	1052	1188	384	621	287	648	672	871	741	569	678	785	509	403	268	1001	520	320	477	484
LOC109398754	1864	2252	1501	1641	1455	585	1687	1759	2057	2170	2091	2169	195	97	249	371	304	185	372	229	458	157	257	94	1558	708	460	1676	1652	181	356	118	1398	1051	842	415	311	347	670	237	270	231	2117	1494	96	430	272
LOC109398755	605	769	712	689	785	577	564	458	698	740	373	394	274	159	472	475	344	346	477	259	351	305	255	201	724	665	672	1530	374	323	492	186	780	714	839	726	555	524	646	431	138	252	419	591	226	298	199
LOC109398756	586	382	324	337	387	283	855	713	951	1208	810	911	159	41	314	232	234	153	382	466	556	166	227	141	294	319	308	468	753	139	293	138	387	352	372	313	253	271	315	243	80	67	765	433	102	87	76
LOC109398757	17	19	8	13	4	14.5	30	21	9	33	26	24	21	17	13	20	2.5	4.5	12.5	7	6.5	1	1	8	6	21	72	1	54	14	34	19.5	8	4	6	37	42.5	49.5	20	38	183	13	13	144	22.5	36.5	16.5
LOC109398766	0	0	0	0	0.1	0	0	0	0	0	0	0	0	0	0	0	0	0	0	0	0	0	0	0	0	0	0	0	0	0	0	0	0	0	0	0	0	0	0	0	0	0	0	0	0	0	0
LOC109398767	2200	2723	7704	9407	8484	1351	4352	4534	5504	7372	8923	8491	26	42	62	760	186	35	897	72	832	479	1079	53	4795	1456	427	6282	6654	41	781	119	6654	5807	3102	333	162	142	1123	166	1672	63	5827	3066	16	2246	59
LOC109398772	0.67	0.67	3.67	10.33	4.83	423.66	12.17	3.92	2	3.67	2.33	2.67	2	1	3.33	4	3	0.33	645.96	5	90.17	107.83	23.67	15	3.83	288	696.74	20.5	19.67	5.83	1079.22	16	5.83	7.17	162.66	751.33	293.5	250.33	421.5	154.83	244.66	3.33	0.67	98.67	0.67	58.5	9.17
LOC109398775	0	0.34	0	0	0.12	0	0	0	0.1	0	0	0	0.1	0	0	0	0	0	0	0	0	0	0.11	0	0.45	0	0	0.1	0	0.11	0	0	0.21	0.1	0.1	0.1	0	0	0	0	0	0	0.1	0	0	0.1	0
LOC109398776	0.92	5.17	2.62	4.45	2.75	5.5	1.31	0.58	1.25	3	1.73	0.75	2.73	0.92	1.33	2.83	0.67	2.86	0.95	1.33	0.33	0.67	0.33	2.92	11.39	6.83	4	2.33	2.92	0	2.16	2.39	4.11	2.65	4.28	5.76	2.73	1.25	2.79	2.92	10.37	1.48	1	2.23	0.33	1.81	1.7
LOC109398778	2682	5390.33	11134.8	15730.7	15134	8355	4951	4103.83	3528.25	3389	3619.03	3824.33	735	339.67	760.5	883.67	495	622	2190.45	1297.83	3489.67	1879.5	2607	1210	9108.17	9240.03	5151.3	13229.2	5617.68	823	2915.5	1286.33	9715.27	13425.2	11519.2	4524.83	3243.42	3189.83	8412	2487.83	10796.7	870.33	2080.33	1688.33	407	4973.33	868.83
LOC109398780	6.5	8	18.5	12.5	11	656.5	7.5	13	78.5	23	17.5	8	3	2	2.5	6	4	0	538.5	59.5	170	107.5	52	11.5	18	906.5	346.5	22	5.5	5.5	558.5	25.5	23	10	262	417.5	259.5	261	856.5	128	49.5	37.5	2.5	19	3	54	38
LOC109398783	3	2.5	1	35.5	35.5	182	9	4	10.5	12.5	7	14	9.5	5.5	14	12.5	12	25.5	21	43	14.5	16.5	8	4.5	4.5	222.5	213	98	11.5	20	34	16.5	1	36.5	164	241	174.5	155.5	222	116	242	31.5	6.5	4.5	35	87.5	43.5
LOC109398784	9101.67	9384.33	3011	5001	4339.83	3453	4584.83	6215	4577.83	4561.67	6823.83	6527	822.5	538	860.5	1499.33	450.5	699.5	935	463.5	1035.5	584.5	916.33	411	5881.17	3357	3354	2455.5	6654.33	1045	2514	1006	2660.5	4173.83	2669.5	3055.33	2289.83	2147.33	3629	1591	5391.33	983	5321.5	1569.33	731.83	1805	1231
LOC109398786	7.67	15.58	44.08	49.42	45.92	47.08	26	9.25	11.83	10	10.67	17.25	13.83	11.75	26.08	16.25	30.33	19.83	26.92	18	21.75	7.92	10.92	15.58	75.38	51.33	56	88.18	7.75	19.83	36.75	19.67	46.5	47.25	72.25	65.42	53.87	50.68	48.23	45.58	16	12.33	10.42	15.33	17.17	15.58	4.5
LOC109398787	63	32	4	6	12	9	171	253	189	354	173	279	0	0	0	51	3	0	0	0	1	2	1	0	11	8	6	19	107.33	0	29	13	15	9	14	9	14	13	11	11	2	4	178	183	0	6	2
LOC109398788	673	751	1026	868	904	788	920	1152	1369	1254	1081	920	741	666	1805	2087	1038	961	1258	643	595	824	701	413	1094	748	612	1393	1546	810	916	616	980	681	1183	696	442	478	754	500	732	797	697	1077	1138	1513	919
LOC109398789	17.5	5	1	1	3	2	7	24	10	8	4	9	0	0	0	0	0	0	0	2	2	2	0	0	1	6	3	0	9.33	0	39	15	3.5	9.58	3	16	5	4	3	4.33	4	2	6	14	0	11	2
LOC109398790	1.5	0	0	0	0	4.33	65	7.67	6	2.17	0.33	3.5	6	1.5	15	11.33	2.67	4.33	3.17	5.83	6.83	22.83	19.67	11.83	0	1	8	0	41.33	3.83	0	2.17	0	0	0	12.17	18.5	30	2.17	13.67	4.5	4.67	0.83	6.83	4	4.17	5.5
LOC109398791	183	200	94.83	86.5	75.33	80.17	363.5	255.17	159.67	227.5	333.17	358.83	28.83	21	34.67	92.83	19.67	38.83	35.33	12.17	28	30.5	21	19.67	55	59.67	107.17	65	593.67	40.83	98.17	47.5	87.5	86.83	80.5	97.33	137.17	139.33	82	136	173.67	73.5	252.33	15.17	36	142.33	110.5
LOC109398792	4137.83	4464.58	885.33	968.17	981.17	937.67	3302.16	3560	3734.5	3920.83	4593	4731.33	1503	1388.33	1982.5	3044.08	784	1261	604.83	139.17	490.17	543.5	549.17	717.67	699.83	622.33	966.5	842	5301.73	2440.83	1380.5	1624.5	726.83	1032	804.67	985.83	840.67	919.33	1032.33	672.67	1203.23	1222.5	3133.33	1211.33	1593.33	1291.17	1398.33
LOC109398793	0	0.17	0	0	0	0.25	1.03	0	0	0	0	0.17	0.2	0	0	0	0	0	0	0	0	0	0	0	0.2	0	0	0.37	0.17	0	0	0.4	0.2	0	0	0	0	0	0	0	0	0	0	1	0	0	0
LOC109398795	1358.5	1398	7269.42	10028.2	9108.07	6435.17	12525.5	10139.2	10801.7	8226.32	6290.1	5820.07	8595	9453	7910.93	13187.5	9882.63	11547.7	6610.67	4896.67	6131.5	6858.17	5611.17	5579.4	1628.5	6866.33	6876.33	4897	16850.2	12204.7	7478.17	8141.67	7063.33	8994.4	4479.9	6756.33	6417.33	7426.57	6864.67	5389	6507.83	20791.4	1831.5	6649.17	9989.63	17856.3	21835.2
LOC109398796	899.33	1258.5	950.5	984.5	894	974	1314	1233.5	1455	1669	1427.5	1754.5	520.5	393	889.5	976.5	456	648.5	639	305	509.5	322	319	485.5	1168.67	945	876.5	641.5	1797.5	703.33	756.5	557.5	824.5	902	779	890.5	813	991	1002.5	842.5	427.5	157	1045	1381	473	465	134
LOC109398797	1426.67	1625.17	1247	1427.67	1549.67	1660.67	1481.33	1479.5	1636.83	2392.83	1999	2713.17	723.5	588	1262.5	1409.83	754.5	895	884.5	482.5	716	520	603.67	380.5	2262.17	1378.83	1300.67	1002.5	1834	918.67	1233.33	701	1238.83	1613.67	1276.67	1422.83	1073.5	1175.5	1631.5	919.5	519.67	402.67	2108.83	2151	770.67	694.67	497.5
LOC109398798	830.16	428.83	1147.66	1526.66	1709.83	709.66	2285.33	2001.99	2381.83	3016.66	2170.33	2785.49	127.67	57.67	234.17	460.5	325	270.33	324.5	330.17	390.5	132.67	318.67	40.33	379	861.16	566.66	2261.83	1484.83	156	331.67	56.17	1087	1566.16	1359	665	357.67	305.5	766.66	209.17	182.67	545.83	2177.66	338	64.17	425.5	689.33
LOC109398799	66	52.17	72	74	64.6	64.1	312.33	147.67	115	156.5	140.83	228.77	30.5	10	31	48.67	35	15	24.5	16.5	43	29.5	35	4	93.1	52.5	40.5	89	204.83	18.5	20	4.5	102.5	54	71.5	53	26.1	38	59.5	24	69.5	16	127	81.67	13	41	23.5
LOC109398800	0	2	18.5	10.5	8	91.5	2.5	13	0	0.5	1.5	2	49	45	71.5	100	45.5	108	55.67	47	40.5	37	15	49	186	47.5	181.5	11.5	6	106.5	133	92.5	32	12.5	19.5	197	210	236.67	85	207	400.5	89	2.5	6.5	135.67	223	117
LOC109398801	148	91	75	95.33	83.5	133.5	363.33	247	265.33	347	282.17	313.5	121	58.5	240	218.5	246.5	152	168.83	275.33	252.5	152.17	90	67	135.5	153.5	178.5	191.83	327	135.5	131	71	92.5	55.5	164.83	181	149	148.5	130	145	1017.67	380.5	220	153.5	69	534	550.33
LOC109398802	159.33	96	78	96.17	94	154.83	486.5	368.83	430.17	408	343.5	414.17	82.5	73.33	130	146	100.33	136.5	115.5	59.67	93.83	76	76.5	54.83	72.67	146.83	166.5	171.83	399.67	138.5	144	79.5	102.17	98.67	150.5	215.33	201.5	203.83	177.33	189.17	1617.66	144.17	329.17	224.17	94.17	264.5	206.33
LOC109398804	315	366	442.5	399.5	585.5	386.5	445	200	221.5	189	123.5	182	60.5	53	145.5	131.5	125	172	244	238	238	109	133.5	102	544	264	281	697.5	237.5	114	186	73	485.5	431.5	610	421.5	233.5	254.5	470	209	61	62.5	150.5	326	93.5	91.5	68
LOC109398807	0.33	0.5	0	0	0	0	0	0.5	0	0	0	0.83	0	0	0	0	0	0	0	0	0	0	0	0	0	0	0	0	0	0	82.83	111.17	0	0	0	0	0	0	2.17	0	0	0	0	4475.81	0	0	0.5
LOC109398809	11.75	31.42	557.72	962.07	1007.49	2494.51	185.56	152.7	84.17	163.45	126.32	232.22	149.03	125.12	239.46	238.45	71.75	202.28	585.53	52.92	231.75	188.25	334.8	224.79	839.05	2811.94	3030.48	926.95	358.97	254.61	1489.85	261.61	395.59	1061.92	1666.06	2590.03	1794.17	1852.85	2825.96	1342.29	1242.69	222.28	16.92	193.75	292.49	595.32	299.07
LOC109398811	4.58	3.25	0.58	0	0.33	0	2.08	2.25	4	0.5	1.92	1.67	0	0	0	0	0	0	0	0	0.33	0	0	0	2.42	0	0.5	0.5	1.08	0	0.33	0	0.33	0.5	0.25	0.25	0	0.67	0.33	0	2.17	0	3.67	0.25	0	0.33	0
LOC109398812	0	2.5	3.49	1.44	2.95	0.34	3.35	3.98	0.67	0.5	0	1.17	0.14	0.1	0.14	1.17	2.33	0.2	3.63	1.17	1.45	0.61	1.2	0.5	4.51	1.5	4.75	1.17	4.33	0.6	0.14	1	5.49	1.85	5.84	4.59	2.63	0.1	2.27	0.34	0	0.6	0.5	1.31	0	1.14	0
LOC109398814	1063.5	867	948	1358.5	1388.67	2665.5	1105	1034	1087.5	1641.5	1001.5	1164	1408.67	1295.5	1896	2468.17	1583.17	2116.17	1554	1087	1429.5	925.67	765	1899	1195.67	1525.17	2851.17	1146.17	1004.5	3367	2759	3372	1105.5	1531	1681.5	4046.5	4102.17	5391.5	2614.67	4519.5	2863.67	946.67	805	649.5	4237.33	1362.5	1081.5
LOC109398815	0.14	2.83	41.97	39.38	47.84	33.79	4.2	2.58	1.7	0.33	0.5	1.5	9.19	4.18	7.49	4.89	2.87	5.78	24.62	16.11	58.71	40.04	83.4	2.17	101.76	27.1	23.3	34.61	3.2	14.07	77.55	5.57	56.06	35.49	37.4	38.32	31.37	58.33	34.84	33.25	4	13.33	0	4.87	3.5	13.2	14.55
LOC109398816	1	1.5	2.5	0	2.5	3.5	3.5	3.5	198	5952.5	3	2	0	0	0	499	6	2	0	0	0	0	0	0	1	0	0	2	2	0	0	0	0	0	0	0	1	0	1.5	0	0	0	0	8	0	0	2
LOC109398818	173.5	70	41	26.5	28.5	12.5	691.5	324	308	232.5	238	339.5	0	0	1.5	10.25	6	2	0.5	16.5	2	1.5	2.5	4.5	32	23	16	67.5	352	2	4.5	2.5	33	29	30.5	20.5	21	12	19	12.5	13	5	362.5	182	0.5	17.5	10
LOC109398819	42.67	36.83	748	1047.17	942.57	1308.08	420.67	487.23	137.5	264.17	215.5	211.67	203.67	254.5	434.5	627.33	131.33	288.97	1032.83	45	381.83	464.83	338.83	486	217.83	1115	1284.17	505.5	692.5	569.17	1881.83	656	670	966.67	1219.5	1211.33	721.5	871.33	1318.5	672.33	2851	302.67	66	386.17	244.67	756.25	399.17
LOC109398820	0	0.42	0.12	0.27	0.5	0.27	0.39	1.78	0.11	0.31	0.14	1.07	0	0	0	0	0	0	0.29	0	0	0	0	0	0.6	0.12	0.33	0.14	1.81	0.17	0	0	0	0.25	0.82	0	0	0	0	0.4	0.17	0	0	2.33	0	0	0.14
LOC109398821	2993.7	3538.81	1607.17	1835	1880.83	1777.5	2533.66	2797	2881.16	3032	3347.6	3300.25	1279.33	825.5	2032.33	1694.83	1035.53	1376.17	991	868.83	813.17	1007.17	918.13	667.2	2599	1550.83	1506.23	1388.33	3422.66	1180.83	1710.83	1223.5	1520.5	1716.23	1211.67	1395.83	1238.33	1341.67	1648.73	1058.57	1768.5	2374.07	3258.61	2623.5	1021.83	3044.53	2919.67
LOC109398824	0	0.2	0.25	0.1	0.1	0.1	0.85	0.1	0.25	0	0	0.5	0	0	0.25	0	0	0	0	0.1	0	0.2	0.1	0	0.2	0	0	0	0.1	0	0.1	0	0	0.1	0	0	0	0	0	0	0	0	0	0	0	0	0
LOC109398825	2060.67	2170.83	2194	2776.33	2480.33	3841	1603.17	1896.33	1931.33	2943.33	2010.67	2210.33	932.33	616.83	1138.17	1136.5	494.83	858	3118	349.5	941.83	904	731	1502.83	2331.5	3135.5	4987.17	1300.17	2518.67	1373	5941.83	2579.33	1899.5	2558.17	1992.83	4505.17	3440.17	3470	3560.17	2259.5	2514.67	619.33	1547	444	597.67	1211.5	901
LOC109398826	63	65	3674	8259	8185	15693	479	283	113	187	226	265	654	562	869	1147	475	901	2494.5	378	971	890	807	1214	709	11526	14816	4047	1373	1618	6067	2325.5	3561	9570	8453	17313	12537	12926.5	15117	9330	10027	472	51	690	1739	3472	442
LOC109398827	77	92	265	258	242	142	407	350	332	366	385	355	226	97	401	438	373	304	415	137	350	170	311	100	256	171	183	263	456	257	275	111	312	203	228	168	162	204	159	156	8	61	343	148	106	43	25
LOC109398829	194	251	214	254	255	262	254	160	160.5	147	133	202	89	62	142	152	120	85	108	60	97	65	56	32	396	315	242	455	201	62	192	31	294	253	400	348	173	159	305	159	63	31	142	144	85	84	26
LOC109398830	97.5	47	99.5	151	209	1009.5	966	411	256.5	333	301	469.5	349.17	306.5	473	402.5	298.5	351	797.67	191	523	408	665.83	779.5	80.5	833.5	975	398	606.5	581.5	957.5	835.5	122.5	278.5	810.5	1287.5	1181	1410	1129.5	1245.5	726	140	259	305	668.5	512.5	127
LOC109398831	418.33	2617.83	2436	3606.83	3174.67	2789.33	2254.9	3347.9	1872.5	2349.5	4127.58	3394.07	592.83	486.5	680.17	1054.07	274	424	609.17	227	586.33	284.5	480.17	156.5	4997.73	1938.9	2255.83	2384.17	4184.73	641.17	1482.17	415	2058.83	3174	2422	2144.23	1346.4	1422.17	2659.33	1182	4235.83	406	1949.83	1431.33	423.5	1317	448
LOC109398832	0	0	0.12	0.17	0	0	0.14	0	0	0	0	0	0	0	0	0	0	0	0	0	0	0.5	0	0	0	0.25	0	0	0	0	0	0	0	0	0	0.17	0	0	1	0	0.5	0	0	0	0	0	0
LOC109398833	9955	12404.7	35135.7	35696.8	36955.7	28449.3	31599	19048.5	18738.5	15768	11165.5	13820.8	41622	17202.8	34648	25119.8	35380.8	26029	38225.3	97807.3	43863.8	43567.3	27138	16182.8	29054.3	36761.3	36040.5	37468	27738.2	29728.2	27355.3	14374.2	32493.5	27094.3	34300.8	30806.7	29784.3	31959.5	32559.3	26485.3	24265.3	58685.5	7892.67	12235.8	11136	53516.3	63355
LOC109398834	284	141	289.5	286.5	305.5	182.5	709.5	302	413	270.5	190	263.5	352	259.5	771.5	710	840.5	410.5	274	503	505.5	299	277.5	263	262	276.5	306.5	580.5	318	354.5	238.5	245.5	332	253.5	434	329	268.5	254	313.5	256.5	142	231.5	247.5	553	457.5	168.5	249
LOC109398837	17.17	29	28	39.5	30	5368.78	35.17	31.17	98.67	272.87	22.5	40.17	1866	1882.92	2598.7	4016.33	1796.67	3811.73	1425.5	1382.67	1446.17	741.33	556	1552	58.42	2352.87	5679.45	33.33	58.5	4677.41	3474.06	4124.33	40.62	54.28	710.17	7057.66	6244.75	8146.2	4640.25	6969.91	5139.32	1720	25.17	211.17	6195.53	2992.98	1948.37
LOC109398839	0	0.5	0	0	0	0	0	0	0	0	0	0	0	0	0	0	0	0	0	0	0	0	0	0	0	0	0	0	1.17	0	14.33	27.83	0	0	0	0	0	0	0.67	0.33	0	0	0	739.49	0	0	0
LOC109398841	18.67	9.17	41.83	32	34.83	211.07	71.67	116.07	78.5	433.8	62.83	91	182.25	349.58	822.73	755.83	206.5	157.23	179.17	156	201.83	94.5	94.5	324.5	5.67	222.4	243.42	32.5	97.73	317.17	217.67	542.25	26.5	33.33	99.33	192.25	227.33	261.8	231.75	227.32	50.5	295.07	42.67	183	204.73	186.33	647.71
LOC109398842	22.5	21	10	10	9	9.5	50.5	36	20.5	26	29.5	49	0.5	0	0	0	1	0	0	0	0	1	0.5	0	33	5	5	10	46.5	0	0	0	11.5	7	5	0.5	1	2.5	5	1.5	1	1	34.5	13	0	1	1.5
LOC109398843	0.5	0	0	0	0.8	0.2	73.21	19.03	7.31	0.5	1.5	1.83	0.5	0.29	1.17	0	1	1.17	0.58	1.5	0.48	3.83	1.83	1.5	0.12	0.17	0.2	0.5	15.8	1.6	16.39	20.33	0.12	0	0.12	1.67	0.99	0.12	2.82	0.7	0.33	0	0	559.43	0.7	1	0.17
LOC109398846	263.5	171	882	1643	1638.17	3700	1366.83	1778.17	1469.17	1465.5	1768.67	1609.83	717	582.5	1591.5	1800.17	508	666	767	440.17	626.5	602.33	513.5	421.5	695	2651	3790.33	1081.5	1662.83	1250.5	1956.17	871.5	832.17	1869	1959.67	3310.17	2705.83	3025.17	3610.83	2524.17	4334.5	1251	1009.5	1555.5	1123.17	2356.83	1442.33
LOC109398849	249	131	315	301.5	263	233	523.5	607.5	816.5	677.5	577.5	608.5	254	113.5	515.5	362.5	446.5	415	289.5	248	760	548.5	692	90	312	242	303	236.5	643	255.5	312.5	70.5	234.5	198.5	217.5	232.5	244	285.5	249.5	249.5	5011	349.5	458	105.5	120.5	753.5	589
LOC109398850	513	404	592	473	434	448	1199	913	1280	1282	1176	1387	1573	569	957	1171	709	804	994	509	373	637	354	881	1961	538	460	497	1279	713	1120	975	667	484	496	483	458	443	526	424	611	2017	1040	609	843	1508	2550
LOC109398852	6296	6532	781	714	793	876	2882	2373	3805	4520	3830	4133	489	318	601	947	416	459	587	337	397	310	312	281	1036	773	865	1032	1792	527	968	477	706	757	894	986	758	769	894	523	345	254	4607	1015	344	408	271
LOC109398858	0.7	1	11.23	11.4	8.25	16	7.2	1.5	2	0	0.67	1	0.17	0	1.67	1	1	0	26.5	32.81	35.67	59.92	63.33	2	8.67	16	14.08	10.5	4.25	0.67	11.5	3.17	19.83	3.5	7.17	12.67	20.92	23.12	13.12	25.08	2.33	18.33	0	2.83	2	3	18
LOC109398859	1.5	0.5	2	11	23.5	212.83	14.5	0.5	3.5	4.5	0	0.5	606.5	206.33	104	6.5	21	4	260	448.83	1024.83	700.5	469.5	246.5	3	259.83	249.67	54	59	682.5	302.67	335	1.5	17	201	255	212.33	187.5	282.5	178.33	53	547.67	2	493.33	140.83	177.33	426
LOC109398862	973	1971	842	823	879	481	1044	900	1341	948	764	809	140	54	254	179	149	118	239	278	242	93	131	43	1387	458	386	927	901	95	151	65	869	667	702	424	215	238	522	167	252	165	824	359	52	281	199
LOC109398863	591	849	190	245	253	358	791	495	514	774	692	762	135	88	341	375	258	314	498	654	409	506	304	99	238	356	417	390	780	249	448	173	231	226	324	478	439	488	332	401	384	913	527	302	161	478	1037
LOC109398864	3723.17	4246.33	1929.83	1847.5	1970.67	1526.67	3102.83	2577	2692.17	3487.83	2923.33	3324.33	671	206.5	961.83	1174.67	854.17	843	1929.33	3469.5	2860.17	2329.17	1474.83	593.33	985.67	1785.5	1797.5	2145	3275	1288.5	1657.67	656.67	1812.67	1435.5	1825.5	1734.5	1903.67	1858.17	1670.17	1487.33	2330.17	4787.67	2492.5	1273.5	566	3588	4914
LOC109398865	2603.83	3297.58	1539.83	1656	1552.17	1089.17	1315.83	1657.17	2321.67	2391.33	1832.5	1904.33	303.33	125	383.17	463	304	205.83	329.33	295.5	345.33	301.83	237.67	100	1686.75	1357.67	808.67	2079.58	1396.67	175.83	475.83	129.83	1392	1148.5	1534.33	680.33	379	367.17	1085.33	298.33	1468.33	526.17	1677.5	537.83	157.83	715.5	600.33
LOC109398866	0	0	2.75	4.5	3.2	2.9	0.25	0	0	0	0	0	0	0	1	0	0	0	7.03	0.33	16.34	8.5	10.07	0.5	0.5	2.83	2.87	2	0	0.67	16.2	1	0.5	1.5	4	6	4.25	3.5	2.83	2.33	0	0.83	0	0.33	0	0.33	1.2
LOC109398867	2434	2221.5	8195	9449	8404	942.5	2669.5	3763	5269	5519.5	4059	3765	169	23.5	47.5	264	168	35	152	627.5	928.5	221	771	111	3472	1120.5	383	6103.1	2810	301	159.5	33.5	6889	6154.5	2343	277.5	425.5	474.5	858	358.5	110	110	3816.5	729	12	598	56
LOC109398868	173	210.5	364.17	526.83	491	314.5	752.17	830.83	692.17	624.33	591.67	750.83	106.5	49	213.33	179	139.33	121.67	137.5	81.5	105.17	90.5	87.33	64.5	382	400.33	310.5	276.83	1139.5	114.33	208	83.5	375.83	492.33	233.33	308.83	212.67	216	363.83	202	243	161.67	306.33	420.17	80.33	227.83	205.67
LOC109398869	1281.5	955	618	642	799	672.5	1822.5	956	900	935.5	654	803	382	269.5	998	559.5	406	462	675.5	362.5	532.5	361.5	502.5	372.5	534	640	738.5	1415.5	853	365.5	453	560	753	777.5	877.5	965	632.5	606	842.5	572	684	202	686	749	384	333	176.5
LOC109398870	179.83	274.67	103.33	149.5	170.67	583.25	240.67	148.33	163.58	134.83	140.08	311.83	145.83	89.75	194.17	170.5	86.33	151.17	429.5	76	196.17	144.5	153.92	194.25	133.5	567	882.33	218.75	205.58	177.67	806.75	290.92	99.33	186.67	472.17	944.08	554.41	531	612.5	361.92	115.42	28	180.92	137.33	204.17	85.57	41.5
LOC109398873	181.33	131.4	355.33	337.23	329.21	257	537.16	324.16	477.5	637.16	412.16	472.16	504	267.06	1001.08	587.99	783.24	666.2	955.73	373.83	838.33	563.4	659.06	856.08	344.66	314.5	331	501.73	411.83	850.49	505.66	800.39	378.16	278.9	383.16	371.08	386.16	350.16	313.16	378.33	93.83	148.5	366.16	1496.32	1121.33	151.33	155
LOC109398876	875.67	969	209.17	201.5	290	630.67	827.67	626	654	1538.83	692	921.5	523.33	783.5	282.5	749.5	884	558.83	513.67	62	297.5	414.5	641	44	76.5	695.67	496	528	600.5	353.5	599.67	109.17	267.33	303.5	884.17	628.67	302.5	268.33	741.5	245	49	18	674	62.5	151	70	23.5
LOC109398877	2913	3010	1214	1217	1348	889	1657	1369	2327	2888	1906	2390	328	162	439	478	344	277	746	329	492	224	334	184	1412	1119	816	1808	1313	319	775	281	1301	1420	1347	847	659	584	1013	392	241	149	2310	474	207	444	131
LOC109398879	520	539	376	294	406	261	1498	889	971	1090	846	1082	83	44	162	192	113	118	147	112	150	139	141	30	512	229	168	659	801	74	150	49	435	341	402	215	147	148	261	110	104	70	844	843	37	94	62
LOC109398881	0.67	0	6.89	6.64	12.84	427.55	111.42	43.58	27.55	40.36	49.12	47.64	149.08	114.94	768.01	997.56	654.82	841.26	606.06	348.56	713.34	1422.59	1266.42	176.8	0.5	346.11	623.82	17.12	137.17	560.81	371.12	171.11	5	15.92	148.29	714.85	697.36	949.12	469.84	997.29	952.72	175.64	0	218.96	493.05	362.69	132.25
LOC109398883	3	0	197	545.5	373.5	612	11.5	27	317.5	50.5	14.5	15.5	136.5	147.5	275.5	305	236.5	363	136	85.5	61	43.5	30	64.5	199.5	713	419.5	139.5	18	337.5	528	169.5	42.5	386	409.5	440	288.5	332	673	276	528	94	3.5	13.5	501.5	253.5	120.5
LOC109398884	230.5	122	105.5	116.5	126.5	87	239.5	183	185	275.5	209	250	41.5	14.5	75	57.5	72	35.5	45.5	102	61	35.5	29	25.5	166.5	97	85.5	190.5	244	46.5	68	19.5	147.5	87.5	142	114.5	91.5	113	109.5	81	230.5	948.5	184.5	286.5	15.5	648	1113
LOC109398885	4.33	15.83	5	5.17	3.67	135.5	9.67	18.67	3.33	8.5	3	7.83	120.83	100.67	179.67	208.5	100.33	175	91.67	71.5	101.67	34	46.67	93.67	5.33	50.33	184.67	0	23.67	239.5	239.83	224.5	6.67	1.67	31.33	263.5	326.5	483	131.67	430.16	138.67	63.83	2.33	30.5	341	138.33	76.33
LOC109398886	0	0	2	7	4	4.2	0	0	0	0	0	0	0	0	0	0	0	0	1	1	0	2.22	6	0	4	4	5.5	5	0	0	31	1	8	9	3	2	0	1	4	0.33	0	4	0	0	0	0	2
LOC109398887	244	720	835	669	686	432	1783	799	838	626	584	742	224	72	312	222	252	200	237	482	842	209	261	116	1975	494	532	1049	1029	311	210	94	1102	606	700	661	424	462	644	471	841	678	423	957	79	421	517
LOC109398891	26.5	18.5	4	0.5	2.5	2	44.5	41.5	43	59	54	49	24	25	18.5	34.5	4.5	18	3	6	22	9	15.5	15.5	1.5	1	15	1.5	42.5	60.5	18.5	84.5	3	3	4	9	33	52.5	2.5	61	2.5	13.5	36.5	10.5	56.5	29.5	11.5
LOC109398893	7.5	4	1	2	2	76	18	1.5	1	2	2	4	40.5	53.5	34.5	64	10	54	5.5	11	28.5	8.5	17.5	17	1	46.5	151	0.5	40.5	95.5	66.5	70	2	2.5	9	150.5	135.5	166	97.5	160.83	292.33	36.33	12.5	22.5	100.5	65	33.5
LOC109398894	182.67	115.33	141.5	175.83	189.5	697.83	992.5	408.5	423.33	514	493.5	632.83	370.17	127	166.17	277.33	306.5	280.5	470.17	337.67	549.17	546	589.67	60.17	82.5	617.17	697.83	391.33	560.83	186.5	353	75	188.83	178	713.33	1111.17	548.5	469.33	985.83	398.33	141	78	524.33	434	75	93.5	76
LOC109398896	2.5	1	2.62	9.5	9	6	8	3.83	1.5	2	2.5	5	2.5	1	0.5	1	0	0.5	0	1	0	2	1.5	0	6.5	2.5	4	4	8.5	0	2	0	3	7	6.5	5	3	2.5	2	5.5	0	0.5	2.5	10	0	0.5	2.5
LOC109398898	1.17	0	0	2.33	3	12.33	3.17	0.67	2.5	3.83	1.62	1	162.96	88.83	392	1407.58	323.17	1020.94	549.33	182.58	370	1129.16	1293.74	35.5	0.33	16.17	23.23	17.67	12.67	277.7	297.22	33.5	0.33	3.17	9	30.33	49.42	79.67	22.17	95.33	49.5	85.33	0.33	16.67	228.79	161	67
LOC109398900	10.33	2	3.33	1.5	1.5	25	22.67	12	11.83	5.17	4.33	35.17	15.33	7	21.67	37.17	9.5	38.67	28.17	78.67	119.83	363.83	179.5	24.5	0.5	30	31.33	5.67	41.33	28	14.5	16.17	3.17	4.83	9.5	40.33	43	48.83	28.33	70.33	40	94.67	2.83	28	29.83	76.5	108.5
LOC109398901	85.5	39.5	346.17	151.5	106.5	60.5	99.17	59	112	139	146	91.67	337.17	49.5	114.5	97.5	145.5	91	416.17	263.33	361.83	335.17	190	439.83	51.5	68.5	62	79.17	76	98	237	765.33	298.5	79.5	42.5	62.5	31	24	50.17	19	118.33	25	44.5	40.17	41	50.5	48
LOC109398902	0	0.5	9	20.5	52	43.5	8	0.5	3	4	0	2	2	11	12	4.5	7.5	5.5	47	20	25.5	17	9	43	8.5	48.5	34.5	93	9	12	40	14	10.5	63	79	70.5	41	44.5	51	35	32	6.5	1	8	13.5	12	6
LOC109398904	151.05	30.2	6.03	9.58	9.95	9.43	723.65	531.37	632.68	673.27	563.37	654.5	36.57	8.92	23.95	58.08	25.73	12.02	95.12	9.55	12.53	16.97	16.15	64.63	6.03	19.77	14.4	24.2	606.99	35.2	40.93	11.48	6.72	10.53	11.77	12.23	13.15	10.12	22.1	11.47	8.32	9.97	467.92	58.83	22.27	11.53	21.87
LOC109398906	3	2.5	20	12.5	16.5	24.5	11.5	4	8.5	3.5	4.5	1.5	587.5	234	1097.5	695	833.5	907.5	417	184.5	211	197	182	187	5	11	42.5	19.5	6.5	499.5	137.5	132.5	26	13	32.5	28.5	61	106.5	30	106	9	25.5	1.5	27.5	229	27.5	31
LOC109398907	877.17	2999.33	5237.67	8823.67	7723.17	8616.33	6339.83	9250	3858.17	3304	7870	6778.83	1986	1396.83	1790	2872.83	814	1734.5	3530.5	1129.83	2248.5	1141	2013.83	786	14508.2	5707.5	5441.03	2751.83	12406.2	2707.33	8679.33	2187.5	5211.5	8740	4776.83	6444	3305.33	3336.67	8374.25	3035.33	12917.7	4439.33	3233	5077.17	1787.33	5476.67	3851
LOC109398911	147.42	123.92	47.5	37.17	45	20.5	248.08	77.33	127.67	89.5	101.33	72.33	4.67	1.33	9.17	42	13.33	8.67	2.17	10.17	8.5	7.17	8.5	2.67	69.17	34.83	28.5	64.17	99.83	9	2.5	3	61.33	39.17	63.17	24.83	20.5	9.17	23.83	9	11.83	9.33	84	45.5	1.17	28.67	16.17
LOC109398913	798	979	988	1394.5	1416	911.5	1040	1005	861.5	1315.5	1156.5	1327	281	111.5	328.5	404.5	211.5	262.5	392	208.5	249	307.5	255	102	981.5	1006	690.5	1115	1240	345	524.5	146.5	981	1317.5	864	643.5	539.5	509	919.5	322	773.5	430.5	910	507	185	960.5	611.5
LOC109398914	1764.5	1650.5	1835	2285	2393.5	414.5	1650.5	1411	1809.5	2074.5	1274	1789	263	94.5	246.5	272	202.5	209.5	247	395.5	508.5	186.5	255.33	92.5	863.5	700.5	294	2873.5	1558.83	117	258	95	1964	1997.5	1256.5	361.5	266	264	535	227.5	214.5	113	1534.5	373.5	85.5	297	112.5
LOC109398915	200	141.5	321.5	586.5	670.5	638.5	601.5	552	795	1028.5	940.5	977.5	646	384.5	1237.5	1268	626	719.5	500.5	217.5	252	277	340	368	395.5	662.5	588.5	722	1035.5	678.5	536	378.5	279.5	726.5	813	593.5	355	393.5	661	341	361	215.5	653	573.5	543.5	459	307
LOC109398916	1013.5	1075.83	504.5	602.67	587.5	117.5	1034.67	879	719.67	1094.17	935	1212.17	16.5	26	72.67	101	43.5	31	28.5	44.5	96.5	37	67.5	18	314	157.5	94	569.67	953	32.5	34	17.5	489.5	552.5	233.5	85	80.5	68.5	122	37	217.5	226	869.33	247.17	22	222.17	405.5
LOC109398917	161.17	105.5	106.33	89.17	95.83	107.33	193.5	111.17	123.33	121.83	92.33	128	359.66	395.17	857.5	865.66	1085.5	660.33	262.83	250	232	259.83	196.83	359	68.5	114.67	138.83	164.67	146.5	709.5	171.33	354.67	125.5	87.17	134.33	164.67	175	190.33	144.67	184.33	132.33	187	83.67	143.67	756.83	158.5	294.17
LOC109398921	72.5	64.5	140	145	138.5	143	321.42	149.5	166.5	230.75	198.75	257	151	156	266.75	243	200	224.25	226	146	243	170.33	182.5	179.5	146	131	184.5	164	276.5	186	174	211.5	169	132.5	146.5	213	164.25	183	165	146	45	106	165	85.5	174.5	103	120
LOC109398922	13.5	7.5	878.86	1774.97	1939.06	758.6	44	14	10.5	26	27.5	53.5	6.5	3.5	7	7	3.5	11	162.5	7.5	43	56.5	132.1	4	971.47	965.43	353.5	1851.67	64.5	7.5	720.2	9.5	914.53	2120.69	1538.56	334.5	175	96	847.83	85	308.58	18	18.5	48.5	12	216.5	28.5
LOC109398923	107.42	95.92	25.67	13.75	10.5	17.42	89.58	30.83	41.67	140.67	64.25	184.58	8.17	10.67	17.5	17.33	9	6	4	2	12.83	3.5	2.75	3.83	37.33	12.08	15.67	1.83	88.92	16.08	17	12.25	13.75	6.25	9.92	12.78	27.75	32.67	7.33	41.83	6.58	12.25	171.92	125.5	16.92	19.92	14.42
LOC109398924	117.5	135.5	327	300.5	316.5	156	511.5	371	396	266	189	244	140	30.5	103	62.5	87	78	96	164.5	221.5	59	92	44.5	462	196	201.5	412.5	374.5	62.5	77.5	31.5	371.5	313.5	274	206.5	164	144.5	215.5	135	67	76	118.5	165	30	96.5	76.5
LOC109398927	0	0	0.5	0	0	0	0.5	0	1	0	0	0.5	0.5	1	0.5	0.5	0	0	1	37	949	5229.5	4862	3.5	0	0.5	0	2	0.5	1	0	0	0.5	0	0.5	0.5	0	0	1	0	1	3.5	1	1.5	0	2.5	5.5
LOC109398931	23.5	45.5	250	795	626.5	748.5	95	101.5	37.5	74.5	56.5	53.5	186.5	195	176.5	369	77.5	199.5	147.5	46.5	176.5	98.5	154	174	223.5	716	1179.17	420	154.5	361	648	484	260.5	746.5	529.5	892	974.5	1151.5	987.5	934.17	634	121	20	491	286	277	142
LOC109398935	822.5	868.5	466.5	610.5	554	871.5	994	1536.5	1810.5	1815	2048	1855	904.5	642	1509	1635	837.5	801.5	1196	282.5	460	563.5	563	431	579.5	810.33	852.17	385.5	1282.25	930	1299.5	763	328	514.33	654.33	629	499	559	866	560.5	278.5	213.5	1642.5	1002.33	723	279	249
LOC109398936	11	444	74.5	137.5	148	84	20.5	13	97.5	27.5	19	16	17.5	40.5	47.5	34	26.5	25.5	15.5	25.5	16.5	6	10	16	249	76	96.5	158.5	37.5	20.5	28	27.5	87	224	136.5	107	94	103.5	98	67.5	332.5	54	6	25	26	92.5	93
LOC109398937	397	348	1689	2441	2315	2967	1412	1846	867	1029	1014	954	942	752	805	921	487	728	2578	306	682	384	654	568	1015	2502	2801	1702	916	827	2913	914	1524	2014	1982	2712	1963	2185	2783	1634	883	157	867	318	729	598	139
LOC109398938	0	0	0.11	0.3	0.1	0	0	0	0	0	0	0	0	0.1	0	0	0	0	0	0	0.93	0	0	0	0.5	0	0.95	0	0.38	0	0	0	0.4	0	0	0	0.12	0	0.12	0.56	0.3	0.14	0	0.1	1.69	1.3	0
LOC109398940	1219	1232	683	770	920	1003	1596	1024	1048	1212	999	1220	210	187	481	484	272	270	531	161	270	239	239	230	504	820	837	1411	1052	260	722	221	716	942	1106	1006	665	732	1128	506	169	122	1149	142	244	272	138
LOC109398941	0	0	0	1	0	0.5	5.5	0	0	0	6	1	14393.5	10509	73	1027	119	304.5	423	26.5	0	0.5	1	140	10.5	12.5	0	0	0	88.5	360	104.5	0	0	0	1	8	11	0	18.5	0	15.5	0	0	4	32	12.5
LOC109398943	9.7	10.57	0.7	0.75	0.5	0	7.08	3.42	7.32	8	7.82	2.73	0	0	0	0	0	0	0	0	0	0	0	0	1.6	0.17	0.25	0.25	4.53	0	0	0	0	0.25	0	0	0	0.25	0.5	0.25	0	0	4.52	5.75	0	0	0
LOC109398944	5.18	7.13	0.5	0	0	0	2.65	1.75	5.32	4.85	3.87	2	0	0	0	0	0	0	0	0	0	0	0	0	0.6	0.17	0.25	0.25	3.53	0	0	0	0	0	0	0	0	0.25	0.25	0	0	0	1.92	4.25	0	0	0
LOC109398945	0	2	0.5	0.5	1.5	23	75.5	4	0.5	2	5	8	735.5	125	18.5	4	5.5	4	228.5	424.5	1228	1443	1099.5	385.5	1	15.5	45.5	1	18.5	135.5	289.5	396.5	1	0	24	32.5	94	125	23.5	163	29	689.5	0	83.5	32.5	303.5	599.5
LOC109398946	4	2.5	0.5	0	0	0	6.75	1	3	1.75	0.5	6.5	0	0	0	0	0.25	0	0	0	0	0	0	0	0	0	0	1.75	1.75	0	0.75	0	0.5	0	0.5	0.5	0	0	1	0	0.5	0	1	5.75	0	0.5	0
LOC109398950	1.2	2.35	1.32	0.75	1.11	1.9	6.81	4.1	5.73	2.12	0.38	2.82	0	0	1	0.92	1.8	0.29	3.97	1.54	1.66	3.07	1.12	0	1.61	3.45	3.92	1.75	4.99	0.25	0.86	0.9	1.87	0.14	0.4	2.51	1.28	2.16	1.24	1.06	1.85	0.75	1.44	0.9	0.34	0.25	1.75
LOC109398951	81	78.37	7	3	4.83	69.4	29.5	40	54.5	55.33	54.83	29.67	208.33	129	265.33	248.66	87.83	215.73	27.5	24.5	66	20.67	18.33	58.67	10	29.17	248.25	2.83	72.83	245.58	162	252.83	3	2.33	5.33	216.36	344.53	443.31	69.92	376.7	155	67	35.5	17.5	306.08	110.7	87.03
LOC109398954	17.82	23.7	2.76	2.84	2.98	1.83	36.49	40.36	15.92	34.01	8.16	18.12	0	0.12	0	0.4	0.5	0	1.47	1.58	1.82	0.57	0.3	0.7	5.7	2.26	2.16	2.58	47.97	0.14	1.94	0	3.93	1.82	1.83	1.86	1.3	1.36	1.98	1.02	0.9	0.33	13.37	0.34	0	1.81	0.2
LOC109398955	456	787	1795	2821	3040	3662	1903	1309	820	1065	1249	1200	712	461	1084	1049	460	753	834	302	553	383	591	382	919	3597	3349	2249	1949	1067	1700	629	1635	3057	2955	3638	2620	2799	3513	1893	775	264	963	626	862	869	162
LOC109398956	3219	3282	2886	3639	3535	881	4043	3358	2837	5259	4480	5274	211	135	343	512	200	145	611	159	527	323	566	81	3116	1059	424	2867	4300	177	800	230	3017	3606	1685	498	276	285	851	168	420	60	4996	2735	140	777	86
LOC109398961	10.32	14.78	18.75	12.07	21.05	10.59	24.77	31.72	24.39	15.73	24.31	27.8	3.03	3.34	10.84	10.55	4.04	1.57	9.31	4.73	9.54	7.17	2.6	2	25.09	17.4	10.6	25.93	56.77	3.91	5.61	6.28	18.82	13.42	13.96	20.52	6.8	7.69	15.37	6.9	15.98	11.15	8.5	93.52	3.06	16.72	16.42
LOC109398962	945	615	92	58	65	3493	628	2254	2208	3879	4758	4796	38	105.5	20	429	63	7	351	3	60	133	29	125	281	2031	8075	41	1078	9	2654	632.5	75	60.33	658.67	8244.5	3158.17	2135	3597	1363	28111.3	18	3190.33	162	12.5	650	13
LOC109398969	3.12	1.28	0.77	0	0	0.33	8.51	8.24	2.65	2.93	0	0.27	0	0	0	0	0	0.25	1.67	0	0.67	0.25	0.7	0.2	0	0.83	0.14	0.25	0.82	0.17	1.97	0.2	0.33	0.57	0.38	0.67	1.13	1.98	4.05	0.37	0.59	0.2	0.12	1.02	0	1.43	0.1
LOC109398973	1892.32	2881.35	1232	4821.25	4579.9	2955	2316.9	3358.05	2412.28	2327.48	4604.78	3917	125.08	120.33	98.08	644	193.75	205.33	195.58	135.5	142.83	159.17	219.92	83.92	1797.67	2299.08	1567.25	2474.83	4031.93	236	516.42	182.17	797.25	4628.67	3514.42	1529.83	886.5	861.83	2873.08	767.33	1289.33	226.33	2975.22	433.58	245.58	1051.08	192.75
LOC109398974	22.33	12.5	893.16	1555.23	1424	1730.06	498.23	474.23	59	38	47.83	55.17	60.17	60.67	59	94.83	50	124	286.67	27	105	110.5	131.17	129.67	728.16	1683.33	1226.5	883	409.5	131.83	826.83	221.33	788	1324.16	1396.16	965	649.5	644.16	2049.66	448.5	1874.56	47.83	12.17	201.5	123.33	444.8	41.83
LOC109398975	1724.83	1871.5	1399	1578.33	1565	1586	3020	2713.5	3424.33	3143	3660.49	3623.83	4787.49	2698.36	5543.23	5238.16	3316.3	5108.63	5576.2	3085.83	5866.56	4813.2	4430.66	9588.73	958.5	1716.16	2002.13	1530.16	3467.3	8340.86	5606.93	11592.8	1255.17	1322.5	1678.33	1759.5	2104.83	2563.7	1705	2197.5	1333	2119.16	2953.06	2339.5	12003	3095.66	2115.33
LOC109398978	985.5	856	258.83	298.99	314.17	211.67	607.66	766.16	922.33	1012.33	872.66	1033.33	60.33	21.67	96.33	74.29	52.5	47.83	43.83	54.17	38.17	65.17	38	17.67	221	219.67	138.33	378.5	656.5	39.25	86.83	21	185.33	209.17	213.33	141.67	120.5	99.67	216.5	83.83	324.83	167.83	770.66	223.33	17.17	272.17	164.83
LOC109398979	98.5	90.67	228.67	229.33	257.67	145.67	332	250	339.5	356	294.17	327	44.17	23	82	68.67	48.5	38	105	29.33	69.33	30	45.33	23.17	255.83	170.5	114.67	376.5	261.17	29.83	100.67	28.33	234.83	227.5	224.33	156.48	85.33	90.67	184.5	56.83	45.67	18.67	285.33	168.5	33	59.67	10
LOC109398980	0.25	11.53	950.25	1326.76	1151.62	1123.35	389.67	653.83	143.92	17.92	57.42	43.42	72.75	28.08	42.75	79.2	53.92	58.92	441.8	22.83	148.5	158.25	118.92	29.62	906.78	883.5	871.9	826.86	322.23	52.25	636.33	49.42	731.1	871.98	1110.26	629.08	451.03	526	1089.3	336.78	1973.81	122.57	1.42	16.92	70.67	541.03	135.67
LOC109398981	164	119.17	180.83	169.5	155.83	120.33	333	278.83	312.67	332.5	254.33	288.33	89.17	44.17	111.83	165.17	108	85.67	170.5	93.83	144.5	106.33	90.17	22.33	157.33	123.33	117.33	293	316	72.17	142.5	35.33	172.17	126.83	151.83	118.5	79.5	99.5	133.33	71.5	138.67	146.83	235.83	82	53.5	135	138.33
LOC109398982	64.42	57.83	93.08	87.5	109.5	68.17	110.58	75.67	109.83	112.83	44.92	86.17	66.5	36.33	107.5	68	87	95	90	93.92	133.08	47	59.67	47.83	131.17	85.33	94.33	182.08	44.33	57.17	84	29.5	145.25	95.17	127.17	111.5	114.33	107	108.25	95.17	14.83	14.33	77.42	104.33	33.5	24.17	13.33
LOC109398983	809	830.5	552	774.16	716.33	271.67	384.33	297	427	312.5	270.08	319.5	74.67	30.17	164.67	117.67	131.5	87.17	128.83	88	145	144.17	123.17	29.83	425	416.17	263.5	1139.5	342.5	58.67	272.83	69.67	566.16	459.33	657.33	236.5	123.17	133.5	314.5	96.5	198	115.33	324.33	406.67	27.5	356	172.67
LOC109398985	6.03	5.53	9.45	6.15	5.75	7.25	3.23	3.37	6.17	3.68	5.67	3.78	1.72	0.73	0.2	1.38	0.8	2.07	2.73	1.98	0.2	0.87	1.58	0.33	6.1	6.87	8.12	7.65	3.7	0.45	6.13	0.53	11.83	5.6	7.02	5.58	4.98	3.13	5.83	2.58	5.33	4.48	3.85	2.35	1.18	1.5	1.68
LOC109398987	504.67	404.17	104.5	122.83	119.17	52.17	224	224.17	304.83	411	331	385.83	16.17	8.33	12.67	52	6.33	9.33	2.67	5.83	8.83	7.33	13.5	4.83	62.17	54.83	57.33	212.67	310.83	22.67	39.67	11.33	73.83	137.17	107.83	48.5	43.83	32.33	70	24.5	68.17	16.33	372.67	120.5	9.33	43.83	15
LOC109398988	16.17	25	14.83	2.17	0.67	1	22.67	16.67	7.17	22.67	11.83	21	7	1.33	8.67	10.17	7.17	18.83	11.83	272.5	296.33	464.67	115	17.17	0	1.33	1	1.5	28.67	18.33	16	6.5	10.33	3.5	4.5	2	7.67	20.17	3	26.17	0	280.5	20.83	26.67	0.5	44.17	304.5
LOC109398989	27.17	24.17	4.17	2.83	4.5	13.33	114.67	97.67	60.83	103.17	161.33	159.67	279.17	255.5	274.33	532.5	80.33	210.17	199.5	3	20.33	25	99.33	131	5	3.33	47.67	7.33	314.67	785	217.33	153	3.5	4.5	2	29.5	39.67	34.5	13	40.33	6	8.67	56.67	140	194.33	20	16.83
LOC109398993	7722	9233	6215	8079	7836	11980	8468	11861	10383	14698	15054	13375	3774	3626	5031	6591	2157	3920	3328	1080	1681	3269	2925	2287	12627	10648	10595	3450	10743	4696	7136	5657	6952	9373	6537	12300	6957	6886	12546	5366	6174	1909	9036	3684	3803	2814	2564
LOC109398994	16	14.5	4	1.5	0	0.5	25	11	11.5	19.83	11	11	0	1	2	2.5	1	4.5	0	0	5.5	0	3	0.5	5.5	4	11.5	1	43.5	4	0	2.5	1	0	0	7	11.5	24	5	22.5	6.5	4	8.5	58.5	2.5	11	2.5
LOC109398996	10.5	11.75	2	1	2.25	3.75	22.08	14.08	22.42	12.42	16	21.5	307	236.58	1170.91	479.58	1579	852.16	5.75	4.25	9.08	3.83	5.17	115	1.25	2.5	6	6	40	559.83	27.42	228.48	2.92	0	3.58	1.5	2.5	0.5	2.5	3.25	7.33	4.75	6.58	2252.33	827.21	3.42	2.67
LOC109398999	0	0	1	1	1	5	5.5	1	0	0	0	0	7.5	5	17	17.5	40.5	31	0	5	2	4	0	12.5	1	2	6.5	1	1	39.5	0	0	0	0	2	1.5	4.5	1	2.5	1	3	2	0	4.5	12.5	0.5	0
LOC109399005	923.66	850.49	498	949.16	684.16	191.83	909.16	1702.99	726.23	1115.66	2653.65	1943.49	115.33	123.5	105.5	417.33	66.33	84.33	75.5	12.17	67.33	50.83	107.83	40.17	1654.32	124.33	306.5	315.83	2325.82	180.5	432.16	153.67	483.5	796.33	336.33	321.75	257	240.17	312.33	190	1043.83	272	1479.16	517.66	176.33	324	257.5
LOC109399006	1	634.5	1697.23	2678.49	2126.91	2956.89	435.17	335	383.25	347.33	167.67	150.92	677.42	508	878.42	653.17	503.17	930.23	1058.33	476.83	801	624.58	714.17	517	2423.83	1543.28	1651.25	1493	479	766.17	1983.5	1186.66	1700.58	2639.64	2501.74	2493.29	1510.4	1515.16	2994.74	1448.66	770.33	530	3.17	233.83	908.83	680.25	494.13
LOC109399007	22	26.5	9	11	7	28	119.5	82	93.5	118	134	143	387	328.5	395.5	698.5	187.5	435.5	509.5	6.5	41.5	46	128	293	19.5	18	63.5	10.5	301	1013	289	178.5	5	11.5	8	77.5	51	53.5	28	72.5	7	19	42.5	125	150	29.5	14.5
LOC109399008	19476	16313	2857.5	2875	2336.5	896	92551	134407	192299	90405	59040.7	75194.5	43.5	16.5	32.5	4774	3748.5	57	9	23.5	50	6	5	127.5	3246.5	870	519.5	3456	86747.5	5	1	0	2030	1581.5	1297	317.5	377	390.5	915	228.5	301	42	20308.3	5.5	2	401	95.5
LOC109399009	1372	1090.33	143	53.5	70.5	56	15169.8	23488.3	11091.3	2848.5	4488.5	5300.33	6	0.5	1	132	191.5	2.5	0	5.5	13	2	0	11	187.5	34	34	98.5	16663.8	3.5	1	1	63.5	28	30	13	24	26.5	43	6.5	26	10	2274.5	5.5	1	38	4
LOC109399010	7195	5270	4225	11344.5	12452.5	30745.5	7869.5	7132.67	5764.5	10727.5	12561.5	12510	6791.33	5681	6934	10315.5	4101	8376	7495	2313.5	7663	6687	10481.2	5256.5	5476	28553.5	36079.7	5652.5	10291.2	16537	18592.7	9101.5	4065.67	15556.7	11345.7	33972	28509.3	31568.5	32032.2	22189.5	25423.5	1822	8931.5	6026.5	11832.3	7468	2081
LOC109399011	801	443	440	439	491	308	801	685	990	1214	819	1038	199	93	298	236	309	207	375	179	237	132	146	156	303	350	293	791	576	123	250	97	397	410	562	333	250	245	425	223	346	89	880	566	63	185	146
LOC109399012	0	0	0	0	0	0.67	0	1	0	0	1	0.5	0	1.5	1	0	0	0	0	240.5	1255.16	5651.82	2530.49	0	2.33	0	2.5	2.33	2.33	1.83	0	0	1	0	0	0.33	24.67	114	0	153.67	4.5	113.5	0	0	1	49.67	128.67
LOC109399023	0.25	0.24	1.33	0.98	0	0.5	1.34	2.13	1.93	1.1	0.45	1.91	0	0	0.11	0	0	0.5	0.14	0.4	0	1	0	0	0	0.12	0.14	0	0.64	0	0	0.11	0	0.11	0.12	1	1	0.17	0.27	0	0	0	0.5	1.7	0	0	0.11
LOC109399024	139.06	124.33	12.83	1.33	7.33	2.33	204.78	104.06	68.22	89.61	97.94	113.72	0	0	0	9.5	4	0	1.33	5.33	0	0.44	3	3.33	9.5	2.67	5.17	10.17	231.06	0	5	5.33	16.17	5	11.17	6.33	2.83	4	4.67	0.33	0.33	1	88.78	180.89	0	2	1.5
LOC109399029	3.78	1.45	0.58	0.83	0.5	3.08	11.78	5.12	9.58	4.87	7.37	17.22	0.33	0	0.5	0	0	0	0	0	0.33	0	0	0.83	1.75	0.25	2.25	1.48	9.62	0	0	0	2.92	1.33	1.5	2.32	1	0.58	0.25	2	0.33	0	3.4	6.5	0.7	0.5	1.33
LOC109399031	1.78	0.42	8.57	4.01	3.55	3.84	1.25	0.59	0.5	0.2	1.03	0.59	0.77	2.04	0	0.34	0.25	2.06	0.29	0.9	0.39	1.43	2.18	0.75	6.74	2.77	6.31	2.04	1.85	0	0.2	1	5.09	6.35	4.63	2.84	0.6	1	2.71	2.2	4.31	1.28	0.25	0.77	2.03	1.24	1.6
LOC109399032	1.08	11.78	13.36	16.68	11.39	5.72	1.42	2.07	1.62	0.45	0.73	0.85	6.89	0.22	0.48	0.14	0.84	2.74	2.83	0.11	1.41	2.73	3.75	0.29	3.97	6.97	8.64	11.59	1.22	6.4	1.82	3.83	4.13	5.63	9.91	2.45	2.74	3.96	3.99	1.44	0.5	1.24	0.29	5.53	0.83	1.77	0
LOC109399034	2.91	26.51	10.92	13.13	13.51	6	0.24	1.48	1.65	0.46	0.95	1.27	0.45	4.67	1.11	0.96	1.8	2.26	0.96	0	2.83	1	1.87	0.17	17.2	8.85	11.34	3.5	1.25	1.01	4.13	1.71	5.09	11.43	6.34	9.68	5.33	6.67	8.97	4.72	5.67	1.43	1.2	4.85	2.62	2.72	1.14
LOC109399035	0	0.33	0	1.58	0.5	1.17	0	0	0	0.5	0	0	0	0	0	0.33	0	0	0	0	0	0	0.67	0	0.33	0	0.83	0	0.67	0.33	1.58	0	0.33	0	0	2.25	0	0	1.5	0	0.83	0	0.25	1.17	0	0.33	0
LOC109399038	2.37	2.18	5.88	6.8	4.8	6.73	7.35	14.08	9.4	10.78	9.68	3.8	0.5	0.2	13.68	2.85	1.37	0	6.22	0.25	3.5	1.43	4.08	3.23	8.05	7.82	11.98	4.27	21.07	1.8	2.33	6.6	7.85	9.18	11.9	14.08	7.57	6.88	8.53	3.22	1.95	0.9	6.13	7.33	0.4	2	1.3
LOC109399041	17.63	5.85	7.65	5.29	3.46	1.02	11.35	18.58	38.08	15.46	16.89	17.93	0	0	0	0.17	0.62	0.48	0.96	0.25	1.22	1.93	0.45	1.09	3.77	1.98	3.07	7.32	20.05	0.66	0.68	0.72	5.2	6.07	2.89	2.05	2.48	2.75	3.73	0.88	4.01	0.62	5.54	0.71	0	1.54	0.75
LOC109399042	42.53	13.37	23.12	20.31	18.81	2.77	18.33	38.47	89.73	27.72	42.88	38.71	0	1	0	0	1.62	0.14	1.55	2.25	5.72	3.76	2.81	2.53	8.58	8.42	8.15	25.44	53.38	2.33	1.18	1.88	16.65	24.48	3.91	7.54	6.98	8.37	6.9	4.72	10.79	0.78	18.13	2.37	0	3.12	3
LOC109399044	4.87	2.7	2	0.5	1.5	5.25	14.17	6.12	9.08	7.75	4.37	11.05	0.33	0	0.5	0	0.25	0.5	0	0	0	0	0.33	1.33	2.42	1.25	3.25	1.98	11.83	0	0	0	3.75	0.5	2	3.65	1.83	1.92	0	0.58	0.33	0	2.4	9.67	0.2	0.43	1.58
LOC109399045	1.15	0	0	0.25	0	0	1.37	0.4	1.38	3.53	1.54	1.77	0.17	0	0	0	0	0	0	0	0	0	0	0	0.17	0	0	0	2.72	0	0	0	0.5	0	0.65	0	0.17	0.45	0	0	0	0	2.97	0.5	0	0.65	0
LOC109399050	39.5	50.95	30.5	14.25	26.5	8	34.83	10.25	39	41	19	24	1.5	5	7	0	1	2.25	2	9	8.5	4	4.5	3.5	53.64	11.67	10.25	13.5	27.33	2.5	9.5	9	22	28.67	19.67	10.67	4.58	2.39	11.17	3.5	2.5	3	31	40	5	3.95	5.5
LOC109399051	32.04	14.75	6.67	9.37	12.75	9	137.89	53.48	85.11	88.94	48.79	71.96	0.92	0.42	3.83	11.58	3.33	1	8.67	2	2.08	1.17	3.57	5.83	6.04	4.83	8	17.7	36.71	0.33	2.5	2.5	6.08	8.04	14.12	4.21	1.58	2.75	8.5	1.33	2.42	0.5	91.83	16.08	0.58	2.08	0
LOC109399052	5575	8229	4886	5846	5696	4127	4140	4203	4685	5088	4882	4937	1817	1021	2767	3240	1999	2084	2451	3013	1807	1973	1690	972	4828	4767	3894	4787	5135	1959	3034	1538	4004	4726	3838	3251	2633	2623.33	4146	2271	3177	5741	4080	3289	1318	6580.5	6598
LOC109399056	526	686.5	800.5	804.33	761.5	665	1229.67	1045	1148	1163.83	1185.5	1267.5	418	194	418.5	451.33	259.5	268	456.83	217	325	236.5	331.5	207.5	1367.83	441.83	411.5	696	1003	374	683	293	846.5	659.5	693.83	507.5	285	304.5	631.5	302.5	275	95	1104	564.17	280.5	264	69.5
LOC109399059	570	518	1295	1492	1606	3476	5141	4510	3688	4004	2730	3075	4237	866	1783	1898	1306	1308	1496	2342	2022	1241	1797	1142	2326	3014	3982	2412	3153	1418	1855	1541	1613	1705	2720	4400	3149	3446	3634	2951	1182	1124	2044	1300	982	1648	1611
LOC109399060	0.78	0.17	0.33	0	0.67	0	1.59	0.33	0	0.67	0	0.58	0	0	0.2	0	0	0	0	0	1	0.99	0	0	0.5	0.2	0	0	1.42	0	0	1	0.25	0	0.67	0.17	0.37	0.48	0	0.87	0	0	0	16.28	0	0.33	0
LOC109399072	609	289	256	230	259	138	366	242	444	402	334	462	142	123	352	236	247	224	205	383	309	163	133	120	243	227	166	358	288	197	140	108	304	211	237	187	184	175	195	124	70	430	383	118	142	298	678
LOC109399073	113.5	114	207.5	194.5	186	141	239.83	162	203	164.5	102.5	164	44.5	28.5	123	82.5	81.5	37.5	58.5	74.5	62.5	50	57	15.5	189.5	187	115	359.5	191.5	32	54.5	16	292.83	162	260	135.5	102	82	164	59.5	75	188.5	57.5	50	26	121.5	250.83
LOC109399074	0	2	1	0	0	2	182	8	7	17	26	4	313	33	151	103.5	136	416	719	75	38.5	79	208	303.5	0	3	20.5	2	8	64	389.5	421	0	2	0	5	10	11	7.5	9	1	31.5	1	251	192	0	176
LOC109399075	116.38	164.48	13.31	7.27	16.05	6.69	104.03	250.51	57.51	79.66	63.39	179.58	2.46	0.25	1.21	24.45	2.04	0.25	54.83	7.05	13.95	2.55	1.23	8.18	25.8	9.79	3.22	27.67	163.62	0	29.24	14.66	27.86	17.58	19.64	21.29	10.08	11.4	30.5	3.27	11.1	2.68	298.01	102.87	1.17	10.17	2.06
LOC109399080	556	575	331.5	306	409.5	332	1007	550	732	739	892	1121.5	91	43	146	162	88	93	145	49	63.5	103	71	33	328	363	213	520	950.5	72	190	36	341.5	427	400	381	180	214	405	133.5	516.5	75	857	107	46	204	71
LOC109399083	0	1	1.2	1.17	2	0.5	1	0.14	0.53	0.33	0	0	0	0	0.64	0	0.5	0	0.7	2.67	0.5	1	0.5	0	3	1.83	1.5	3.33	2.9	0.25	1	0	2.5	1	3.12	1.7	1.25	0.5	0.5	1	0.5	3.17	2	1.83	0	1	3.34
LOC109399084	31	22	14	4	16	1080	646	280	84	120	179	131	9269	9314	8761	12476	4139	8443	5997	1608	7425	8376	4710	8323	49	604	2625	21	1291	24059	13304	22406	10	8	166	1975	3923	5563	875	5127	5675	3311	25	92	15337	3646	2411
LOC109399088	3612	3158	1310	1738	1534	2947	3434	4755	3929	4340	6377	5788	1326	1350	1806	2493	911	1259	1133	506	798	617	517	720	1087	2160	3421	1085	6907	1716	2330	2085	1177	1621	1888	3182	2519	2749	2848	2474	4883	1207	4538	1294	1382	1975	1667
LOC109399090	350	393	6677	23209	21780	2898	1417	1064	7235	10257	928	1030	4629	3906	6269	3733	3007	3600	7077	5137	8221	11084	5604	3774	4682	2627	12056	7116	1613	2804	6035	4429	3053	22441	1448	9354	18463	19105	2982	7563	18590	2987	253	2002	1949	3731	3330
LOC109399093	13460	15300	58608	55152	52725	46063	58475	33656.5	20832	28292	24954.5	30301	33431	9825	18411	18370	15833	18866	33649.5	65168.5	45969	46924	35312.2	11690	49386	28434	32768	49086	49344.5	29258	33630.5	12958	57114	54261	46755.3	46795	28224	33248	49420	27707	42212	73169.5	24612	13579	10446	56981.5	82077
LOC109399094	7737	8289	2864	3923	3734	3266	6771	6390	5464	6654	7905	7506	4904	2360	6305	6798	3990	4794	3274	2285	3077	3346	2582	1295	2396	3562	3931	2463	8926	5106	4916	2511	2586	3091	2402	3338	2985	3249	3403	2522	2189	4139	6576	4422	4081	5530	4414
LOC109399095	8	8	23.5	34	29	217	191.5	742.67	103.5	80	53.5	42	933.17	925.17	1238	2025.83	781.83	1535	247.5	801.17	442.17	204.67	117.5	716.67	19.5	112	321	22.5	218.5	3197.5	647.5	1970.5	17	47.5	56	406.17	578.67	883	216.83	935.67	1086.67	5126.67	6	598.5	3852.17	3663.5	5244.33
LOC109399098	1067.17	555.67	1751.17	2349.17	2325.67	1552.67	1983	2004.67	3616.67	4631.33	3159.5	3960.17	747.33	406.33	1478.17	1708.67	2778.83	962.17	978.5	379.83	684.83	768.5	1096.17	2906.5	1742.67	1660	1895.17	2031.67	3277.5	1370.33	1207.67	2254.5	1686	2170.5	2200.67	1579.5	1637.33	2189.83	1549.17	1635.17	2137.83	649.5	3542.83	411.5	1074.33	1318	1064.33
LOC109399100	3154	3939	1688	2119	1975	2103	1824	1918	2598	4329	3606	3559	668	411	989	1360	381	544	671	96.5	371	662	700.11	389	2129	2073	1929	1782	3004	927	2034	878	1486	1682.5	2657	1664	1318.5	1407.5	2218	926	8230.2	3096	2468	1869	746	4458	3971
LOC109399101	1059	1113	670	401	322	226	760	1153	1563	1708	1465	1487	1384	801	3574	2754	1831	2218	716	1123	1953	3094	3112	1088	909	223	357	485	876	1488	613	693	768	300	269	245	323	415	240	495	108	1634	1336	538	1059	775	1699
LOC109399102	11228	10125	46119	41346	39421	28777	28220	21068	22100	20136	13032	15699	40913	16893	36128	25331	34573	26858	41468	101523	47460	43868	27905	17732	33764	47150	42012	46991	28788	28329	29607	14491	36297	31609	37220	33460	39701	39044	40757	32554	27048	53283	9561	13835	11862	53449	63172
LOC109399103	698.5	546	146.5	199	252	454.5	717.5	458.5	478.5	557	496.5	591.5	50.5	35.5	71.5	107.5	64.5	64.5	299.67	90.5	141.5	76	71	45.5	173	407	331	539.17	405.5	55	489.5	71.5	139.5	246.5	520	413.5	186	183	567	134	273.5	225	548	243	58.5	320.5	236.5
LOC109399104	5	9.5	8	26.5	107	121	7	10	8.5	8	9	11	211.5	178	1391.67	823.5	385.5	758.17	95	515.17	614.5	899.67	638	135.5	4	119.5	192	88.5	15	329	57.5	76.5	8.5	151.5	126.5	141	336.17	459	118.5	448.67	113.5	642.5	6	14	286	632.5	625
LOC109399105	4936.49	5544.49	17526.1	17482.1	17364	12209	13085.3	7964.32	7974.49	5762.49	3928.83	4798.66	19585.3	5388.99	10985	10373.3	14634.6	13857.3	15056.1	47185.4	17319.8	19494	10377.8	5973.49	14048.8	17531.3	15669	19907.1	11582.5	11935	9246.82	5336.49	16229.6	13426.1	15715.8	14230	14218	13499.5	14279.3	11528	9440.48	21713.6	2733.16	4272.99	3595.83	19957.6	23032.8
LOC109399108	1517	1399	732	841	832	561	1139	1265	1365	1734	1508	1664	173	116	421	484	346	251	353	186	242	338	190	100	969	614	499	544	1299	280	422	127	613	742	490	396	289	338	493	265	594	407	1650	402	196	430	608
LOC109399110	19	20	656	455	387	530	36	28	26	26	33	27	457	253	748	607	304	485	242	156	376	686	475	106	589	390	1098	198	61	663	266	116	646	317	167	830	641	604	575	450	173	173	17	204	308	172	168
LOC109399111	3224	4147	5871	8077	8266	2063	2084	1959	3276	4475	4261	4255	57	70	114	493	113	109	903	181	651	473	1024	45	2802	2427	839	6941	2816	125	960	207	5424	6523	4443	832	461	361	1983	333	1444	195	3181	5274	40	1143	189
LOC109399115	349	269	271.5	356.5	350.5	363	463.5	330.5	262.5	446	282.5	382.67	82.5	39.5	142	131	104.5	89	136.5	87.5	67	70	52.5	14	212.5	329	259	508.5	362	71	192	41	325.5	259.5	388.5	332	241	212	356	178	224	115.5	367.5	86	80	136.5	129
LOC109399117	1284	2891	572	516	671	314	865	678	935	978	704	910	2448	453	456	626	429	346	490	649	652	380	430	161	799	502	280	726	426	416	366	160	553	505	550	382	245	273	482	271	240	81	763	408	820	192	89
LOC109399121	6.67	9.5	11.17	7.67	5.67	6.67	14.67	17.67	13.75	13.58	12	15.17	2.33	0	6.17	1.5	1.5	0	3.78	1.5	0	1.33	1.5	0.25	10.58	9.25	2.33	3.48	38.42	0	22.25	4.42	20.83	9.58	10	6.93	3.58	4.75	8.08	1.75	6.25	8.39	20.33	235.08	0	9.64	3.58
LOC109399127	0	0	0	1	0	0	0	0	0	0	2	1	3583	4441	8670	10022	13844	8260	14	10	2	1	5	77	2	4	14	10	14	2893	7	67	0	0	0	2	2	2	0	5	1	3	0	3	2850	9	3
LOC109399132	256	57	215	177	180	220	1032	867	1254	1210	968	1146	1260	317	1793	1121	985	474	488	953	1173	1050	1099	367	216	295	528	271	928	445	273	244	235	143	278	474	542	586	269	501	55	178	781	196	236	187	165
LOC109399133	14.62	13.21	11.81	11.02	8.5	4.4	16.67	7.82	20.04	41.81	20.28	29.84	1.5	0.67	1.01	9.2	3.67	9.48	2.48	11.82	4	2.67	2.5	2.33	5.92	8.1	5	17.83	20.86	1.67	0.48	0.2	13.79	8.23	7.31	8.67	5.33	3.37	4.33	2.33	5	21.92	11	12.78	2.81	11.63	28.34
LOC109399134	286	281	443	442	468	394	726	656	772	783	625	689	295	146	532	388	364	249	385	296	462	182	189	117	650	469	422	475	744	252	438	144	500	406	514	427	395	391	440	290	179	148	619	361	261	221	119
LOC109399137	286	240	293	312	375	435	386	319	204	249	184	324	83	37	112	104	66	80	198	98	83	106	59	38	335	439	416	637	273	77	281	83	368	348	591	559	302	274	523	246	419	110	278	77	53	217	81
LOC109399139	23.62	23.54	14.31	21.35	16.17	3.46	24.33	13.49	28.71	50.73	28.28	38.59	0.67	0	1.68	12.14	5.67	10.14	2.64	15.66	1.83	1.33	2.5	3.67	4.92	11.02	10.67	14	27.53	1.33	0.48	0.2	17.46	12.81	12.14	7.83	7.33	7.87	6.67	3	6	21	17.67	15.94	5.14	9.8	45.68
LOC109399154	19512.6	20616.5	30069.7	27814.8	26988.5	20560.7	25292.4	15472	14731.3	15281.2	10595.7	14127.3	34096.2	13364.7	25262.5	19447.8	29241.8	24330.7	29167.3	95344	41656.8	38462.9	22880.3	13952.3	23801.3	27194.3	28757.2	32100	22690.5	24835.7	19256.2	11857.3	29423.7	24358	30396.3	29467.7	31982.2	32216.8	32060.2	27026.8	25255.5	54316.5	10628	13209.8	10674.2	41300.2	61653
LOC109399160	1	0	1	0	0	2	1	0	0	0	0	0	198	116	178	369	812	375	155	16	3146	740	5193	8326	0	14	6	6	396	399	79	5469	3	0	2	2	842	1597	2	2412	3	12	2	17	300	44	24
LOC109399161	9	1016	29	12	17	8	5	3	9	7	2	13	0	0	0	0	0	0	89	149	5029	1943	9778	6	350	10	7	15	4	0	46	6	19	16	6	5	1170	2508	11	3499	1	111	6	16	1	317	97
LOC109399162	0	1	9	7	9	5	2	0	2	3	2	2	91	125	148	230	266	284	51	2	3	15	15	1201.58	5	0	5	3	2	256	91.5	1017	9	4	0	5	3	6	2	6	1	0	0	8	252.14	3.14	3
LOC109399163	0	1	0	0	0	6.5	2	0	2.5	0.5	0.5	0	0	0	0.5	0.5	0	1	26.5	32	64.5	39.5	25.5	9	0	4.5	1.5	0	3.5	1.5	20.5	14.5	0	0	8	0	22	27	6	39.5	2.5	38.5	0	3	0	79	58
LOC109399166	0	1	0	0	0	0.5	0.33	0.5	0	0	0	0	0	0	2	1.5	0	0.5	33.33	7.33	2002.33	1656	15269.6	4.83	0	5.5	0.33	1.5	1	1	14.75	8	0	0	0.5	0.5	783.17	1472.33	4	2118.17	4	7	1	0.5	4.83	43.33	7
LOC109399175	1	1	0	0	2.5	0	8.33	0	1	1	0	2.5	0	0	0	0	3	0	0	0	1	0	1	0	0	1	0	3	7.5	0	0	0	1.5	0	0	0	0	1.5	1	0	0	1.5	2	2.5	0.5	2	2.5
LOC109399176	0	3	24.5	24	4	2.5	4	1	1.67	7.5	1.5	1.5	157.67	150.33	159	188.33	99.67	174.5	14.83	6	5	2.5	6	170.83	14	9	11.5	14.33	1	174.5	9	84.5	26	11	13	17.5	5.5	4.5	9.5	6.5	1.5	3	0.5	14.5	52.5	8	2.5
LOC109399186	4437	4873	6920	7659	7253.5	6744	4788.5	5367	5982	4069	4777	4766	6525.5	2017	3502.5	4115	1746	2426.5	3262	2185	3485	2572	3493	916	14374	5810	5399	4613	5630	3956	6149.5	1617	6632.5	6741.5	5091	4929.5	3044	3175	6976	2721.5	4356	3105.5	4239	3281.5	2134	4715	3467
LOC109399189	4518.5	2964.5	1708.5	1923.5	1558.5	767.5	2205	2263.5	2992	3843	3753	4055.5	249.5	150.5	420.5	694	355	252	572	337.5	348	313.5	360.5	79	1610	843.5	551	1238	2778	198.5	592.5	122.5	1208.5	1267.5	778.5	457.5	334.5	403	697.5	260	1928.5	847.5	3702	612.5	133	1292	1140.5
LOC109399190	33	9.33	20.5	11.33	14.17	256.66	43.33	55.83	66.33	93.17	45.83	46.83	156.33	139.67	241.16	265.5	136	269.66	110	137.83	117	44.5	34.5	126.17	101.83	142.17	385.5	11.83	68.67	318.57	229.5	248.16	14.33	10.17	45	367.83	407	511.91	254.16	418.83	470.24	182.16	71.67	114	400.5	398.08	200
LOC109399191	2091	2092	947.5	375.5	733	342.5	716.5	525	664.5	713.5	750.5	912.5	230.5	61	390.5	796	244.5	220.5	154	28.5	73	117	225.5	78	185	333	119.5	3429	356.5	475	108.5	83.5	1060.5	1296.5	1161.5	114.5	211	162	296.5	72.5	81.5	29.5	1199	110	191	195.5	49
LOC109399194	3	0	0	0	2	1425	34	4	4	5	3	3	1054	421	1771	1148	57	1	924	136	776	1418	833	476	5	1562	1959	2	14	1834	519	696	2	4	555	1695.5	2035	1859	1545	1235	2209	122	1	256	1367	452	159
LOC109399195	120.5	64.5	7.5	5.5	7.5	96	112.5	85	199	113.5	97.33	181.5	92	75.67	139.83	175.33	148.5	121.33	300.83	344	160	104	42.5	254.83	19	70	118	8.5	167	95.5	160.33	359.67	11	6	25.5	103.5	87	97.5	87	78	233.5	749.83	74	7.5	117.5	473.83	847.83
LOC109399201	199	153	836.25	842.25	779	557	484.25	285	134	175	168	184	232.25	418	62	126	146	56	680	70	245	268	211	45	390	736	377	800	165	44	751	40	854	610	968	383	214	185	656	130	253	165	108.25	93	96	173	176
LOC109399203	979.34	1002.4	0.33	1	0.25	0.2	1	1	0	0	0	1	0	0	0	0	0	0	0	0	0	0	0	0	1.17	1	0	2.17	0	0	0	0	0.61	0	0	0	1	0	1.33	0	0	0	0	4.75	0	3	0
LOC109399205	1	7	5435.5	3322	1369	114.5	6	11.5	20	7	7.5	9	12.5	3.5	31	5.5	17	29.5	46	59	735.5	879	34	145	1812	109.5	1276	188	4.5	56.5	60	139.5	2420	641	57.5	854	4446.5	5205	135.5	2243	497.5	174.5	4.5	4.5	21	386.5	212.5
LOC109399207	2	0	1	0	5	35	36	0	2	5	2	0	824	340	1227	801	37	0	882	1	7	112	401	770	2	47	17	1	7	1571	675	1171	4	0	72	12	5	2	27	0	15	0	0	103	1091	3	0
LOC109399208	2	0	1190	593	319.5	8.5	37	14.5	759	142.5	30	17.5	148.5	50.5	752.5	458	176.5	123	72.5	4	14	29.5	26	702	98.5	10	38	89.5	20.5	160	56	290	784	165.5	20.5	18	66.5	78	9.5	68.5	23.5	0	22	86.5	128	83.5	3
LOC109399209	2	2	0	0	2	71.5	0	1	1.5	7	0	4	10	2	16	5	3	4	12262.9	359.5	46509	22291.9	53108.9	980.83	6	39	115	25	1	27.33	7851.75	961.5	3	2	76	99	44092.7	68218.8	72	70800.8	213	437	42	38	18	9455	567
LOC109399210	6	6	11.5	29.5	33	151.5	21.5	18.5	32.5	35	14.5	14	50	68.5	18.5	51	5.5	33	11	3	37	16.5	36.5	19.5	27.5	110.5	302	28.5	17	100.5	170	49.5	13	31.5	99.5	270	229.5	210	197.5	127.5	304.5	84.5	8.5	49.67	73.5	60.5	89.5
LOC109399211	55.46	63.17	7.35	1	3.6	1.68	230.54	59.3	23.76	29.89	42.71	48.1	0.5	0	0	1.14	0.5	0	0	0	0	0	0	1.11	3.68	1.56	2	3.94	69.16	0	0	0.67	6.12	4.12	2.85	2.11	0.5	0.17	2.5	0.36	1.81	0.61	51.85	2.9	0	1.11	0.78
LOC109399212	39	21	0	6	9	10	19	9	13	22	63	12	9	53	18	89	6	57	0	0	264	208	11	105	4	6	217	3	10	322	9	54	1	5	5	108	709	727	10	360	231	12	16	26	342	198	8
LOC109399217	2868	2801	982	751	699	522	2302	2356	2597	3882	3444	3699	523	412	659	896	556	591	680	313	506	529	518	427	1450	348	374	839	2761	515	784	600	879	562	640	325	340	370	521	338	428	409	2509	1411	594	674	591
LOC109399220	5	8	1	3	1	11	6	0	1	3	0	4	0	0	0	0	0	0	1	26	10	4.5	5	0	0	5	4	10	13	0	0	0	8	3	3	3	5	2	5	0	0	2	9	9.5	1	2	1
LOC109399223	1	0	2	0	0	16	1	1	0	0	0	0	80	49	247	68	57	23	43	11	55	68	78	63	5	11	27	1	1	59	64	64	4	0	12	36	36	55	21	51	2	5	1	5	55	2	1
LOC109399226	736.94	535.98	0.25	0.25	0	0.25	0	0	0	0	0	0	0	0	0	0	0	0	0	0	0	0	0	0	1	0	0.33	1.92	0	0	0	0	1.25	1	0	0	0	0	0	0	1	0	0	0.58	0	0	0
LOC109399228	597.53	311	326.33	834	702.33	641.5	1544.5	1964.7	2863.5	2963.83	2924.87	2715.12	114.5	107	163	393	114	98	130	28	116	58	91	63	974.5	912.7	880.5	456	2247.03	267.25	538	193	447.33	1006	753.67	793.98	626	582.5	930.2	340.2	2350.08	87	2185.25	1123.92	170	295	88
LOC109399229	6.5	2	55.5	62.5	64	1101	78.5	260.5	70.5	43	36.5	32	1643.5	869	20461	9049.5	6085.5	6589.5	10007	1055	2047.5	3738	1455	1621.5	46.5	954.5	4836.17	91	77.5	2258	4115	1675.5	59	30.5	470	4427	4554.5	3716	1228.5	1900	3507	1685.5	12.5	5077	7380	1606.5	1836
LOC109399230	771	1026	1437	1433	1498	1205	1415	988	1174	947	862	1045	412	199	619	515	465	447	1018	512	573	381	431	251	1586	1732	1127	2496	1042	310	796	246	1453	1203	2098	1203	712	685	1537	491	358	137	812	885	242	341	135
LOC109399231	249.5	158.5	563	598.5	655.5	988.5	391.5	363	398	333	265	323.5	129.5	99.5	355.5	264	214	286.5	664	296.5	265.83	254	185.5	168	753.5	907	686.5	848.75	307	228	477.5	172	759.5	804	1178	1010.12	416	404.83	886	337.5	1062.25	179.5	222	135.5	180.5	412.5	218.5
LOC109399232	558	567	390	447	424	472	1225	1324	772	1346	1170	1535	472	376	909	853	511	568	468	145	423	457	357	230	360	363	545	277	1118	484	568	341	339	395	326	622	653	800	440	616	212	203	850	494	419	392	252
LOC109399235	217	141	299	400	323	828	1119	401	279	826	386	256	238	229	327	313	255	271	326	191	339	190	123	455	110	715	1271	183	680	322	632	687	249	266	427	1011	1034	1115	841	775	921	282	136	115	362	493	403
LOC109399236	1.83	4.83	3	0.5	0	12.33	5.5	8.33	3	19.5	8	8.33	34.83	35.33	20	41.83	6.5	24.83	8.83	7.67	22.5	6.83	2.5	11.67	4.5	6.67	55.83	0.5	12	89.33	41.83	33.67	2	0.62	1	38.17	79.17	105.83	9.67	73.5	26.53	24.83	1.5	31	92.17	30.33	18.67
LOC109399239	138	86	55	58	53	159	156	80	240	192	154	279	600	490	1906	1718	917	1168	265	49	127	178	253	245	18	123	333	70	194	1239	304	309	33	44	57	432	546	688	169	553	189	43	120	213	596	130	51
LOC109399241	25	5	1	1	1	0	14	11	30	27	14	27	0	1	1	0	2	0	0	1	0	0	0	0	1	1	0	4	12	0	0	0	3	6	5	1	1	0	1	0	0	0	13	6	0	0	0
LOC109399245	62503	34329	5398	2962	3684	1866	103092	173009	252087	323264	319973	327371	94	49	87	29384	6847	228	63	126	77	39	48	207	7655	1347	1048	4279	99174.5	12	435	305	3893	2029	1718	774	981	981	1814	570	811	265	240944	10014	36	1281	241
LOC109399247	1041	839	1205	1101	1434	2552	2070	1120	2464	2026	1034	1361	2473	1852	2684	2675	1781	2004	1582	553	980	1165	793	1468	1202	1918	2632	2569	1285	2378	1918	1794	1640	1398	2605	3664	2169	2218	3241	1941	1050	254	1103	3636	2681	598	423
LOC109399249	45	10	2	1	4	13	41	19	24	30	33	54	0	0	0	1	1	0	0	0	217	171	5	0	0	6	343	3	25	0	0	1	0	0	3	303	1449	1536	13	791	38	1	36	1	0	34	1
LOC109399253	1733	1751	3028	2585	2731	1838	2602	1733	2141	2246	1568	1783	5713	2712	7408	6007	8840	5598	5516	4233	6887	5584	4705	9212	2065	2608	2925	4101	1859	9334	3853	8369	3178	2262	2916	2578	3181	3269	2665	2870	1253	1939	1327	1872	11860	2059	2175
LOC109399254	380	307	82	39	26	12	272	214	237	285	242	339	1512	744	2582	4098	2475	3901	2997	3105	1854	4390	2781	575	25	6	20	44	364	1312	1558	479	78	30	13	19	74	162	10	373	22	2418	131	679	638	1130	2796
LOC109399255	1	0	5	0	2	1	3	1	0	2	0	3	7	0	1	0	1	1	7	17	1	3	0	5	0	2	14	1	4	0	6	6	8	0	2	11	51	71	0	113	0	3	1	7	3	10	16
LOC109399258	0	0	0	0	0	0	0	0	1	0.5	1	0	0	0.5	0	0	0	0	0	0	0	0	0	0	0	0	0	0	1	0.5	0	1	0	0	0	1	0.5	0	0	0.5	0	0	0	16	0	0.5	0.5
LOC109399259	0	1	4	1	2	0	0	0	2	1	3	3	0	0	0	0	0	0	3	943	971.5	647	183	1	0	0	0	0	4	0	0	1	6	0	0	0	6	64	0	149	2	465	0	9	0	340	609
LOC109399260	6	1	1	0	0	0	3	3	1	6	16	10	1	3	1	0	0	1	18	2303	1913.5	4854	1963	1	1	0	2	4	10	3	1	4	0	0	1	0	16	153	0	406	1	343	0	28	2	190	845
LOC109399262	13	28	118	495	706	460	18	24	12	26	13	23	105	93	51	24	27	44	22063	922	2323	2631	6877	41	27	811	240	581	74	19	28511	135	111	838	545	225	313	149	549	187	260	3607	8	48	128	1747	6296
LOC109399265	4	1	1	0	0	0	8.5	0	0.5	4	0	0.5	0	0	0	0	0	1	207.33	2266.75	2516.17	5264.53	2620.08	1	1	2.5	0	3	2.33	1	30	9.83	0	2	0	0	16.5	119	0	308	2	358	1	29.5	0	172.5	859.67
LOC109399266	0	0	0	0	0	0	3	0	1	0	0	0	0	0	0	0	0	0	129.83	277.92	331.5	1839.87	1046.25	0	0	0	0	0	0.33	0	31	0	0	0	0	0	2	28.5	0	48.17	0	53.83	0	6	0	33.5	108.33
LOC109399267	0	9.99	3.64	1.05	1.8	1.85	0.48	0.29	0	0.27	0.12	0.27	0	0.41	1.61	0.38	0.12	0	0	0	0.17	0.5	0.75	0.17	6.8	1.31	2.81	1.04	0.87	0.14	0.25	0.52	2.87	1.84	1.39	2.07	0.79	1.05	2.32	1.07	3.4	0	0.27	1.54	0.14	1.49	0.93
LOC109399271	906.83	685.5	68.5	38	55	36.5	820	747.17	1332.5	1142.5	724.5	1007	0	0	0	50.5	32	0	0	5.5	1	2	1	8.5	74	19.5	25.5	86.5	720	0	0	0	52.5	23	52.5	17.5	17	15	21	9.5	32.5	10.5	902	74.5	0	33	7
LOC109399273	0	0	0	0	0	0	0	0	0	0	1	0	623	1272	1526	2835	2991	2968	1	6	0	1	0	5	0	2	2	4	1	1411	0	16	0	0	0	0	1	0	1	0	0	0	1	1	5032	1	0
LOC109399276	0	0	0	0	0	28.5	2.5	0	4.5	7.5	0	0.5	0	0	1	0	0	0	7	0	1	1	34	0	0	11	61	2	0	0	17.5	0	0	2	5.5	88	12.5	6.5	43.5	13.5	67.5	0	0	2.5	0	3	0
LOC109399279	0	0	0	0	0	0	0	0	0	0	0	0	0	0	0	0	0	0	0	0	0	0	0	0	0	0	0	0	0	0	35.5	57	0	0	1	0	1.5	0	1	0	0	0	0	2205	0	0	0
LOC109399280	67.36	50.53	8.08	4.5	8.05	1.62	144.48	63.95	34.9	31.52	25.15	48.73	0.33	0	0	0.14	0.5	0.67	1	1.17	0.17	0	0	1.5	10.3	2	3.62	10.39	62.42	1.33	0.86	2	11.7	2.17	8.9	2.13	2	2.5	2.47	0.33	0.33	1.95	29.98	29.85	0.67	1.87	3.2
LOC109399282	0	7	0	0	0	0	3	1	1	1	0	2	0	0	0	0	0	0	0	0	0	0	0	0	1	0	0	0	0	0	25	21	0	0	0	0	0	0	0.5	0	0	0	0.5	1845.5	0.5	0	0
LOC109399283	645.5	488.5	111	72	70	119	528	820.5	779	892	1861.67	1563.5	1035.5	760.5	1774	2399	1136.5	1731	457	262.5	1163	1477.5	1581.5	1325.5	63.5	55.5	345.5	61.5	800	2307	922	2585	68.5	46.5	38	224	681	967.5	80	1053.5	395	843.67	1508.5	384	1326.17	1443.5	1023.17
LOC109399284	7931	8767	7278	9308.5	9505.5	6136.5	3122	3326	4217	7503	6170	6442	748.5	653.5	910	1661.17	712	770	2292.5	1608	1626	996.5	1189.5	411.5	11604	5697.5	3672.5	8027	3059.5	828	3047.5	470.5	7813.5	9843	7634.5	3816	2195.5	1909.5	6239	1660.5	1493	1269	6449.5	1382	991	3161	1912.5
LOC109399285	2704.5	3020.5	1357.5	2670.5	2391	3564	2039	2734.5	2893.5	3635	3534	3749	424	485.5	388	1009.67	265.5	372.5	769	86	385	270.5	323	339.5	1886	2126.33	3310	1317.5	3299.5	562	2472.5	611.5	1227.5	2482	2595	3609.5	2095	2267	3495	1940.5	7099.5	850.5	2877	416	355	2176.5	831
LOC109399286	33207.2	41700	6898	6116	6392	3802	11570	20036	30197.3	38167.5	34479.2	31047.8	6583	4135	6955	8831	5883	5139.5	2902	1142	3100	1794	2949	2784	19146	3299	3468	5446	7869.5	5819.5	3442	6069	7632	7278	4771	3964.5	3031	3170	3968	2702	2757	5830.5	35573	4011	5250.5	4371.5	5819
LOC109399288	25	35.5	14	11	7.5	1086.17	195.83	126	59.5	270.5	88	59.5	46.5	31	51.5	108	29	38.5	908.33	5.5	221.83	288.5	161.5	616.33	12.5	532	1403.5	6	232.5	149.5	2116	824.67	8.5	6.5	430	1321.33	762	648	916.33	445	1589.83	28.5	55	130.5	71	143	39.5
LOC109399289	712	740	726	636	659	703	1322	1274	2122	2197	1641	2049	1186	431	1145	1014	1060	771	545	509	365	439	308	231	881	765	574	1285	876	704	607	309	774	580	954	615	501	540	693	448	562	1966	1618	439	441	1574	2767
LOC109399298	3	0	0	0	0	0	1	0	4	0	0	1	2	2	5	6	10	9	0	0	0	0	0	2	0	0	0	0	0	1	1	2	0	0	0	0	0	0	0	0	0	0	2	1	6	2	0
LOC109399299	0	1	0	0	0	0	1	0	0	0	0	1	0	0	0	0	0	0	0	4	0.5	3.5	0	1	2	0	0	0.25	2	0	0	0	1.25	2	0	0	2	4.5	0.5	3	0	4	1	4.5	0	5.5	4.5
LOC109399302	0	0	0	0	0	36.5	0	0.5	0	0.5	0	0	2	1	2.5	5	7	3	14.5	0	26.5	44	4	2.5	0	10	73	0	1.5	10	7	3	0	0	0	95.5	22.5	8.5	31.5	11	25.5	0	0	0	4	0	1
LOC109399303	2.51	3.01	0.85	1.2	0	0.1	6.69	4.69	5.85	4.5	5.76	7.5	0	0	0	0.5	0	0	0	1	0.25	0	0	0	1.1	1.14	0.14	0	6.09	0	2.53	0.62	0.43	0.3	0	0.68	0	0	2	0	0.14	0	1.24	1.36	1	0.17	0
LOC109399304	2098	1816	706	881	991	675	1585	1359	1613	2251	1933	2297	172	158	314	500	305	217	331	139	170	145	150	82	1037	727	539	743	1423	236	470	211	799	870	688	528	394	420	671	306	331	183	1762	1408	172	321	148
LOC109399307	0	0	0.5	0	0	1	0	0	1.5	0.5	0.5	0.5	0.5	2	1	2	3.5	2	2.5	0	1.5	2.5	1.5	12486.5	0.5	9	2	0	2.5	2	128.5	7757.83	0.5	0.5	0	1.5	0.5	0.5	1.5	0	0	0.5	0	9.5	1.5	0	0
LOC109399308	0	0	0	0	1	0	0	2	1512	743	0	2	0	0	0	1	32	0	0	0	0	0	0	28	0	0	0	0	1	0	1	15	0	0	0	0	1	1	0	0	0	0	0	3	1	0	0
LOC109399309	12174.2	10594.7	11142	7441	6545	7695.5	7114	9997	32667.5	35780.5	31812.2	29286	33726.5	13749.5	38189.5	44223.3	27629.8	35174	16615.2	10317.5	31197.2	56378	48377.5	27074.3	1534	7188.5	10015	6066.5	7682	54398.2	12960.7	27912.4	8611.5	4404.5	6257	8237.17	11198.7	13861.5	7760.5	13836	10086.5	7339.5	30434.2	3386.67	74041.7	16221.8	8469.67
LOC109399310	1449	1416	704	835	821	564	1555	1487	1452	1821	1857	2033	230	117	246	374	191	303	420	254	269	236	174	93	881	611	511	749	1950	230	410	146	667	707	686	509	368	351	615	326	327	442	1368	526	170	302	637
LOC109399311	979	688	277	303	392	343	1509	1042	1172	1169	1202	1439	260	83	204	159	135	124	147	77	94	83	107	76	414.5	278	283	465	1567	99	213	115	259	365	294	350	230	263	341	179	148	307	909	389	84	381	325
LOC109399314	3.25	4.08	0	0.31	0.14	0.17	1.68	1.41	3.64	1.99	3.41	2.6	0	0	0.17	0	0	0	1.11	0.22	0	0	0	0	0.25	0.64	0.17	0	0.14	0	0.81	0	0.12	0.42	1.1	0.12	0.17	0	0.4	0	0.33	0.75	0.6	0.11	0	0.25	0.39
LOC109399315	785	915	774	790	779	412	1308	1084	1139	1593	1349	1670	132	56	190	195	143	98	289	194	280	179	193	80	993	376	266	448	1414	177	292	99	667	682	347	296	181	171	383	132	261	462	1186	597	58	487	570
LOC109399318	2.17	9.42	3	4	1.25	9.67	1.75	4.33	3.5	2.33	4.17	5.92	27.25	30.33	93.5	98.33	83.75	133.92	12.08	22.08	10.17	3.58	0	18.08	5.42	5.08	33.33	4	7.42	111.37	12.75	9.25	4.67	0.83	1.25	24.75	38.25	42	7.42	34.5	18.25	23.42	0.92	7.83	37.95	59.75	50.08
LOC109399319	74	122	3	1	10	22	63	69	43	69	74	62	43	44	23	80	17	28	8	7	41	8	15	9	10	20	47	11	91	86	71	32	13	4	8	53	94	132	29	104	27	37	47	65	75	56	28
LOC109399321	0	0.83	0	0.25	0.25	0.25	0.25	0.25	0.25	0.33	1.42	0.5	0	0.5	0.25	0.58	0	0	0	0	0	0	0	0.67	0	0	1	0	2.08	0.33	1	0	0	0.33	0	0.33	0.25	0.58	0.33	1.17	0.25	0	0	0.92	0	0.5	0
LOC109399324	0	0	0	0	0	0	0	0	0	0	0	0	0	2	15.5	17.37	3	2	3.25	0	0	0	0	0	0	0	0	0	0	2.33	6.92	0.5	0	0	0	0	0	0	0	0	0.33	0	0.5	0	0	0	1
LOC109399328	1.5	0	1.5	1.5	1	0	1	1	1.5	8	2.5	6	1.5	7	4	4	3.5	13	34	18675	9509.5	20461	16777.5	4.5	2.5	4	3	12.5	1	4	16.5	1	1.5	1	3.5	4	144.5	504	7	903	60	9011.5	3.5	4	6.5	4522.5	11436
LOC109399329	0	0	0	0.25	0	0	0.2	1	0	0	0	0	0	0.2	0	0	0	0	1.3	0	0	226.48	2361.43	0.5	0	0.5	0	0.83	0	0.5	0.48	0	1.38	1.11	0	0	0	0	1	0.62	0	0	0	0	0	0.5	0
LOC109399330	0	0	1	0	0.17	0	0	0	0	0	0	0	0	0	0	0	0	0	10.33	0	0	235.11	1609.82	1	0	0	1	0.33	0	0	1.2	0	0	0.5	0	0	0	0	0	0	0	0.5	0	0	0	0.5	0
LOC109399333	0	0.5	2.33	2	0	0	0.5	0	0	0.5	0	0	0	0	0	0	0	1	0	0.5	0	197.4	3427.87	1.9	0.5	1.5	0.25	2.25	1.34	2.08	1.5	2.83	1.71	0	0.75	0	0	1.62	0.5	0	0.5	1.5	0	10.5	0.5	0.62	0
LOC109399334	487	295	244	245	288	218	958	546	832	1005	826	914	80	66	245	172	217	110	213	124	138	84	191	53	299	204	210	422	630	88	192	66	317	271	277	231	182	157	286	111	52	57	908	422	64	68	51
LOC109399335	0.2	0	0.5	0.83	3.32	3	0.5	0	1	0.25	0	0	0	0	0.25	0.25	0	0.25	0.33	0	0	95.02	1106.57	6.33	2.33	0	0.33	15.2	0.33	0	0	1.58	3	2.78	0.5	1.5	3.89	2.27	0	1.46	1	0.5	0	1	2	0	0
LOC109399337	0	0	0.5	3.92	4.5	0	0	0	0	0	0	0	1	0.2	0	0.25	0	0	1.75	0.83	3.7	268.77	3941.73	5	0.5	0	0	3.5	0	0.83	1.7	0	0.5	6.28	0	0.17	4.17	2.78	1.83	4.18	1	0.5	0	3.98	0.5	0.75	0.25
LOC109399339	0	0	0	0	0	0	0	0	0	0	0	0	1	1	3	3	7.5	1	0.5	0.5	0	302	2832.71	1.5	1	0	0	1	0	0	1	0	0.5	0	0	0	0	0	0	0	0	0	0	2	0	0	0
LOC109399341	0.5	0.12	0.2	0	1.7	1	0.73	0.33	0	0	0	0	0	0	0	0	0	0	1.5	0	0	205.86	2371.6	3.75	0	0	0.25	1.33	1.21	0.25	0.7	0.4	0	0.5	0.25	0	0	0	0	0	0	0	0	3.68	0	0	0
LOC109399344	109.83	96.5	166.33	188	164.67	137.67	193.33	185.67	243	210.83	138.67	164	59.5	36	154	169	143.5	98	258	75.33	143.5	70.33	112.83	47.83	297.67	124	162.67	187	157	75.83	265.33	55.33	159.33	160.5	147.17	153.33	126.17	116.5	138.17	113	22.83	11.33	188.33	84.67	47.17	34.67	17.67
LOC109399345	8119.5	12215.2	11448.5	11381.2	11906.5	8187	4248	3589.5	3973.5	5689	4590.5	5105.5	883.5	489	1230	1939	964.5	1046	2125.67	1792	2971.83	1504.5	2153	332	18135.2	8800.5	5704.33	13170.5	2894.5	1007.5	2491.5	352.5	12893.5	12414.3	10181	6095	3167.77	2615.5	8923.67	1933.5	2494.5	1093.5	5522.5	1277	368.5	2436	1705
LOC109399346	1226	1378.83	1602.83	1779.66	1839.66	1507.99	975.83	873	1048.58	1681.33	896.33	934.75	952	1055	2823.82	1997.33	1643.66	1572.16	1594.33	267.83	642.5	774	668.16	1141.5	1731.99	1562.16	1704.83	2576.66	678.66	1485.16	1749.49	1293.99	1818.24	1598.99	1927.83	1929.16	1618.66	1864.83	1666.47	1523.49	588.14	264.17	892	717	1324.66	746.83	340.17
LOC109399347	661	578	608.5	793.5	857.5	749.5	1416	1272.5	1106	1627	1514.5	1648.5	315	459	657.5	765	324	323.5	252.5	131	278.5	285.5	458.5	215.5	513	768.5	636.5	534	1748	528.5	576	310	734.5	967	677	723	487	486	846	345.5	692	395	1173	159	427	403.5	441
LOC109399348	834.5	610.5	276	389.5	322	437	443.5	790.5	975	981.5	1080	923.5	164	133	183	303.5	161.5	249.5	246.5	107	174	105.67	146	111.5	489.17	353.5	509.17	228	964	195	468	209	360.5	463	304	505	429.83	405.67	402	308.67	419	197	657	801.5	195.17	362.83	195
LOC109399349	0	0	0	0	0	0	0	0	0	0	0	0	1	0	1.67	6.17	7.7	4.5	0	0	0	0	0	0	0	0	1.33	0	0	5.83	0.5	0	0	0	0	0	0	0	0	0	0.33	0	0	0	0.5	0.5	0
LOC109399352	119.75	102.25	92.58	126	121.83	241.42	455	368.33	253.5	273.33	226.67	283.75	137.75	106.08	155.25	150.83	128.25	91.83	238.42	112.58	122.75	65.33	84	170.33	73.92	192.25	200	140.5	337.58	186.58	221.58	176.33	114.67	154.17	205.33	252.25	239.5	275.25	232	224.83	111	269	198.5	126.92	137.5	356.67	338.33
LOC109399353	403.17	204.5	88	76.5	99.17	340	784.5	476	514.5	1585.83	855	990.5	142	186.5	866.33	675.5	392	267	9124.83	195	356	384.83	125.17	6540.5	95	336.5	618.67	174	781.83	1063.17	5513.83	9632.83	104.5	118	261	637.5	1553	1880	368	1287.67	152.5	197.17	447.67	379.5	933.67	214.83	523
LOC109399354	1960.61	2772.99	1482.66	1318.2	1430.91	1267.66	2490.28	1477.27	1483.36	2007.44	1701.69	2100.36	412.66	237	650.66	709.5	614.33	557	857.16	1092.66	814.5	529.33	429.75	408.33	1607.66	1284.03	1116.58	2594.9	1628.56	538.26	940.86	463.83	1652.66	1374.23	1712.32	1267.41	933.5	938.83	1457.86	781.41	1017.41	1633.32	1855.66	703.95	495	1509.74	1866.95
LOC109399355	34	44.92	8.11	12.42	8.5	4.83	43.94	7.67	27.5	41.25	53	51.67	34.08	39.08	18.33	69.08	9.67	31.83	6	6.83	31.75	4.67	7.33	23.67	24.73	7.17	25.33	9.67	112.08	91.92	96.92	76.25	13.17	16.58	3	10.5	70.67	131.33	15.5	112.75	20.67	38.25	29.17	63.58	98.17	55.42	26.82
LOC109399358	2257.5	2062.5	593.5	754.5	802	651.67	1704.33	1678.17	1811.67	2419.5	2107.67	2260	138.67	152.5	206.5	296.5	94	118.67	277.61	64.5	188.67	124.33	199.5	119	735.67	537.17	610.67	619.67	1573.33	241.5	703.79	236.67	610.67	932.33	526.5	697.33	461	443.17	647	281	549.83	131.67	1790	383	165	259.67	159
LOC109399361	6.83	4.83	1	2.5	3	100.5	13.33	11.33	2.17	12.5	8.33	13.17	65.67	83.17	149.33	128.5	57.17	91.5	98	21.67	95.17	66.33	44.67	140	5	36.17	134.5	7.17	25.5	149	209.83	245.5	2.17	3.33	32.92	143.5	189.83	218.83	91.5	168.83	165.83	91.5	3.33	29.67	100.83	115	86.5
LOC109399363	2	11	196	310	273	312	20	16	18	17	20	29	97	61	133	242	87	79	102	210	215	345	179	65	97	289	430	262	65	228	125	79	186	295	351	432	368	420	407	440	288	87	3	108	137	220	101
LOC109399366	0	0	0	0	0	0	0	0	35	5097.83	255.5	29.5	0	0	0	139	2	2.5	0	0	0	0	0	0	0	0	0	1	0	0	0	0	0	0	0	0	0	0	0	0	0	0	0	0	0	0	0
LOC109399368	0	2	0.5	2	5	1	2	1	3	12752	1329.92	60.58	1	0	2	11.83	9	13.83	0	0	0	0	0	0	1	0	0	0	0	0	0	0	0.5	0.5	0.5	0	0	0	0	0	4.5	0	0	0	0.5	3.83	0
LOC109399369	0.5	2.5	1	0	3	0.5	2.5	0	3.5	14623	328	32	2	0	0	910	2	16	0	0	0	0	0	0	0	0	0	1	0.5	0	0	0	0	0	1.5	0	0	0	0	0	0	0	1	0	0	0	0
LOC109399371	5	13.5	14.33	9	45.5	3	10	6.5	6959.07	137091	12	12	2.5	0.5	0	6028.25	139.83	73.33	2	5	0	4	0.5	1	14.5	1	0	14	1.5	0	0	0	3.5	1.5	1.5	1	0.5	0.5	1	0	0	0	0	1	0	0.5	0
LOC109399373	57.25	80.75	55.42	83.67	84.17	206.92	140.83	135.92	87.33	85.42	153.08	98.25	434.92	388.33	498.25	565.17	187.92	552.25	202.5	22.5	184.25	88.17	430.83	230.17	31.92	165.83	473.42	66.5	487.25	618.08	1114.58	615.25	62	85.67	147.42	352.5	417.58	429.75	260.58	423.58	226.08	177.67	51.08	52.5	664.42	198.33	112.5
LOC109399375	0	0	0.2	0.53	1.03	0.17	0.67	0.82	0	0	0	0	0	0	0	0.53	0	0.33	0.17	0	0	0	0.33	0	1.95	1	0	0	2.53	0.17	0.17	0.37	0.37	0.31	0	0.17	0.33	0.17	0.5	0.65	0.5	0	0	0.37	0	0.2	0
LOC109399376	752	1183.5	668.83	778.67	848	607.33	972.67	617	654.17	777.5	727.17	948.17	173.17	79	236	233.83	221.17	162.67	247	192	181.83	154.83	172.17	86.5	799.67	720.33	472.67	1273.33	569.5	158.67	362.83	96.5	784.67	750.33	853.83	633.67	287.67	265.67	651	222.17	568.83	199.67	608	579.17	153.17	296.17	224.33
LOC109399379	0.33	0.5	596	1038.4	1122.5	510.32	0.83	3	0	1.5	2.67	0	0	0	0	0	0	0	0	269.13	230.33	256.83	220.17	1.33	2.83	922.73	312.23	2041.81	1	0	2.17	0	650.56	981.75	1583.41	272.83	177.17	138	488.5	90.17	58.17	342.42	1.33	0.33	0.33	308.25	390.33
LOC109399383	0	0	0	0	0.5	2	0	3.5	2	1	3	2	0.5	2	0	0	0	1.5	3	7.5	162.5	176.5	118	0.5	0	0	32	1.5	9	0.5	3	1.5	0	0	1	13.5	134.5	180	7	186	1	4.5	1.5	6.5	0	11.5	4.5
LOC109399386	27	41	14	2	14	4	28	23	23	33	42	46	1	0	0	1	1	1	1	1	1	0	0	1	12	2	2	18	62	1	0	0	5	11	5	4	5	5	2	3	7	1	21	52	1	9	4
LOC109399390	3.61	1.09	0.53	0.21	0.33	0.14	0.84	1.61	1.55	1.78	1.19	0.74	0.11	0	0	0	0.1	0	0	0	0	0	0	0.22	0.6	0	0.63	0.42	3.36	0.11	0	0.35	0	0.4	0.1	0.1	0.79	0	0.12	0.1	0.11	0.1	0.6	0.21	0	0.42	0
LOC109399392	0	1.33	10	6.25	5.67	9.08	0.95	0	0	0	0	0.33	0.1	3	0	2	0	8	0	2.5	12.83	2.75	8.53	12.08	7.33	5	2.5	8.75	0.5	0	1.2	0	9.23	2	2.67	2	5.4	5.33	6.17	1	1.37	2.03	0	8.2	11.83	1	1
LOC109399397	308.5	586.83	753.67	735	709.67	477	1445.17	1160.17	821.67	522	611.83	799.5	233	50	196	215.5	200	213	173.17	449	539	282.17	237	77	1470.5	535.5	450	381.5	1617.33	395.5	243	68	734.17	700.83	364	463.17	387.33	430.67	485.5	326.17	327.67	823.5	490	357.5	60.5	447.67	1023
LOC109399400	592.5	985.17	2187.17	3125.5	3019.5	1141.5	2556	3147.67	1841	1485.33	2046.83	2144.33	275	284	283.83	420.33	145	270.5	645.5	83	289	220.5	437.5	230	5381.5	1369	1173.83	1780.83	4583	442	2200.83	550.33	2394.5	4223.83	2021.17	1266	839	693.5	1775	566.17	1065.67	100.5	1265.5	1246.33	315	558.5	66.5
LOC109399403	969.33	801.33	197.5	206.33	203.5	203	740	674.5	763.83	1002.5	805	1004.33	114	59.5	192.5	214	210.5	123	199	166.5	248	67.5	105.5	66	319	185.5	220.33	147.5	644.33	131	180	58	200.17	231	181.5	208.5	210	197	210	160.33	77	229	891	173.5	78.5	149.83	265
LOC109399404	2500.83	2498.33	1502.67	2498.33	2195.17	2420.17	1959.5	3027.5	2141.83	2223.17	3392.33	2893.67	2219.5	1655.5	2406	3104.17	984	1958.67	1185.67	618	1654.67	897.33	1670.5	1289.67	3990.83	1823.83	2764.17	833.5	3301.67	3143.67	3004.5	2464.33	1574.5	2582.33	1229.5	2673.67	2792.33	3236.5	2225.5	2843.17	1075.67	544.17	1893.83	2279.33	2804.67	1078.5	570.83
LOC109399405	1506.33	2353.87	1359.5	1486.58	1380.96	1427.33	2347.5	2495.17	1408.17	1578.67	2111.33	2090.37	511.17	234	529.94	641.83	428.2	486.83	910	216.5	774.83	477.5	598.2	209.58	2534.67	1279.58	1229	733.83	2931.83	567.11	1328.14	436.4	1332.5	1220.25	1101.17	927.83	770.45	865.08	1293	641.83	904.68	394.5	1476.33	1661.81	263.83	806.67	458
LOC109399406	4.17	24.5	2.33	2.5	6.5	3.5	0	2.5	2.33	1.5	1	3	1	0	0.33	3.33	10.5	8.5	9.5	2.5	2	3.5	0	28	1	2	25.5	5.17	1.5	0.5	747.67	14.83	4.17	6.67	1.5	30.83	34.33	42.83	4.33	17.5	48.5	4.33	2	2	1.33	5.5	4.83
LOC109399407	1059.5	1168	2015.5	2263.5	1900	1001.5	877	910.5	855	952.5	779	888.5	571	202	214	263	189	128.5	1059	313.5	571	627.5	837	166.5	929.5	1106	1214.5	1297	1065.6	379.5	1393	182.5	1612	1402	871	934.5	491.5	479.5	1023.5	319.5	627	293	692	532.5	229.5	810.5	272
LOC109399408	3543	3744	1992	2025	1928	834.5	2180	2170.5	2135.5	2799.5	2467	2520.67	190	34	224.5	334	200	196	516.67	488	659.5	218	369.5	86.5	2235.5	1144	634	1469.5	2150.5	184	487.5	86.5	1712	1454.5	1043.5	578.5	378	340	867	261.5	246	204.5	2342.5	324	58	307.5	139.5
LOC109399409	6583.83	6685.17	1058.17	1456.5	1348	1047.5	2453.67	3360.67	4158.5	4951	4707.67	5095.17	607.67	460.5	452	789	216.67	302.5	472.5	80.5	469.5	321.5	582	188.5	1705.17	1002.17	1286.17	963.67	3059.67	522.5	1363	483.5	874	1295.67	1014.5	1166.67	881.33	845.5	1129.33	636.5	758.33	89	4525.17	2089.33	291.5	336.83	84.5
LOC109399411	352	196	74.5	40.5	45	15	173	180	267	314	278	317	13	5.5	15.5	25	25	14	22.5	11.5	18	11.5	14.5	2.5	35.5	29	22	83.5	144.5	5.5	18.5	3	74	37	41	22	21	10.5	25	12	16.5	11	224.5	30	6	18.5	12.5
LOC109399412	451.83	310	604.5	87.33	76.5	108	1243.23	1001.57	1253.67	1449.23	1072.8	1109.67	2517.06	456.5	2263.66	2055.13	3110.66	1805	371.33	389.67	1957	740.33	3969.83	1796.2	697.83	104	165.33	56.17	919	4602.83	633.33	2831.16	764.67	76.83	49.17	142.67	349.17	471.17	110.67	406.17	108	174.33	1183.13	920.33	2864.83	336.83	281.67
LOC109399413	2768	3727.33	2168	2206	2352.83	1973.17	2485	1857.83	1862.67	2267.67	1923	2299.5	2123.33	334	1645	2044.5	1685.83	2012.5	1138	7444.5	1838.5	2344	847.5	510	4412.33	2281.17	1918	1911.67	2858.67	2227.5	951	534.5	2164.5	1829.83	1773.33	1856.5	1883	1925.67	2121.17	1443	3295.17	10375.7	1503	732	496.5	4213.17	12693
LOC109399415	439.67	439.83	1276	1360.66	1229.66	1084.66	1475.66	1553.83	1165.66	1610.83	1479.83	1569.16	635.83	431.17	978	938.16	404.5	614.17	749.66	279.5	564.5	370.17	594.33	375	1206.33	910.66	1041	832.33	1956.16	639.33	1291.5	618.33	1271.83	1202.83	993.33	1003.33	670.33	741.5	1049.16	631.5	815.67	281.33	1119.16	840	587.67	465.33	366.33
LOC109399416	732	829	2892.73	3640.33	3558.33	3228.16	1595	1663	1804	2518	1598.83	2207.5	315	225.33	420.33	436	315.67	339.33	1629.83	295.83	646.5	767.17	605.83	701.5	2079.83	3479.83	3297	3628.66	1431.17	351	1625.5	806.67	2712	3251	3462.5	2968.66	2644.66	2684.83	3360.66	1949.33	3004.33	366.67	1437.5	183.67	321.33	1814.33	520.67
LOC109399417	339.5	514.5	320.5	378	364.5	270.5	226.25	249.5	394	494.17	271	316.17	56	52.5	122.5	191	68.5	55.5	125.67	45.5	62	65.5	68	19	448.25	363.5	262.75	283.83	247.5	47	121.5	30	321	294	277.5	220.5	149	140	308.25	98	125.5	21	239	202.25	46.5	69.5	30
LOC109399418	243	218.5	194	189	205	224.5	340	249	267.5	287.5	275.5	293	315.5	178	701.5	850	944.5	491.5	529.5	563.5	461	374.5	208.5	556	169	297.5	355.5	224.5	343.5	602	454	594	184	178.5	235	321	387.5	366	295	433.5	251.5	396	191	363	444	371.5	483.5
LOC109399419	1121.99	1161.82	421.16	411.66	395.33	330.83	1079.32	741.66	721.66	1055.66	854.33	1060.49	123.33	42	243	267.16	205.83	193.33	221	327.16	286.83	284	128.33	69.17	534.16	305.16	345.5	417.16	966.32	184.17	300	86.17	413.5	311	314.66	412.66	363	394.16	343.66	271.66	355.83	974.32	881.83	144.83	98.33	729.49	1185.16
LOC109399422	337.17	197.17	704.83	197	209.42	160.04	400	254.83	320.5	431.33	288.17	403.16	3402.85	799.66	311.67	457	364.33	173	441.33	261.67	778.53	587.66	1175.33	864.16	262.83	164.83	248.83	219.5	335.67	173.83	276.33	623.5	908.5	157.33	173.33	268.83	451.03	541.16	208.75	487	63.17	165.5	305.5	118.33	85.17	237.67	156.83
LOC109399426	818	835	1768	1597	1780	1105	1416	812	1474	1108	595	665	3178	1909	4839	4160	5689	3537	3605	2215	3763	3118	2600	6161	2016	1509	1718	2979	981	4690	2391	4763	2035	1262	1933	1733	2045	2169	1633	1792	482	554	498	1977	7466	880	587
LOC109399427	1	0	1	2	1	1	3	4	1	7	6	1	181	88	278	378	404	381	4	2	0	0	0	58	2	2	4	0	12	337	10	58	1	7	3	4	3	2	3	4	3	0	3	11	285	2	4
LOC109399430	0	0	35	19	6	2	38	7	0	4	2	5	8	10	41	87	163	64	142	3	64	140	958	21	0	0	0	12	15	4	98	4	56	12	3	1	2	8	1	12	8	12	2	6	4	14	3
LOC109399431	0	0	10	2	5	1	3	0	0	0	0	0	0	0	0	0	0	0	0	82	257	956	703	0	0	0	0	6	2	0	8	0	9	1	0	0	0	0	1	0	1	13	0	0	0	6	21
LOC109399434	8	12	81	197	217	1202.5	110	44.5	36.5	34.5	10.5	5	313.5	294	450	307.5	509	508.5	300.5	256.5	569	217	218	248.5	262.5	1714.5	1531.5	568	37.5	386.5	283	278	108	266.5	1519.5	1982.5	1223	1087	1797	805	363.5	52	3.5	72.5	426.5	114	53
LOC109399435	6	8.33	0	0	0	6.5	12.33	3.83	8	6	7.67	10	14	17.33	32.33	54	16.17	13.33	3.5	272.17	239.33	549.67	550.92	1.83	3.67	10.5	13.2	5	67	6	6.17	7	3.17	0	1.83	21.67	60.17	130.5	9.5	179.17	11	148	4.17	3.17	18.17	136.17	192.17
LOC109399436	3	27	4	0	1	125	7	4	2	3	7	9	13.5	8.5	7.5	14.5	8	24.5	53	1	25	11	8	2.5	1	214	35	4	15	33	540.5	22.5	5	1	88	72	23	7	229	11	958	2	1	40	37	39	4
LOC109399437	0	1	0	0	0	2	0	0	0	0	0	0	32	20	81	63	124	172	0	0	0	0	0	0	0	7	2	0	0	22	6	1	0	0	1	2	4	2	3	2	1	0	0	59	7	0	0
LOC109399439	571	535	368	558.25	545.5	484.25	1554	1477.2	1376.08	1821	1586.25	1692.5	482	283.25	891.25	953	375.75	502.5	337.67	200.28	247	392	235.5	135	629.75	503.5	467.25	546.5	1020.5	506.2	501.28	237.75	450	540.2	515.5	479	448.75	458.5	507.83	444.25	277	536.25	1058	289	423.5	522	611.75
LOC109399440	3.5	6.5	132	104.5	134	444	84	95	92	48	18	19	1109	799.5	1088.5	1820	1230	941.5	983	99	560	731	634.5	791.5	6	387.5	711	249	65.5	546.5	550	950.5	186	138	315	851.5	395	299	535	226.5	208	61	5	549.5	1272	142	67
LOC109399441	13.05	19.8	2.07	0.92	0.75	1.5	10.08	5.93	11.37	5.17	2.17	15.38	0	0	0	0	1	0	0	1	0	0	0.33	0	2.25	0.5	0.42	2.17	1.83	0.33	1.92	0	1	1.33	2.17	0.25	0.25	1.2	2.08	0	0	1	9.73	6.9	0	2.5	0.2
LOC109399442	0	0	0	0.5	0	0	0.5	0	0.5	0	0	2	0	0	0	2	0	1.5	0	0	0	0	0	0	0	0	0	0	1	5	0	0.5	0	0	0	0	2.5	0.5	0	0	0	1	2	0	3	0	0
LOC109399443	1	2	1.5	3.5	0	1	4.5	1	1.5	1	1	0	1.5	1	4	0.5	11	6.5	0	1.5	3	0.5	0.5	1	2	2	0	0.5	3	4.5	1.2	3	2	0	0	3.7	3.5	2.5	1	3	11.5	2.5	2.5	8	0.5	6.5	6.5
LOC109399444	0	0	2.5	3.5	7.5	9.5	0	0	0	0	0	0	15.5	3	40.5	52.5	6	12.5	1.5	1.5	4.5	6	16.5	3.5	0	6.5	5.5	3.5	0	22.5	4.5	11.5	1.5	2.5	5.5	14	21.5	13	7	7.5	3	1	0	2.5	9	5.5	2
LOC109399448	53.17	620.16	1.83	1.5	0.58	0.5	0	0	0	0	0	0	0	0	0	0	0	0	0	0	0	2	0	0	3.58	0.5	0.83	1.5	0	0	0	0	0.5	0	0	0	1	0.67	0.33	0.5	0	0	0	0	0	1	0
LOC109399450	0	1	1	0	0	0.5	0	1	0	0	0	0	0	0	0	0	0	0	3	0	1	2	1	1240	0	1.5	1	0	0	0.5	3.5	798	0	0	3	0	0	0	2	0	1	0	0	0	0	1.5	0
LOC109399451	91.5	89	74.75	38.25	33.75	11.83	109.58	134.5	131.17	85.08	98.67	150	1	0.5	0.33	0	7.5	17.83	5.5	6.5	3.5	10	11.33	6.67	75.42	14.67	14.5	55.25	161.67	0	1.67	1.5	52.58	42	13.67	14.67	4.33	7.42	10.5	2.58	4.67	0.83	65.92	78.17	0.33	23.33	4
LOC109399452	1	1	0	1.5	0	1	2.5	0	3	0.5	1	1.5	37.5	2225	13228	258	85.5	72	2.5	2	1	1.5	0	1933.5	0.5	4.5	11	2	2.5	15.5	0	406	0.5	0.5	1.5	2	0	2.5	0.5	1	0	0	0	3.5	9.5	2	0
LOC109399453	5.33	5.42	3.33	3.78	1.85	3.35	20.28	4.92	2.37	3.67	3.2	7.62	7.45	1.55	0.7	1.78	0.2	9	2.58	0	0.53	1.17	0.9	0.17	4.08	2.52	2.17	5.85	6.12	4.25	2.88	0.42	2.28	1.75	4.72	1.92	3.23	4.08	1.62	0.75	3.25	0.5	2.65	12.93	0.62	1.45	0.83
LOC109399457	2	1	1	0	11	139	6	8	2	3	3	4	4	2	9	6	7	0	21	29	11	14	6	14	4	167	131	115	5	12	39	18	3	5	106	160	79	59	169	41	35	10	1	86	5	20	3
LOC109399459	0.33	3	2.33	0	2	4.33	0	0	0	0.33	0	0	0	0	0	0	0	0	0.67	0	139.16	526.83	0.67	0	1.33	0.67	270.5	2.67	0.33	0	0	0	0.67	1	1.25	150	737.66	720.82	1	201.33	1.33	0.67	0.67	0.33	0	1.67	0.67
LOC109399461	0	0	0	0	0	26	0	0	0	0	0	0.5	0	0	0	0	0	0	1	0	4	1	0	15.5	0	15	5	0	0	0	4	19.33	0.5	0	22.5	3	2	0.5	19	0.5	14.5	0	0	0	0	6.5	1
LOC109399465	0.25	0	0	0	0	0	0	0	0.75	0	0	0	0	0	0	0	0	0.25	0	0	0	0	0	543.5	0	0.5	0	0	0.25	0	0	373.08	0	0	0	0	0	0	0	0	0	0	0	0.25	0	0	0
LOC109399466	0	0	4.17	0	1	40	2	0.83	0	3.5	0.5	0.83	11.33	7	7	18	6.17	7.67	0	289.33	948.66	1388.33	1257.5	2.33	1	15	138.67	3	6.17	20.17	0.5	14.67	3.33	0.33	1.83	161.17	474.16	788.66	37.33	845.33	31.17	87.5	1.5	34.67	5	194.17	80.33
LOC109399467	89.17	57.33	176.83	176.5	254.83	459.16	276.33	239.83	390.5	247.5	212.33	249.83	274.83	303.5	532	480.66	341.5	308.16	665.5	509.16	728.33	979.5	879.33	628.83	53.17	467.16	556	340.83	229.17	189	587	1229.16	218.33	206.33	399	673.83	566.66	576.16	588.33	350.83	136	686.33	212	156.5	198.83	288.5	845.33
LOC109399470	0	0	2.83	0.5	0	6.67	0	1.5	3.5	1.83	2.83	9.33	67.5	49	480.5	307	214	185.67	6.5	10.5	13.33	28.83	35.83	55.83	0.5	11.5	6.5	3.17	1	211.83	4.83	59.17	1	1	26.33	7	9.67	5.33	7.33	8.33	0.33	0.5	0.5	205.33	243	3	5.5
LOC109399471	10.17	11.5	6.17	6.33	9.5	61.83	12	19.33	356.33	11.83	9	13.33	38.67	49.67	140.5	38.33	24.5	30.67	10.5	9	25.83	35.33	32.67	21.33	2.5	46.5	74.17	10.83	18.5	22.83	19	20.33	9.33	12.33	24	91	143.17	166.83	71.17	114.33	46.33	3.83	8	21.83	34	16.17	7.67
LOC109399472	5226	7702.5	4239	4473	4113.5	3412.5	6614	6689.5	4419.5	6120.83	6233	6437.5	1905.5	1181	2301.5	2736.5	1403.5	1751.5	2034.5	1423	2925.5	1681	2109	1060	9183.5	2854	2720.5	1960.5	8621.5	2451	2697	1784	3850.5	4380	2235	2859	2161.5	2496	3215	2070.5	676	542	4716.33	4534	1348.5	1203	537
LOC109399473	1687	1666.5	2180	1978	1729.5	1363.5	6623	6348	3698.5	4750.5	5223.5	5520	1098.5	340	1200.5	1411	754.5	1361.33	893.5	1619.83	3343.5	1116.5	1451	543.5	2555	1216	1583.5	821	7458.5	2389.5	1308.5	644	1991	1666	661	1424	1441.5	1741.5	1335	1389	842.5	3595	4471.33	2409	629	2289.5	3750.5
LOC109399474	1461.5	1441	1299.83	1855.5	1843	1247.5	2693.5	3280.5	2220	2816	3338	3234.5	726	421.5	778	1005	555.5	696	668	349.5	762	532.5	716.5	334.5	1274.5	1255	1194	1001	4018.5	823.5	1076	553.5	1298	1867	1016.5	1057	973.5	1163.5	1415	921.5	914.5	1071	2062.5	1827	642	1306.5	1291.5
LOC109399475	1373	1656	3418	4360	4375	1932	2683	3128	2792	1980	2012	2253	515	178	723	719	581	434	713	690	1009	533	787	185	2662	2068	1182	2811	4457	683	1104	256	3275	3629	2347	1051	808	782	1945	607	807	948	1272	3461	224	1447	1349
LOC109399476	4	7	9	17	12	98	2230	1191	519	253	250	296	5	13	39	60	25	33	76	15	21	24	25	66	3	57	87	32	1200	31	66	86	9	7	46	111	113	109	103	105	26	19	2	1580	41	32	9
LOC109399478	4.42	4.5	45	45.75	42.42	36.83	12.5	16.42	8.92	9.75	23	17.58	51.5	38.67	65.25	59.17	13	36.42	5.17	5.5	45.4	30.92	44.9	15.5	40.13	26.67	37.17	18.83	54.98	129.42	68.25	56.12	50.42	55.5	29.08	49.08	87.23	116.17	38.08	79.5	79.58	73.33	5.08	69.15	82.75	110	93.68
LOC109399481	1112	624	1361	1627	1600	1083	4208	4301	3680	5658	4748	4876	736	403	1543	1818	990	961	1315	920	1674	763	1018	392	930	1143	1185	889	3941	1216	1836	761	1066	1292	739	1070	1070	1169	1021	1024	137	478	4046	2546	789	472	400
LOC109399484	1063.32	1477.9	1066.57	1268.32	1259.11	1267.32	739.66	549.83	616.99	582.41	578.24	632.99	336.58	174.5	463.91	579.58	320.58	413.08	760.91	571.74	409.91	452.41	319.75	219.5	971.91	1262.65	1105.24	1430.6	612.66	396.41	1062.86	264.83	1123.91	1001.99	1274.07	1035.49	767.08	652.83	1275.15	681.83	2491.89	2037.56	511.08	406.33	253.91	2734.3	2295.26
LOC109399485	817.5	1309.5	1660	1864	1775	1649.5	1139	999.5	958	1051	841	876	1522.25	981.5	3592.5	2587.5	1443	1575	1496	798.5	1115.5	1459	1894	783.5	2617.5	1196.5	1422.5	1244	1178	1757	1756.5	1116.5	1584	1427	1384.5	1477	953.5	1109.5	1482	1073	1214.5	850.5	468	822	1273.5	1787.5	930
LOC109399486	501	323.5	63	55	50	69.5	645	1295.5	1619.5	2742	2377.5	2825.5	0	0.5	0	132.5	39	1	3.5	0	48.5	17	5	26	73.5	67.5	61.5	47	1019	1	25.5	32	58.5	37	56	62	102	151	93	94.5	41.5	5	2030.5	15	0	25.5	1.5
LOC109399487	10.5	29	228	111	150.5	17.5	43.5	8.5	19.5	26.5	15.5	15	253.5	159.5	625.17	348.5	163.5	169.5	114	125.5	84.5	281.17	200	67	92	19	15	183.5	62	272	142.5	39	280.83	117.67	28.5	13	17.5	17	17	21.5	22.5	460	7.5	143.5	106.5	143	447.5
LOC109399490	121.5	122	1.5	19	26	20	70	54.5	58.5	85	34	58.5	14.5	8	8	25	7	14.5	17.5	3.5	99	19	30	77.5	7.5	21	45.5	50	55	46	29.5	85.5	9	51.5	31.5	42.5	136	197.5	26.5	129.5	29	5	62	65	41	36.5	13.5
LOC109399491	0	0	0	0	0	0	0	0	0	0	0	0	0	0	0	1	0	0	0	0.5	0	0.5	0	374	0	0	0	0	0	1.5	0	467.5	0	1	0.5	0	0.5	1.5	0	0	0	0	0	0	0	0	0
LOC109399492	0	0	0	0	0	0	0.5	0	0	2	0	0	0.5	0	0.5	0.5	1	0	89	0.5	5	6.5	0	23	1.5	0	2	3	0	0	65.5	10	0	0	0	0	5	5.5	0	6.5	0	0	0	0.5	0	0	0.5
LOC109399493	0	0.5	5.25	0	1	6	0.25	0	0	0	0	0	0	0	0	0	0	0	0.75	4.5	353.23	277.36	0	57.81	1	1.5	192.5	1.5	0	0	5.75	69.38	3	0	0	98	4061.24	4841.76	2.25	3254.43	11	2.5	4	5.5	0	59.7	5.5
LOC109399494	0	0.5	0	0	1	0	0	0	0	0	0	0	0	0	0	0	0	0	19	1	238.21	63.25	2	1239.1	0	1	12.42	2	0	0.5	115.75	878.29	0	0	1	3.83	2440.05	3245.31	0	2746.78	0	2.5	2	0.25	0.5	43.5	2
LOC109399495	0	0	0	0	0	0	0	0	0	0	0	0	0	0	0	0	1.5	0	14.67	1	260.75	113.17	5	1012.91	1.83	0.5	52.67	1	0	1.5	214.83	742.26	0.5	0	1	21.17	1841.74	2448.61	0	2066.66	40.5	1.67	1.5	2.5	0	62.17	1.83
LOC109399497	0	0	2.12	0.62	0	4.5	0	0	0	0	0	0	0	0	0	0	0	0	0	1	56.75	218.92	0.25	8.82	0.12	10	17.75	0	0	0	0	5.2	0.38	0	0.5	17.88	494.47	612.96	6.5	356.9	2	1	0.5	0.17	0	4.67	2.25
LOC109399502	0	0	1.33	0.95	0.5	1.33	0	0	3	0	1	0	0	0	0	0	0	0	0	0	43.52	191.26	0.75	13.12	1	0	8.53	0.5	0	0	0	8.29	1.33	1	0	1.5	333.19	470.71	0.25	311.85	0	0	0	0.17	0	1.67	1.75
LOC109399503	0	0.33	0	0	0	0	0	0.25	0	0	0	0	0	0	0	0	0	0	0	0	0.67	106.79	0	0	0	0	0	0	0	0	0	1	0	0	0	0	1.33	6.33	0	5.83	0	0	0	7.33	0	0	0
LOC109399504	0	0.33	0	0	0	0	0	0	0	0	0	0	0	0	0	0	0	0	0	0	2.79	124.06	0	0	0	0	0	0	0	0	0	0	0	0	0	0	6.9	17.43	0	9.95	0	0	0	1	1	0	0
LOC109399506	0	0	0	0	0	0	0	0.25	0	0	0	0.5	0	0	0	0	0	0	0	0	0.75	82.43	0	0	0	0	0	0	0	0	0	0.1	0	0	0	0	8.34	8.5	0	4.83	0	0	0	0	0.5	0	0
LOC109399509	295.83	273	260.83	284	318.16	267	563.16	428.83	306.33	470.5	422.16	446.16	49	25.5	87	93.17	54	62.83	90.67	57.83	52.17	46	77.33	21.33	224.83	247.66	192.83	438.5	627.33	59.5	159	41.83	307.5	351.33	295.83	212.83	121.17	132.17	253.66	99.67	185	98.33	301.66	222.66	38.5	99.67	126.67
LOC109399510	1.35	2.73	0.87	1.97	1.15	0.65	3.75	1.81	0.96	2.05	0.94	0.89	1.59	0.37	2.38	1.03	0.12	4.22	3.87	2.09	2.52	1.64	1.92	1.33	2.59	1.82	2.68	3.14	2.78	1.72	0.65	1.02	3.01	2.33	2.37	1.54	1.76	2.35	2.13	1.04	1.56	2.54	1.44	0.75	0.49	1.55	1.81
LOC109399511	1135.66	892.33	824.33	836.07	989.83	744.33	1452	832.5	852.33	723.67	588.17	678.83	332.5	134.5	346.07	336	427	336.83	878.5	852	966.33	583.5	501.9	588.17	755	817.33	811.33	1380.5	819	352.33	791.5	438.5	1092.83	894.5	1222.66	1004.83	715.17	810	1057.33	689	289.83	543.5	793.17	1088	214.33	383.17	653.33
LOC109399512	237.5	180.5	94.5	112.5	128.5	134.5	356	229	161.5	298.5	283	390.83	577	509	1291	1775	685	876.5	221.5	729.83	531.5	612.5	425.5	614	52	93.17	148	174.83	370.67	888.17	338	1087.5	108	145.5	110.5	177.5	200.5	299.17	120	381.5	177	524.5	247.5	372	1198.83	278	396.33
LOC109399513	374.62	285.83	135.45	136	141.92	141.92	695.5	763.33	775.36	829.53	673.83	767.78	363.41	150	222.83	300.95	176.83	146.33	177.67	216.08	175.75	153.75	127	86.75	231.28	127.7	115	158.12	567.33	166.33	202.83	99	141.42	107.92	104.5	142.58	140.5	140.62	157.58	142.08	95	671.82	665.83	324.37	127.08	511.75	708.58
LOC109399514	59172	31288	19364	18787	16902	1400	22879	12012	9785	22319	28155	29958	861	333	1243	2542	1535	800	1375	2009	3878	649	1562	1171	7880	1425	891	17803	11057	700	1140	1076	20063	13474	3400	718	1272	1495	1415	1214	10691	597	82289	4618	632	4752	782
LOC109399515	1332	1293	1898	1804	1931	1268	1700	1382	2008	1975	1616	1971	1064	603	1743	1583	1613	1045	1966	1234	2410	1335	1205	1029	1646	1647	1691	2522	1529	1170	1566	933	2081	1579	1941	1636	1472	1536	1475	1224	730	891	1217	863	1643	853	1186
LOC109399516	925	966	620	582.5	672	458.5	1370	943	727	1261	955.5	1136	187	71.5	282.5	288	251	203.5	162	382.5	447.5	185.5	183.5	82.5	1129.5	451.5	438.5	625.5	1515	403	227	78.5	810	597.5	472	506.5	462	510	481	405	131	323	804	450.5	107	434	307
LOC109399517	2500.5	2551.5	1567.5	1683	1735	1993.5	2151	2231	3255	3402.5	2019.5	2259.5	2040.5	3482	25113.2	25308.5	9585.5	3956.5	1979	1849	3815.5	2858.5	5416.5	903.5	510.5	2216.5	3200	3011.5	1394.5	2930.5	1823	1169.5	1738	1365	2550.5	2667.5	2562	2865	2317.5	2434	1838	294	1814.5	2321.5	5146.5	753	304.5
LOC109399518	0	0	57	70	65	341	1	5	5	4	1	4	141	371	81	462	58	448	108	27	1023	260	29	5333	109	156	892	39	2	425	1236	16183	76	77	172	930	1516	2519	346	2618	466	832	4	6	336	1640	1084
LOC109399519	0	0	12.5	7.5	10.5	51	1	1	0	0	1	0	65.5	45.5	349	186.5	85.5	113.5	25	5.5	20.5	27.5	56.5	21.5	9.5	52.5	42.5	15	2	103.5	40.5	114.5	16	21	28.5	60.5	52.5	66	55.5	54	30	5.5	0	7	57	18	4.5
LOC109399521	194	189.5	543.5	427	452.5	313.5	977	677.5	604.5	609.5	573.5	605	134.5	24	138	164.5	120	133	91	215	385	122.5	144.5	44.5	1095	361	337.5	468.5	913	178.5	120.5	54.5	739.5	408	411.5	367.5	313.5	316	358	262	86	144	521.5	240.5	37	175	160
LOC109399522	956	610	341	477	490	748	1766	1919	2190	2979	2220	2558	456	166	380	587	214	239	238	157	303	165	331	108	832	597	677	487	1747	402	525	203	497	584	675	766	527	531	829	512	249	123	1967	1553	206	181	86
LOC109399525	19.58	37.75	6.08	13.5	13.75	14.25	44.67	9.5	15.67	18.25	16.62	21	4.42	2.17	0	5.25	2.25	1.67	3.5	6.58	3.33	7.25	5.25	1.08	13.95	7.92	5.42	25.33	68.48	5.83	5.58	5.67	8.17	13.08	42.25	12.08	7.92	4.33	7.5	4.17	6.67	1.58	13.83	100.53	1	4.83	1.17
LOC109399526	12.83	10.17	8.5	0.33	1.67	18.83	11.83	16.17	13.5	13.83	13.33	16.5	19.5	23.33	44.33	48.57	29.67	47.5	27.83	11	12.75	1.5	5.83	30.5	6.83	6.33	32.5	2.83	9.33	46.73	48.67	54.08	11.67	5	3.33	38.17	46.83	72.83	14	51.33	6.67	8.83	7.67	16.67	51.17	17.67	9.33
LOC109399530	794	684.5	449	439.5	511	368	790.5	616.5	910.5	964	748	945	185.5	51.5	304.5	278.5	238.5	151.5	373.5	200.5	543	251	348.5	126	310.5	452.5	320.5	762.5	642	112.5	341.5	120	517.5	502.5	622	383.5	248	249	417.5	229	106	79	604.5	94	82.5	133.5	61.5
LOC109399531	915.43	592.86	141.67	46.67	69.67	929.33	1160.66	1369.1	1687.2	2458.53	1766.53	1919.53	577.83	332	914.06	1230.56	515.67	924.4	398.83	167.17	320.83	489.67	437.83	139.83	118.17	512.33	1755.3	111.67	950.23	631	816.37	123.17	185.17	51	425.9	2001.4	1223.03	981.33	806.8	662.4	570.63	158.67	1747.3	69	401.4	246.3	193.33
LOC109399532	0.33	10.33	5.33	12.83	9.33	61.67	7.17	2.17	2.5	38.83	14.5	8.67	1117.06	1363.29	309.33	138.5	137.4	147.9	6338.7	4619.21	8576.49	3367.88	3482.95	23740.7	4	119.83	130.73	9.67	11.67	656.66	6819.39	23270.5	1.5	11.33	22.33	55.17	4997.07	9409.56	81	8309.48	86	457.5	7.67	43.67	2439.12	2359.82	391.5
LOC109399533	5	5.5	1.5	0	0.5	1	6.5	9.5	8.5	7	7	10	301.5	5081.5	8115.5	914.5	1463	1292.5	1	10	2	0.5	0.5	2779.5	1.5	9	8.5	0	11	1382.5	123.5	1947	1.5	0	0	0.5	4.5	6.5	0	7.5	0	0	3.5	6.5	259.5	0	0
LOC109399534	1	0.33	0.5	0.33	0.33	126.17	4.33	8.83	3.5	9.5	7.67	3.33	5	7.67	3.83	10.33	6.33	7.83	129.17	26.83	826.66	1077.36	6.67	52.83	5	22.33	5292.47	1.33	11.33	6.33	2996.65	78.17	1.67	1.33	1.33	4039.47	12155.4	11923.2	43.5	4049.48	698.5	9	8.67	10.83	8.67	341	11.5
LOC109399541	4860.95	4181.46	3997.96	4609.12	4859.62	5811.12	7983	6690.27	7344.51	7590.13	5792.34	6545.93	4466.54	2550.73	4386.88	4427.79	2810.01	3312.47	4870.45	2738.14	4240.04	3121.3	4378.62	2378.89	3229.63	6519.52	6577.77	4859.7	5580.78	3502.88	6833.43	3569.63	4093.62	3783.46	4786.95	7234.18	5844.11	6029.27	5684.17	5109.36	12422.1	7335.42	3590.55	5068.12	3281.8	6029.44	9857.6
LOC109399546	0	0	0	0	0	0	0	0	0	1	0	0	0	0	0	0	0	0	0	0	0	0	0	0	0	0	0	0	0	0	8	21	0	0	0	0	0	0	2	0	0	0	0	1069	0	0	0
LOC109399548	492	338.5	700	670.5	675.5	552	891.5	369.5	443.5	452	320	398.5	1091	686.5	1619	1548	1807	1335	1319.5	1472.5	1438	1283.5	935.5	1936.5	281	628.5	780.5	1117.5	439	1607.5	941.5	1464.5	703.5	583	887.5	845	907	942	833	833.5	460	910	274	677.5	2608.5	620.5	1066.5
LOC109399550	17	30	66	34	39	35	55	16	53	33	21	36	21	7	29	3	0	2	5	8	5	8	2	1	83	16	15	91	29	0	28	5	66	17	35	29	9	18	24	2	50	9	8	26	5	17	10
LOC109399551	5	6	0	2	4	2	15	4	26	10	9	15	3	5	32	29	11	25	3	49	13	31	20	8	2	0	7	3	16	14	2	6	3	2	0	5	18	19	2	31	6	98	15	22	9	92	111
LOC109399552	25	40	11	9	9	51	61	93	78	143	105	84	21	14	36	42	72	40	42	43	31	17	19	56	13	47	106	15	91	36	60	55	15	3	31	107	147	152	76	177	24	23	157	13	87	51	8
LOC109399554	1.5	0.5	110.5	33	12	41	2	0	0.5	1	1.5	1	0	0	1	0	0	0	27	22	84	72.5	6.5	3	4.5	12	80.5	2	3	0	19	1	80.5	19	0	71	342.5	514	39	499.5	29.5	7	1.5	27.5	0	32.5	7
LOC109399555	1	1.5	2	1	1.5	0	1	1.5	0	5.5	3.5	2	0	0	0	0	0	1	0	0.5	0	0	0.5	0	4.5	0.5	0	0.5	3	0	204.5	244.5	2.5	3.5	1	1	1.5	0	2	1.5	2	0	6.5	5251.83	0	0.5	1
LOC109399559	1278.5	1154.5	874.67	1094	1004	1765.17	1273.5	2114.67	1510.5	1617	1628.5	1327.67	1393	919.5	1102.5	1397	516	742.67	1270.33	423.67	758.5	965	748	1195	556.17	1448	2187	900	1515	1136.5	2028	1477.5	745.83	870.17	1236.17	1677.67	1302.5	1485	1826.17	1255.17	1713.33	977.5	1531.5	1081	666	1218.67	1308
LOC109399560	293.5	169	147.5	201	194.5	88.5	876.83	476.5	559	768	449.5	656	40.5	39	74	153	117.5	37.5	77	101	131	42.5	54	46.5	137	57.5	40.5	248	490	46.5	74.5	40.5	193	191	106	85	59.5	61.17	108.67	57.5	18	19.5	648.5	60.5	41.5	49	30.5
LOC109399561	1560.15	1944.65	5151.92	5745.68	5359.52	3716.93	6792.54	6791.57	4791.19	6406.37	6004.88	5973.75	2565.54	859.39	3638.3	2872.14	1658.62	1909.55	2941.86	4387.17	3679.37	2440.55	2396.65	1506.72	4070.97	4062.2	3208.47	3545.37	8844.12	2331.15	4202.97	2253.98	3816.97	3392.7	3480.3	2584.94	2307.48	2550.71	3421.54	2492.48	5059.39	14093.2	3828.47	4575.92	1497.32	11309.3	13297.7
LOC109399563	1105	1097	456	383	394	373	767	723	705	1159	777	965	79	42	157	196	136	90	161	118	84	83	68	27	350	367	321	704	654	74	205	57	394	396	439	295	227	205	376	121	194	93	912	347	101	278	90
LOC109399564	426	201	281	286	378	1716	1615	1045	1274	1678	1215	1844	220	131	384	541	239	283	377	320	253	246	163	168	292	1278	1767	498	857	334	421	218	329	345	1114	2142	1251	1115	1739	877	1486	656	2084	86	244	875	591
LOC109399565	407	243	296.5	278	345	188	604	408.5	317	429	358.5	482.5	24	21	50.5	90	46	36	85.5	36	51	38	41	27.5	330.5	168	137.5	526	589.5	45	100	26	397.83	271.5	301	201.5	120.5	121	228.5	106	78.5	23	337	365.5	23	80	30
LOC109399566	3400.32	4002.49	12176	12005	11808.2	9370.81	9852.39	5705.24	5394.57	4010.49	2734.83	3279.16	11680.1	3596.99	7374.9	6637.9	8716.73	9435.31	10398	33233.3	11463.5	13902.6	7042.57	4253.82	9165.39	11535.4	10582.7	13234	8286.98	8814.48	6683.07	3896.91	11376.9	9774.56	11324	10548.3	10558.5	10314.1	11058.5	8455.73	6895.98	15080.5	1990.16	3018.74	2531.24	14176.4	16131.4
LOC109399568	1366	1424	2288.5	2226	2349	1974	2752	3272.5	4683	2289	1408	1823	4498	1173	1258	1595	1503	1061	2616	1541.5	2339	1463	2143	541	3061	2841	2159	3636	1402	727	2121	551	2486	1872	3513	2079	1328	1351	2729	1166	548	314	1476	2105	671	727	406
LOC109399570	2	1.33	0.83	0.5	1.33	1.5	15.33	2	3.67	4.83	5	7.17	160	28	3.33	0.33	1.5	0	3.83	3.67	29	25.5	21.5	18.67	0.5	2.5	2.33	4	13	48	9	18	1.67	1.5	1	3.33	17.33	10.33	2	9.17	0	1.67	1	28.5	11.17	2	4.17
LOC109399572	1	1.5	110.33	81	108.33	145.67	6.33	1.5	0	0.5	0.5	0.5	1012.2	289.83	716.08	2076.73	579.33	2020.08	24.33	3344.07	3431.33	7653.74	7259.75	194.17	4	189.58	65	350.17	14	1594.5	21	101.33	78.42	92	272.33	111.08	159.33	225.42	219.83	576.58	32.17	2385.62	2	211.17	1524.65	1156.75	2339.17
LOC109399573	0	0	0	0	0	1	0.5	0	0.33	10.17	19.83	23.17	109.83	57.17	619.17	765.83	537	759.83	11.33	0.2	5.83	7.53	14.33	165.67	0	0	0.33	3.33	2.5	548.67	3	17.17	0	0	0	0	0	0	0	1	0	0.2	0	139.33	519.07	0	1
LOC109399576	0	0	0	0	0	1	0	0	0	0	0	0	0	0	0.5	12.5	36.5	1.67	6	105	247.92	914.62	327.83	8	0	0.67	4.5	0	0	1.92	2	5	0	0	0	0	2.75	16.25	4	25	4	91	0	4	3.39	23.7	80.33
LOC109399577	31.83	20.67	13.83	29.67	16.83	296.5	139.67	55.17	81.33	131.5	162.5	167.07	204.07	133.83	210	171.17	76.83	115.83	169.67	29.33	110.33	132.5	90.17	87.5	7.33	282.83	320.98	28.17	175.5	210.5	226.67	89.17	10.67	29.67	151	368.17	265.67	249.17	342.33	177.33	199	43.5	80.33	54.67	115.33	86.17	52.67
LOC109399579	3015	6227.33	13015.4	18190.3	17618	9875	5726.67	4741.17	3906.25	3767	4022.03	4375.67	828	367.33	894.5	957.33	558	711	2690.45	1594.17	4165	2227.5	2994	1582	10602.8	10731.7	5970.97	15361.6	6612.02	998	3423.5	1520.67	11441.6	15503.2	13628.8	5273.17	3838.75	3861.83	9966	2901.17	12525	1049.67	2345.67	1958.67	503	5925.33	1089.17
LOC109399581	315.03	354.4	275	296.83	303.5	439.16	451.66	256.83	279	294.5	249	271.66	363.2	214.16	1053.15	1157.65	497.33	534.16	335.16	262	343.33	292.86	311.36	266.16	298.66	330.36	449	290	421.7	597.99	422.16	365.86	328.66	367	323	526.16	617.69	739.99	399.16	682.83	199	170.5	248	193	447.16	248	248
LOC109399582	0	1.79	0.12	0	0	0	0.4	0	0.1	0	0.21	0.11	0.22	0	0	0.38	0	0.22	0.1	0	0	0	0	0.1	0	0	0.2	0	5.79	0.2	0	0.1	0	0.1	0.2	0	0.12	0	0	0.14	0	0.2	0.1	0.1	0	0	0.3
LOC109399584	1235	1294	838	533	468	1463	896	1266	1546	1599	1394	1540	1925	1425	4479	5222	1163	1305	20843	222	797	795	868	1417	114	1383	2578	390	1229	2046	15536	2218	604	372	909	2747	1395	1277	1466	935	2734	1074	873	606	1298	1273	1262
LOC109399585	27	16	5	3	2	47	33	14	46	68	53	68	6880	6224	9422	4416	3845	4428	7926	36	42	36	8	2012.33	15	57	100	13	66	744	1866	2739	13	4	27	96	59	30	39	31	94	13	11	38	1053	29	14
LOC109399586	29.84	35.56	1.79	0.1	1.78	0.22	18.23	8.81	15.27	15.98	7.84	11.34	0	0.11	0	1.13	1.21	0.35	0.1	0.11	0	0.6	0.3	0.1	2.01	0.7	0.1	3.09	19.09	0.11	0.3	0	1.89	0.32	0.53	0.82	0.11	0.11	0.77	0	0.44	0	17.71	0.43	0	0.22	0
LOC109399588	1770	2474.5	3754.17	5925.5	5640.17	1784	1359.5	1297.5	1134	1634	1911	1792.5	120	91.5	190.5	351	155	138	507	262	523	337.5	724	47.5	2224.5	1913.5	745	2920.5	2336.33	147	611.5	94.5	2743.5	4494	2319.5	642	305.5	245.5	1474.5	261	952	121.5	940	848	94	1345.5	107.5
LOC109399590	814.67	363.5	919.17	989.5	970	978.5	1623.17	2232.67	3588.67	4493.17	3192.33	3523.33	517.5	411.5	882	1013.5	533	453	989.33	302.5	474.5	394	544	469	988.5	902	925	1137.5	1866.17	494.5	969	582.5	825	770	973.5	823	777.5	837.83	1013.5	700	314.5	203	3184.33	1078	465	378	277
LOC109399591	8.5	7	5.5	20.67	42.5	127.67	398	346.75	15.83	3.5	24.33	29.33	76	76.08	56.75	106.25	24.33	50.5	48.92	8	47.33	20.67	54.67	36.25	17	104.33	161.83	22	301.17	187.08	251.17	121.17	5	81.08	130.25	158	164.83	153.58	162.83	120.25	147.5	44.5	4.83	57.75	202.08	55.67	45.33
LOC109399594	94	39	146	81	108	285	264	341	328	344	375	337	822	1275	1829	1701	742	1023	710	1137	895	992	596	686	106	84	1714	79	632	993	986	798	135	97	78	1694	1281	1328	216	970	251	155	156	221	1103	378	253
LOC109399598	1540	1398	879.5	1279	1202.33	1156.33	3457	2948.5	3074.33	4312.5	4806.33	4422.17	722	414	828.33	1193	634.5	717.5	782	524	715	507	450.5	340.5	2311.33	1157.83	1455.5	595.5	3065.5	1019.5	1419.5	595.5	1069.5	1305	635	1086.17	1092	1186.67	1166.33	860	1234.67	3680	3929.33	4012.83	582	2008.5	3740.33
LOC109399599	1663	2271	852	909	1000	838	1755	1351	1495	1924	1526	1922	279	105	329	414	255	221	656	592	516	422	369	217	1006	982	864	1671	1083	223	674	219	862	832	1292	1075	692	594	1000	562	758	524	1433	965	143	627	644
LOC109399600	0	0.24	0.11	0	0	0	0	0.17	0	0	0	0	0	0	0	0	0	0	0	0	0.5	0.5	0	0	0	0	0	0	0.17	0	0	0	1	0	0.98	0.17	0	0	0	0	0.37	0	0	0.95	0	0	0
LOC109399607	985	1153	1252	1389	1350	1194	1119	1118	1519	1727	1305	1514	757	448	1092	1064	837	721	705	366	636	593	690	294	2457	1465	1236	1648	1193	607	1061	385	1298	1000	1514	977	857	909	1260	716	212	191	1170	1504	311	434	185
LOC109399609	89.5	112.5	1191	853.5	729.5	1260	44	48.5	54.5	65.5	58	73	1632	1985	2971.5	2880	1992	1395	2098.5	59.5	222	1709.5	834	1555.5	31.5	1346.5	2000	588.5	63	2499.5	2926	1516	888.5	629.5	912	1688	1620.5	1699	1328.5	1585.5	813	338	39.5	624	574.5	618	224.5
LOC109399612	10.17	13	10	74.5	77.73	82.33	3.83	10.33	11.83	2	7.17	10.67	41.5	29	38.33	62.67	31.33	44.83	93.83	10.5	220.33	186.17	227.67	377.33	5.67	30.33	609.25	15	42	48	261.5	444.97	8.17	109.33	14	404.4	743.73	855.56	76.33	556.66	203.17	7.17	13.17	15.83	70	127.5	7.67
LOC109399614	3.41	6.01	1.62	2.67	3.86	0.34	16.1	14.76	8.47	2.55	2.24	3.68	0.21	0.37	1	2.31	0	2.49	0.39	0.28	2.96	0	0.24	0.12	5.94	1.31	1.49	1.85	9.74	0.17	1.95	1.32	2.05	2.18	2.02	2.49	1.45	2.37	1.63	1	1.81	0.31	1.85	6.22	0.49	1.63	0.38
LOC109399616	27.5	45	9	6.5	6	13.5	35.5	24	6	34.5	4.5	7	48.5	46	64	88	89.5	76.5	40.5	55.5	31.5	15.5	14	37	29.5	4.5	32	9.5	49.5	86	51.5	61.5	9	5.5	6	19.5	66	96.5	11	85.5	24	39.5	14	18	122	86.5	40.5
LOC109399617	136.35	54.34	30.23	16.81	31.53	13.55	61.46	116.19	104.76	291.94	123.04	82.26	1.32	0	1.25	0.78	2.7	0	3.12	7.71	6.74	4.43	3.66	7.12	78.81	16.28	7.43	34.8	444.86	1.5	41.84	1.98	33.12	16.19	20.72	6.01	12.68	8.46	22	12.69	3.01	3.33	282.8	222.58	0.54	13.36	2.43
LOC109399618	1858	1757	427	451	509	4386	2000	1752	2648	3871	3237	3257	620	638	1209	1346	772	848	542	787	1937	1020	542	4707	1532	3761	4749	875	1935	1064	956	5572	405	612	2737	4836	4680	5539	4099	4845	3200	743	2498	381	1379	3366	1301
LOC109399620	54	90	4336	11815	10130	709	223	112	131	213	106	137	1968	1412	2001	2171	2321	1811	2779	5488	2837	10331	7876	640	27	713	782	4680	226	1132	2468	956	1088	7618	538	742	641	604	766	662	474	9791	63	281	844	1818	9774
LOC109399621	111	179	511	468	503	479	989	547	699	245	224	354	784	345	1920	1524	1320	849	988	1588	783	888	683	612	879	466	403	837	681	626	770	568	597	460	712	470	512	479	563	484	81	1782	187	514	698	890	2157
LOC109399622	117	110.33	272	252.16	288.33	153.5	253.66	140.83	192.67	175	130.83	136.67	154.5	87	272.83	206.5	204.17	182.83	363.5	174.17	365.5	132	230.33	296.66	336.66	199.5	222.33	295.33	189.83	184.17	276.83	251.66	305.16	243.83	242.33	260	249.5	254.33	202	207.67	59.67	34.5	96.17	126	298.5	60.5	38
LOC109399623	1314.83	872.66	72.67	50.67	61.5	49.83	375.83	362.16	579.33	948.33	607	834.99	1.17	0	2.5	40.17	23.33	1.83	3	2.67	0.67	1.17	3.33	5.33	79.33	22.67	27.33	95.83	457	0.5	3	3.83	69.67	50	53	35.5	38.5	29.83	51.33	19.33	35.5	8.33	799.49	131	0.5	39.33	9.67
LOC109399624	812.49	655.16	1148.48	910.49	1060.82	852.15	1309.15	625.32	726.16	691.32	457.99	619.32	2355.96	1409.98	3046.62	2731.96	3020.79	2283.97	2035.97	2180.63	2543.79	2528.46	1826.64	4338.6	888.99	1011.65	1383.81	1557.48	681.32	4301.77	1614.48	3960.77	1291.98	794.49	1299.65	1418.81	1608.98	1641.64	1237.65	1410.31	504.99	1109.82	462.83	978.65	5429.58	1407.31	1317.31
LOC109399625	411	284	82	127	138	158	1049	724	1087	977	859	901	270	190	452	500	414	339	295	136	136	121	144	99	103	156	154	204	602	267	340	127	110	94	201	144	132	116	141	101	68	108	661	720	208	59	112
LOC109399628	3240	3266	902.17	805	814	769	4115	2136	2002	2429	2615	2666	40	9	34	182	76	38	143	230	199	82	77	51	1356	646	458	1160	2428	107	159	71	1252	908	1025	706	331	338	751	228	764	184	2606	974	20	366	165
LOC109399629	858.33	985	515	620	667	443	887	924	1280	1321	813	1021	216	136	442.33	492	407	212	459	399	248	213	221	115	835	554	483	693	801	203	411.33	124	638	566	714	464	301	291	476	275	457	628	781	419	139	435	783
LOC109399633	5.58	12.05	1.96	3.21	4.14	2.39	2.18	4.03	4.52	5.03	4.94	5.18	1.95	0.25	0	0.47	0.79	1.05	0.29	0.14	0.36	0.17	0	0.14	12.22	2.23	1.85	1.82	7.16	0	0.9	0.22	3.14	1.68	3.17	1.13	1.16	0.75	1.44	1.12	0.22	0	3.61	24.14	0.12	0.67	0
LOC109399634	105	212	32	18	15	13	91	50	101	87	232	93	10	26	31	34	25	34	29	20	19	5	0	38	9	24	15	19	216	54	43	61	26	22	41	15	20	31	21	30	2	48	77	50	67	49	47
LOC109399644	1126.5	4619.17	101	61	61.5	50	621.5	711.5	284.5	917	1140	910.83	0	1.5	2.5	29.5	8.5	0	0.5	0	2	0	0	1.5	182	32.5	22	54	1158.83	0	0	0.5	66.5	37.5	21.5	23	31.5	22	37	10	19.5	2.5	837.08	25.5	0	12	1
LOC109399646	2984	4332	3072.17	3860	3395.17	1925.67	3529	6383.5	3248.5	2868.17	6993.33	5825.5	700	555	649.17	1442	401.17	556.67	753.5	435	673.67	399	642.5	240.5	4422.5	1734.33	1705.5	1275.5	7632.5	877.67	1467	605	2463.83	2958.83	1190.67	1115.5	924	1128	1776.83	857.17	719	420	3405.5	2916.83	529	829	361
LOC109399647	9390	2187	282	148	236	113	7058	9878	23395	23861	19691	24564	4	2	15	1246	714	21	6	17	4	3	1	17	511	84	78	227	3154	0	0	1	282	219	163	95	85	103	161	38	106	63	34848	19	5	208	56
LOC109399650	4.5	1.5	0	0	0	1	2.5	3	1	1.5	1.5	1	0	0	0	0.5	0	0	5	10.5	7266	17488.8	20559.5	4.5	1.5	1	1.5	5.5	5	1	0.5	0	0	0	0.5	0	0	0.5	0	0.5	0.5	0.5	1.5	8	1	0	0.5
LOC109399656	197.67	96.5	265.25	351.58	389.92	811.98	313.27	268.58	358.33	546.66	422.58	474.68	258.86	307.19	342	691.76	164.6	271.77	208.65	80.17	326.42	283.75	371	221.75	393.28	592.73	885.8	306.58	344.75	538.66	629.78	452.83	325.1	593.19	568.02	1191.79	677.25	733.11	999.21	545.69	4507.05	1845.97	422.91	609.11	436.93	1780.51	2072.21
LOC109399657	126.28	107.1	5290.5	18007.9	14144.9	2539.63	201.95	96.77	84.92	227	464.15	635.06	4508.57	1072.99	19695.5	4778.95	5400.5	7379.1	4063.53	2451.58	6633.33	10427.6	3863.91	4592.44	52.78	1821.64	17711.9	4719.31	657.09	3551.23	4355.69	6536.92	948.17	12669.5	796.76	12800.4	20870.3	21057.3	2040.35	9741.89	9480.23	3096.67	80.17	698.39	2508.8	6972.71	3086.86
LOC109399658	1881	1184	849	1353	1452	1763	2594	2826	4027	5583	2810	3456	1009	710	4030	3605	1771	1087	8780	504	518	1393	1433	1468	271	1820	1872	1629	2666	866	7588	1652	729	1328	1618	2095	1340	1018	1986	752	1011	469	2509	1379	1029	658	500
LOC109399659	501	576	3412	3885	3382	2655	2651	3131	1831	2065	2758	2607	1081	659	3685	3026	869	1475	1944	490	1053	814	1141	742	7244	2314	2134	2105	3479	1789	3106	1292	2965	2831	2138	1491	1402	1768	2471	1528	2868	1111	1532	1624	1449	1636	1170
LOC109399660	216.62	158.33	150.34	195.15	213.4	187.23	447.35	583.75	485.6	513.04	554.53	632.98	141.07	149.03	259.82	317.42	192.23	158.72	114.58	49.83	115.25	163.95	141.42	112.58	166.42	190.75	172.25	107.5	561.8	178.48	179.93	181.55	142.17	205.88	128.42	187.42	128.67	161.5	188.48	156.62	114.73	123.75	506.09	339.47	186.17	197.05	191.42
LOC109399661	67.33	57.17	102.33	90.17	84.17	122.17	161.5	56.67	88.67	98	69.33	91.67	568.83	256.17	911.49	842.66	2193.99	633	768.33	56.5	179	335.33	407	722.83	42.5	78.17	189.5	102.5	130	392.33	548.33	488.16	108	86.67	137.5	234.67	203.17	201	169	178.67	85	60.83	48.17	101.83	462.66	70.67	52.5
LOC109399662	3691.5	2832	1379	1348	1167.5	4155	2440.83	3356	4726	5965.5	5331	5466.5	1741.83	1993	4928.33	2735	2226	875.5	332	369.5	557.5	951.5	761.33	728	2359	3260	5316.5	1022	4082	1032.5	1104	1877	1306	1092.5	1977.5	4452.67	2314	2229.5	4528.5	1910.5	765	1811.5	5152	1131.5	1426.5	1066.5	1660
LOC109399664	603	2705	3614	2865	3384	1956	2146	1415	1357	1369	1176	1388	1847.5	1237.5	4665	5619	4141	3907	1941	3043	3468	4534	1750	937	4370.33	2648	1930	4524	1882	2921	1447	1014	4061	2757	3665	2194	1478	1478	2649	1260	2577	1660	896	1013	2197	1574	2546
LOC109399665	5	91	13685.5	39212.2	29437.8	4242	65	35.5	29	15.5	20	31	224	154.5	300	392	198.5	472	10101.5	3900.5	11779	15401.2	3907.33	6234.83	1395.5	2964.17	30344.2	7804	121	509	7915.67	6369.67	3024	22589.7	1190.5	18505.8	26305.2	25160.5	3367.33	11166.7	9294.5	2103	24.5	181	812.5	6349.5	1999.67
LOC109399666	10770.8	11427.2	19310.1	17747.5	16780.6	11718	12403.9	8644.67	10616	9480.25	6083.87	7550.47	25727.9	9824.45	23441.5	14373.9	20562.5	14676.2	20819.6	55822.7	23952.8	23205.6	13883.2	8375.85	13427.1	18040.7	16026.2	17253.3	11965.2	13150.5	12411.8	6032.67	15425.5	12919.3	14623.6	13276	16274.4	15710.2	15272	12984.9	11238.1	22978	5037.08	5517.67	5098.83	22509.7	26973.9
LOC109399667	34	21.5	4	2	5	13	5641.5	953	60	60	117	177	1381.5	98.5	59	85.5	61	138.5	65	3774	2261.5	1403	571.5	4376.5	6.5	17.5	13.5	12	2977	106.5	79.5	4310.5	7	2.5	9	7	11.5	34	14	68	27.5	4127	20	22.5	114	1023.5	4818
LOC109399669	2509.12	3025.47	2614.05	2723.82	2816.05	1342.71	2033.32	1749.29	2226.79	2227.5	1465.28	1782.04	1065.46	298.87	917.58	781.9	838.79	622.38	2305.45	854.89	1595.27	760.83	1371.81	1214.14	1759.77	1825.22	1354.66	2077.94	1463.23	519.16	1708.01	1131.86	2386.85	2238.47	2153.67	1285.51	930.91	888.85	1641.69	687.41	390.78	293.38	1438.77	1416.96	333.28	583.18	410.26
LOC109399670	300.83	290.7	328.07	322.33	339.57	277.33	367.03	323.83	445.16	479.53	351.83	428.83	202	101.83	377.67	287.17	418.33	211.17	378.66	316	572.66	222.67	287.33	170.67	419.33	275.5	289.67	312.73	332.77	197.5	313.03	158.33	322.33	250	305.83	275.5	321.5	346	260.67	271.67	54	86.67	299.33	190.2	142.5	148.83	134.83
LOC109399671	2360	2882	1130	1135	1158	865	2804	1793	1898	2525	1980	2499	746	250	1126	994	951	698	1894	841	1794	532	1008	415	1480	663	966	1241	1655	570	1727	482	1169	903	938	1254	963	1166	916	989	179	249	1847	1059	278	405	220
LOC109399674	18.17	28.67	50	48.17	30.67	220.83	682.33	202.5	10	7.17	19.17	15	61.5	33.83	31.67	43.83	42	31	200.67	38.5	264.67	151	14.83	107.17	70	36.67	1233.83	12.17	63.17	39.5	362.5	160	43.83	20.33	25.17	909.16	1027	1173.16	96.17	807	428.83	24.67	7.5	13.17	49.33	156.67	20.33
LOC109399676	14.5	11.5	9.5	15	19	96	9	5.5	14.5	7	10	9	80.5	60	92	45	44.5	55	63	120.5	251	276.5	345	73.5	4	129	105	75	8.5	38	50.5	58.5	12.5	29.5	143	132	111	140	151.5	187.5	22	39	5.5	5.5	12.5	17.5	45
LOC109399677	11.5	10	109	122	108.5	118	28.5	27	11.5	37	39	22.5	5	1.5	1	0.5	2	0.5	5.5	15.5	120.5	37.5	58	13.5	215.5	103	53.5	130	49.5	1.5	19.5	21.5	126.5	110	125	57	48	58.5	79	38.5	102.5	35	29	21	6	73	46
LOC109399682	0	0	4	1	1	0	3	0	0	2.33	1	0	3	6	6.83	6	4.33	7	146	15051	13099.5	85827.1	91764.3	18	17.5	3.33	17.33	15.33	11	21.83	90.5	2	1	1	1	0	22	225.33	0.5	542.33	35.5	7865.78	0	12	10.83	3014.67	5998.4
LOC109399686	11	15	43	45.5	33	37	65	20	9.5	18.5	27.5	21.5	126.5	35	244	308	316.5	185.5	20	22	37	24	31.5	8.5	52.5	24.5	46	46	50.5	1418.5	27	12	57	23.5	16	44	32	13	26	22	17	11	6	20	1082	19	4
LOC109399688	15	6	3	2	3	1	3	7	4	4	13	16	2	3	0	4	1	1	1	3	0	0	1	0	8	2	4	6	26	2	7	7	1	0	3	3	4	10	2	4	4	1	10	67	1	2	0
LOC109399689	4.86	1.57	0.54	0	0.25	0.11	0.29	1.8	0.99	19.64	1.85	4.79	0	0	0.17	0	0	0	0.59	0.17	2	0.17	0	0	0.71	0	0.43	0	1.36	0	0.5	0	0.25	1.54	0.42	0.25	0	0	0.14	0	0.14	1	1.65	0.11	0.14	0	0
LOC109399690	17.08	21.95	22.83	15.25	13.5	22.5	50.5	27.25	15.75	29.12	17.95	35.58	2	2.5	5.5	9	0.5	8.5	1.75	20.5	3.75	7.5	2.75	3.67	12.25	12.5	11.25	19.08	112.28	3.25	1.5	2	25.08	16	16.25	16.25	15.75	11.83	25.25	12.33	18.5	3	24	57	0.83	7.42	1.5
LOC109399696	1	0	1	0	1	1	0	0	0	0	0	1	48	51.5	27.5	22.5	68	120.5	0.5	0	1	0	0	795.5	0	0	1	0	0	39.5	0	856.5	3	0	0	0	0	0	0	0	0	1	0	0	48	1	0
LOC109399701	359.91	379.75	154.92	163.33	222	130.83	172.33	171.92	236.75	288	190	236.5	21.75	16.25	48.58	50.58	48.08	45.25	47.08	35.25	49.33	20.08	27.75	11.67	286.83	119	96.75	223.5	94	22.33	48.75	13.75	147.33	142.08	145.67	104.75	66.67	57.67	127.83	53.83	57.92	15.58	262.5	33.17	24.5	35.92	15.75
LOC109399702	623.5	423.5	614.67	394.1	404	116.2	588	314	367	509.7	443	607.5	23.9	29.83	22	112.5	96.7	24.7	24	85.7	70.5	118	38	21.5	529.87	139.17	126.5	668.4	431	11.5	45.5	24.5	882.5	404.43	295.5	118	113.5	97.5	174.5	97.5	48.5	95	490	852.83	6.5	135	91.5
LOC109399704	2.5	1.5	8.5	8.5	9.5	5.5	37.33	17.5	19	12.5	10.5	14	0.5	4	0	0	6	2.5	4.5	2	6.5	8.5	8.5	2	5	10	2.5	6	22.5	7.5	2.5	1	10.5	6.5	8.5	6.5	1	1.5	8	3	1.5	1.5	13	20.5	2	5	2.5
LOC109399705	10.33	6.5	3.92	3.5	1.5	3.43	19.79	12.58	19.5	21.08	8	7.83	0	0	0	0.5	1.7	0	1.78	0.43	0	0	0	0	5.28	0	3.5	1.25	15.42	0	0	1.5	2.5	2	3.17	2.08	2.5	3	3.75	3.25	0.25	2	3.58	24.48	0	0.25	0.33
LOC109399710	0.5	1	0.25	1	37.5	0	23.5	49	9	0	172.83	86	164406	154829	368366	453246	460973	464530	3850.4	297.95	56.92	52.42	32.25	34270.2	194.25	203.75	405	526	443.42	176216	3755.25	37126	2	3	2.25	6	13.25	16.83	9.75	15.75	21	8.42	12	667.2	191425	8.83	10
LOC109399713	2795.02	3010.17	983.28	1114.62	996.2	990.08	2312.58	3706	1897.08	2386.53	4253.42	4072.23	221.58	255.17	285.75	789.25	125.17	343.62	794.18	37.58	455.17	527	521.58	195.08	1210.95	616.5	1110.45	927.73	4801.33	336.58	2815.2	429.45	897.32	1098.33	1252.03	1143.17	659.75	486.67	1361.67	433.08	2720.28	920.4	2269.58	801	240.17	660.17	829.75
LOC109399717	0	1	0	0	0	0	3.5	6	0	1.5	0	0	6	1	4.5	4.5	8.5	3	69	2.5	4734.75	2338.92	20.25	10432.2	2	5	2	5	1.5	4	33	7133.58	1	0	0.5	2	75.75	145	3	153	8	1.5	0	1.5	1	34.75	1
LOC109399718	1	0	0	0	0	0.5	1	2	1	2.5	0.5	0	3.5	0.5	2	2	2	1	137	1	2896.67	1661.17	25.5	6274.33	0.5	11	0.5	3	3	7	100.5	4522.67	1	1	0	0.5	7	51.5	0.5	88.5	0	0.5	0	1	4.5	26.5	2
LOC109399720	6339.14	5988.68	634.95	623.25	613.33	615.33	2081.05	3332.51	2584.92	2433.12	3228.86	3319.8	634.9	498.25	650.53	1196.39	324.25	599.53	252	62.25	352.58	219.42	268.51	220.45	648.53	480.66	590.66	610.08	3288.39	890.89	613.25	522	463	500.33	538.68	411.16	405.33	456.25	645.9	349.7	703.83	382.51	4134.42	1073.66	533.65	563.28	347.16
LOC109399726	3.53	1.72	11.37	4.67	7.17	3.11	7.2	3.5	6.6	0.78	7.14	6.96	0.14	0	0	0.5	0	0.5	2.1	0.5	1	0	1	0	3.44	3.38	2.67	9.96	6.03	1	0	0.5	8.34	7.22	7.92	3	0.67	2.83	5.87	0.28	0.11	0	6.55	3.5	0.33	2	0.67
LOC109399730	382	317	407	527	565	529	790	659	384	616	980	755	3160	3346	6872	5914	6318	2931	705	56	74	32	81	807	250	375	469	214	1804	1428	939	950	328	490	280	572	431	452	518	325	82	77	474	771	820	199	88
LOC109399736	43	78.83	141.67	280.5	255.5	233.83	92.5	156.83	44	82.17	89.17	136.5	79.83	63.67	84	71.67	16.83	49.33	71.17	13.67	89.83	48.17	41.5	30.67	503.75	218.5	259.48	201.17	142.67	162.5	518.33	133.17	159.67	347.58	318.33	210.5	184.5	185.83	263	144.5	466	199	41.23	58	84	289.5	255.5
LOC109399738	19.38	18.79	4.57	5.33	1.74	0.49	28.06	22.53	98.62	9.26	64.58	11.86	2.61	0.25	0	1.08	0.76	0.25	0	0.75	5.94	0.22	0.94	2.41	3.71	1.69	1.96	2.18	44.88	0	2.34	3.42	2.45	1.67	0.58	0.9	3.07	3.16	1.18	1.04	1.12	0.2	9.09	13.59	0	0.95	0
LOC109399740	4048.49	4294.49	284	177	224.33	163.5	2474.51	2800.77	3351.53	1967.35	1785.52	2256.18	32.5	16.67	15	148.33	66.17	8.83	12.67	11	21.5	9	19	14.17	303.66	101.33	105.67	176.5	2782.01	28.17	49.17	17.5	176.33	200.66	112	100	93.5	82.5	172.16	39.87	98.67	19.67	2426.81	268.33	11	131.67	28
LOC109399741	1822.1	1518.08	6.82	3.25	2.33	2.53	1.5	0	0	0	0	0	1	0	0	0	0	0	0	0	0	0	0	0	1.25	2	2.75	2.25	1.25	0	1	0	3.25	4	0.5	0.45	2	1	3	0.5	0	0	0	0	0	1	0.2
LOC109399742	319	719.67	425	469.5	499.67	804.67	456.17	390.17	515	484.5	300.5	420.5	312.5	205.83	670.83	598.5	434	457.5	452	378.5	393.5	344	245	505	820.83	789.5	889.83	622	376	467.5	641	604.5	457	505.5	783.5	1024.83	881.33	987.67	877.67	806.33	815.5	1440.67	458	573	373.33	1191.17	1660.83
LOC109399745	6348	8079	2253	2378	2495	1713	1769	2016	4271	4716	4520	4573	296	200	504	821	501	354	620	395	461	238	365	159	4223	1750	1283	2486	1128	310	799	242	2185	2068	2096	1074	684	637	1849	643	610	111	5570	951	232	549	116
LOC109399746	64	135.17	167.5	152	190.17	130	404	282	341	185.5	179	203.5	331	106	463.5	407	362.67	245.5	217	336.17	268.5	199.17	215	103	250.5	167	162.17	171.17	353.5	192.67	138	103.5	177	166.5	170	153.5	160	164	185.17	138	89.5	333.5	82	181.83	136	281	388.33
LOC109399749	274.5	239.5	352.5	309.5	337	263.5	577	366	471.5	446	335.5	369	329	123.5	583	466	556.5	332.5	662	603	734.5	286.5	328	340.5	193.5	343	358	554.5	405	330	471.5	257.5	449.5	248.5	478.5	354	340.5	339.5	381	280	101	210	343	595.5	174.5	168.5	288.5
LOC109399757	102	43	489	438	559	301	487	249	190	202	166	232	287	102	431	365	428	313	403	681	355	480	292	82	280	327	255	894	299	160	286	113	525	397	666	299	189	205	436	189	146	690	137	160	82	422	892
LOC109399758	23.5	23.33	8.67	20.83	13.17	20.83	155.83	128.83	39.83	67.5	90.83	122.63	15.83	38.83	36	51	19.67	34.5	15.5	4.33	35.33	20.5	18.9	20.67	5.5	15.33	30.33	2.17	250.83	122.73	15.33	43.83	7.17	15.33	3	22.83	47.67	80.53	18.17	58.5	23.67	36.83	43.67	13.33	125	49	40.5
LOC109399759	45	57.33	15.33	33.5	31.33	29	155.83	110.67	91	114.67	112.67	151	23.5	46	63.83	79.5	47.17	57.33	44.5	29.17	106.17	55.67	35.17	36.17	6.17	20.17	47.17	10.67	178	171.67	28.33	67	14.67	21.83	11.83	43	54.83	107.67	20.67	85.83	23.83	51	58.83	8.17	163	72.67	87.5
LOC109399760	74	49	280	323	261	169	75	70	77	151	120	171	49	47	66	63	19	36	134	3	12	11	23	451	69	133	117	270	169	71	302	803	314	264	220	126	67	79	221	59	141	13	56	31	37	52	41
LOC109399761	0	1	1.5	4	4	4	5	0	0	1	0.5	0	68	32	344	2	1.5	2	28.5	13	454.5	175	34.5	0	7	2	5.5	9.5	2	2	20.5	2	0.5	4	19	9	3	4	7	4.5	2	4.5	0	114	110.5	0.5	37.5
LOC109399785	0.5	1	0.5	0.5	0	0	0.33	0	0	0	0	0.83	4.5	1.5	2	2.17	0	2	0	0	2	0.67	0	1	1	0.5	2.33	0	2.83	4.33	4.33	1.83	1	0	0.5	4.5	4.5	8.33	0	3.33	6.83	1.5	0	8.5	3.5	6.67	5
LOC109399787	0	3	0	4	1	561	21	0	7.5	2	3	2	289	273.5	833.5	696.5	119	10	1256	64	318	308	177	1540.5	6	450	666	3	6.5	1010	1579.5	1555.5	1.5	0	196.5	727	687	646.5	622	495	582.5	74.5	0	197	1102	219	88.5
LOC109399792	0	0	0	0.14	0.14	0.28	0.49	0	0	0.11	0	0	3.18	0	0	0	0	0.48	0.4	0.14	1.33	0.2	1.7	0	0.39	0.12	0.76	0.58	0.83	4.9	0	0.14	0.39	0.41	0.44	0	0.1	0.38	0	0	0	0.25	0	0.24	0	0.25	0.14
LOC109399793	0	0	0	0.14	0.14	0.17	0	0	0	0.11	0	0	2.63	0	0	0	0	0.24	0.29	0.14	1.22	0.2	1.47	0	0.39	0	0.39	0.58	0.24	3.79	0	0.14	0.29	0.3	0.44	0	0.1	0.17	0	0	0	0.25	0	0.24	0	0.14	0.14
LOC109399794	31	1537	44093	71907	79331	201040	5665	243	67	79	309	98	532073	465723	31396	62594	35963	51444	50897	760	16672	130979	137819	1639	7768	253119	195572	48635	304	87140	110784	3280	34886	89487	106155	163304	66454	46637	232597	33924	35748	1612	141	17230	31658	30984	1650
LOC109399798	5017	6460	3173	3271	3851.5	3542.83	6479.5	6835	5553	5936.5	5023.5	5367.17	10418.5	2519	3310	5262.5	2860	2305.17	2459	2112	2345	2607.5	2278.17	868.17	3606.33	4071.5	4065	2799.5	5313.5	2537.67	4574	1512	2984.5	2567.5	3214.83	3240.17	2015.5	2064.5	3880	1703.5	1856	3397.5	3603.5	2300	2162.5	3235	4113.17
LOC109399800	0	0.5	62.5	94	128	314	139.5	79.5	9.5	19.5	13.5	16	105.5	77	181	127	108	84.5	158	70	166	114	165.5	54.5	65	313.5	248.5	200.5	88.5	118.5	221	54.5	62	144	322.5	309.5	213	225.5	349.5	165.5	63	147	0.5	93	69	83.5	131.5
LOC109399803	146.72	113.95	31.02	22.27	21.89	18.7	84.13	73.09	128.42	198.28	139.97	66.74	1.46	0.12	1.11	3.77	5.32	0.34	2.49	1.74	1.46	1.34	1.03	2.37	36.98	12.14	13.9	41.45	142.85	2.13	3.4	3.97	41.44	18.25	21.39	11.24	7.05	8.19	9.67	8.83	5.23	1.91	152.84	59.12	0.29	9.87	2.2
LOC109399822	12	5	5	0	0	3	13	9	11	19	13	7	0	0	0	0	0	0	0	1	0	1	0	2	2	0	3	2	9	0	3	1	3	2	2	1	2	1	2	1	3	0	1	25	0	2	0
LOC109399823	975.66	1379.66	893.49	1089.49	1005.33	958.66	786.49	859.16	727.66	568	750.33	710.33	85.67	82.5	127.83	197.33	85.5	113.67	324.33	131.83	157	129.33	184	44.5	1115.39	1044.83	919.83	637.16	1143.16	114	673.16	90.83	769.49	818.16	727.83	643.33	443	409.16	970.66	319.16	835.33	275.66	574.5	438.83	99.17	937.99	396.5
LOC109399824	4.42	8.25	0.5	0	0.33	1.25	3.92	5.62	4.08	3.33	3.5	3.95	0	0	0	0.25	0.83	1	0	0	0	0.33	0.67	0	0	1	4	1	6.25	0	125.78	126.15	0	0	0	1	0	0.58	5.17	0	1.5	0	0.33	3824.6	0.33	2.42	0
LOC109399825	1.31	23.53	5.83	15.65	8.13	6.24	0.75	0.59	1.84	0	0.93	1	1.18	1.54	0.81	0.71	1.24	1.67	1.04	0.36	0.56	0.32	0.33	0.17	13.76	4.83	2.44	4.47	1.7	0.42	4.61	0.61	9.98	11.61	3.25	3.39	1.69	2.45	6.46	1.23	4.27	1	0.11	2.18	0	2.88	0
LOC109399827	21.5	11	516.5	757	675.5	553.5	40.5	58.5	80.5	152	159.5	140.17	68	49.5	84	83.5	50.5	51	142.5	6.5	72	110.17	137.17	40.5	1311.17	500.17	430.67	412	56.5	75	402	59.17	533.67	604.5	556.83	470.33	282.83	302.17	550.5	233	1564.33	154.5	90	38.5	40.5	513.17	240.17
LOC109399828	9.42	2.67	269.45	357.63	299.62	237.48	11.67	22	56.5	59.5	55.25	51.42	26	19.58	38	37.75	28.33	37.08	116	18.42	46.58	75.5	61.33	21.17	618.63	218.57	215.48	181.4	18.4	29.33	174.07	26.75	245.07	230.17	249.32	209.17	133.15	112.88	235.05	98.22	665.15	61.83	39.75	16.25	22.92	254.28	119.13
LOC109399829	355.63	408.78	33.58	35.37	44.57	25.95	261.82	216.27	205.2	487.48	256.32	379.92	1.25	2.17	1.83	49.08	4.75	2.17	7.5	4.42	5.25	3.17	6.17	6.67	45.42	17.75	15.17	38.4	178.48	10	17.58	12.67	26.58	25.75	26.75	22.5	17.42	13.75	27.25	9.92	9.58	6.25	203.37	9.92	2	8.42	11.83
LOC109399837	711.5	499	8993.5	8964.5	6898.17	3466.17	1817.33	3046.83	2575.33	2205.5	5027.17	4150	690.33	543.17	536.33	947.83	350.67	278.83	1648.5	207	864.5	699.67	1105.67	188.67	3073.83	2570.33	1686.83	3813.15	4232.5	526.33	2949.17	309.33	7800.67	5046.5	4014	1310.83	633.5	505.83	3443.07	513.33	5634.5	226.83	3101	521.67	326.5	1383.5	253.5
LOC109399838	15.99	11.43	55.31	33.32	37.82	114.09	23.46	42.75	16.86	10.02	16.24	17.31	10.26	0.58	1.29	1.42	19.55	8.72	57.07	32.22	29.41	43.19	44.01	11.51	15.8	111.62	66.85	89.56	39.66	15.42	9.67	20.85	47.01	31.44	103.31	58.79	38.14	41.58	100.22	30.99	29.9	15.5	1.33	6.62	1.87	19.95	9.62
LOC109399839	6321.33	7110.67	1079	1623.42	1397.33	1099.5	3693.5	4683.9	3909.5	4815.13	5880.67	5884.83	457.23	419.67	401.67	1022.23	255.83	348.83	256.83	92	512	215.5	407.17	217	2072.83	870.33	1016.83	774.83	5883	894	1322.17	751.33	941.73	1722	805.33	1058.83	940	981.5	1291.57	791.83	957	281.67	4931.33	6879.8	624.8	474.67	231.07
LOC109399840	720	610.08	564.55	768.56	708.88	949.91	1201.25	1557.94	1277.43	2132.09	2236.64	2128.79	463.7	565.16	1023.91	1696.56	392.93	583.68	832.8	74.92	187.28	220.33	222.58	344.22	647.88	757.91	1080.65	340.88	2445.89	761.63	1250.85	763.51	565.8	665.48	534.74	904.06	675.21	778.76	912.28	637.35	1095.06	141.98	1471.98	374.23	700.68	478.21	193
LOC109399841	1236.16	1168.79	1997.22	2247.77	2304.48	2973.78	2476.12	1867.84	1954.35	3061.28	2163.58	2757.28	1027.46	1235.56	3973.11	2459.85	1176.06	1513.62	1937.98	466.83	987.03	697.99	840.69	1367.12	2494.78	2559.75	2459.01	2608.78	2253.79	1986.55	2063.68	1852.35	2818.88	2541.08	3051.54	3179.88	2463	2660.28	3292.38	2148.32	1024.39	385.06	2293.98	1079.23	2527.73	672.69	451.3
LOC109399842	0	0	0	0	0	0	0	0	0	0	0	0	0	2	1	1	4	1	0	0	0	0	0	0	0	0	0	0	0	3	0	0	0	0	0	0	0	0	0	0	0	0	0	0	0	0	0
LOC109399844	1335.34	1419.26	1315	1523.93	1307.13	1251.38	1192.31	1661.23	1721.01	2205.17	1997.96	2157.87	505.11	382.53	1101.46	1131.78	594.9	463.2	697.58	399.65	451.52	758.31	462.65	311.97	1579.73	1205.26	1309.96	902.53	1522.76	487.58	773.2	571.53	1132.43	1254	798.55	981.58	1232.96	1393.8	1221.41	1068.75	2580.11	897.53	1831.63	380.75	483.35	1947.63	1432.39
LOC109399845	409	739	1253.83	1692	1659.76	1364	888.67	1042.58	587.67	707.5	575.5	557.33	309.5	181	277.33	474.17	259.5	385	799	385	606.5	256	464	120.5	2904.5	838.33	942.83	1667.92	1202	376	1156.67	234	1237.17	1726.64	1822.33	1063.5	681	518	1340.1	576.83	382.17	333	332.5	909.75	198.5	557.17	282
LOC109399849	4.5	8.5	2.5	0.5	0.5	11.5	8	10.5	8.5	10	14.5	18.5	37.5	15.5	17	25	16	52.5	118	1.5	12.5	95.5	17	528.5	0.5	12.5	21	1.5	20.5	48.5	171	385.5	4	1	12	11.5	11.5	20.5	13.5	31	24	3.5	10.5	61.5	39.5	6	5.5
LOC109399851	258.5	259.5	525	596	583	631	386	441	353.5	228	253.5	287	1471	118	233	162.5	121.5	164.5	168.5	99	156	125	207	69.5	508	534.5	544.5	736.5	349	155	382.5	93	430	583	801.5	643.5	355	286	679	248	351.5	64	225	51.5	145	242	65.5
LOC109399852	0.5	0	0	3	4	6.5	3	0	1	0	0	0	40.5	32	68.5	111.5	33	24	21.5	27.5	36	18	9	8	1	1.5	6.5	4	0.5	38	3.5	9.5	3.5	1.5	1.5	4.5	14.17	16.5	3.5	16.5	2.5	11.5	0	4.5	34	28	17
LOC109399854	4.5	2.5	167	127.5	137	114	158	157.5	248.5	93	29.5	26.5	595	115.5	685	364	123.5	143.5	105	86	68.5	39.5	280.5	182	202	98.5	147	194.5	74.5	237.5	137.5	133	179.5	110.5	125	94	109.5	113	109.5	88.5	16	255.5	15	47.5	88	265	345
LOC109399855	428.5	509	198.5	249.5	290	193.5	348.5	387.5	472	595	452	553	46.5	44.5	63.5	121.5	65	48.5	160.5	52.5	55	68.5	50.5	23	386	206	142	211.5	384	44	108	28.5	219	254.5	263.5	174.5	107	84	173	58.5	220	31	408.5	417	25.5	152	57
LOC109399856	1763.42	1814.83	496	480.83	559.75	409.58	889.25	712.25	1332.33	1919.17	1399.67	1692.25	55.75	45.75	81.5	205.33	97.5	79	181.58	103.5	98.25	79.92	86.75	37.75	701	467.75	313.08	637.25	723	74.5	176.75	48.5	497.5	548.25	500.08	359.83	234.83	202.25	456.5	178.5	208	58.75	1600	230.75	61.5	155.75	36.5
LOC109399857	1191.5	1539.37	400.5	272.5	267	368	613.7	911.5	1183.67	1468.33	1351	1395.17	268	196	426.5	498	197	189.5	348.17	64	152.5	174	96	93	811.83	276.5	315.5	373.5	734	245	477.5	137	456.5	223.33	461.5	342	234.5	153	414.67	129	562.83	153.5	1124.5	738.83	168.5	281	189.5
LOC109399858	1760	2020	2783	6611	7109	22158	1334	1540	1453	1688	1602	1697	2280	2525	3285	3945	1555	2772	4383	1383	2462	1695	1468	1391	9167	10940	11814	4114	1187	4312	6726	2713	3070	9617.5	15036	17737	8170	8407	21340	6340	14516	1814	1389	203	5345	3072	2192
LOC109399863	2540.33	3077	1472.67	1703.99	1668.74	1172.33	876.33	1093	1333.67	1433.33	1253	1378	333.33	182.33	498	482	422	304	806	377	520	334	379	187	1663.67	1518.33	1035	1376.67	1015	305	825.17	235	1124.33	1310.8	1134	759.45	583.33	552	1260.4	486.2	1038.2	309	1536.33	677	282	650.93	404.5
LOC109399864	126	60	2406	978	410	50	79	85	664	228	142	151	123	124	294	302	281	288	35	82	168	113	73	67	98	61	80	181	63	291	30	86	635	286	31	76	118	120	79	97	14	23	64	418	155	58	14
LOC109399865	522	287	409.5	375.5	381	254	542.5	434	572.5	634.5	467.5	556.5	386	171.5	515	391.5	537	248.5	878	484	788	286.5	328	234	459	361	382	551.5	447	282.5	502.5	230.5	419	313	465	370	391	425	302.5	344.5	106.5	124	499.5	286	298	168	125.5
LOC109399867	342.5	336	518.5	432.5	428	232.5	234	195.5	288	306	259	283	80.5	32	116	112.5	76	45.5	133	116.5	92.5	49	94	35.5	589	297	199.5	460.5	311.5	53	195	63	460	323.5	332.5	150	104.5	85.5	259.5	88	43	27.5	228	263.5	37.5	81.5	23
LOC109399871	3.33	1.75	7.83	10.42	9.5	8.42	11.7	6.17	7.58	10.83	3.75	6.95	54.37	58.03	102.57	279.75	162.37	176.62	2.08	4.37	4	1.33	1.25	98	5.78	3.33	7.33	27.83	12.78	91.58	3.75	135.38	15.28	13.42	10	4.25	13.33	3.75	5.58	9.5	1.33	8.67	8.67	75.93	101.43	15.08	15.82
LOC109399873	550	551	283	342	367.5	256	254	272	447	418.5	396	484.5	95.5	55.5	247	165.5	205.5	58.5	172.5	57.5	63.5	64.5	34	29	388	403.5	309.5	397	242.5	33	113	51	227	246.5	307.5	219.5	167.5	170.5	288	107.5	127	51.5	415	153	103	128	71
LOC109399874	112.25	52.5	28.92	28.08	32.67	33.33	164.83	187.33	371.25	462.08	278	429.08	226.92	145.25	585.58	598.78	330.25	264.25	108.25	8.75	73.25	262.42	148	240	55.75	31.75	53.25	47.5	149.33	327.91	65.42	205.17	30.83	38.58	37.17	54.92	119.25	156	42.25	147.25	13.92	25.25	381.41	219.25	235.92	15.92	42.08
LOC109399876	7.5	12.67	1	4.67	2.17	52.83	16	17.67	2.17	9.33	1.67	5.67	12.83	8.33	21.17	19.33	22.33	25.33	6.17	3.67	1	3	6.17	17.67	1	43	19.5	1.33	51.17	30	40.5	43.67	0.83	1.67	72.17	27.83	17.17	13.33	36.67	10	17.67	6.83	4.17	8.17	27.5	10.33	3.67
LOC109399877	58	49.92	1.58	2.75	2.58	2.83	30.67	6.25	54.08	28.33	8.67	57.33	76.5	26.58	90.67	155.25	81.5	131.83	69.08	3.17	25.58	35.17	47.08	95.92	1.08	1.92	4.92	3.08	14	56.67	26.42	51.75	0.83	4.42	1.17	4	24.17	23.5	5.17	26.75	0.5	0.58	26.5	28.33	30.92	2.08	1.5
LOC109399878	0	0.33	0	0	0	0	0	0.33	0	1	1.33	0.33	0	0	0	0	0	0	0	0	1.5	0	0	2.17	1	0.67	1	0	2316.16	0.33	0	0	0.33	0	0	0	0	0	0	0	0	0	0	0	0	0	1
LOC109399879	381.83	321	29.33	16.5	14.17	11.5	201.16	268.83	312	402.83	335.5	349.91	2.17	2.67	0.33	15.33	5.83	0.67	3	2.83	0.67	1	0.33	2	21.33	5	7.83	32.83	180	1	4.5	2.33	15.33	9.33	13	8	5	8.33	8.17	4.33	12	3.33	348.16	85.5	2	14.5	8.17
LOC109399881	69.5	103.5	79.5	78.5	68	33	92	47	59.5	63.5	60.5	61.5	33	24	29	85.5	24.5	8	43.5	23.5	15	23	24.5	7.5	92.5	47	30	93.5	71.5	9.5	20	16.5	90.5	49.5	72	28	21.5	22	37	10.5	5.5	6	33.5	102	4.5	5	11.5
LOC109399894	0	0	1	5	1	2	1	1	2	1.5	0	2	373.5	388	1055	1111	2120.5	1136	3	4.5	0.5	12.5	1.5	98.5	3	1.5	2	3	15	578.5	2	116.5	5	4.5	0	0	1.5	1	1	4.5	1.5	3	1	21.5	708	1.5	5
LOC109399928	614	381	631	556	571	401	1093	643	920	812	561	647	466	293	673	601	808	458	944	683	924	335	467	493	631	506	503	979	681	388	599	442	864	550	632	590	584	679	534	663	99	132	574	525	495	199	130
LOC109399929	12.8	8.93	11.82	12.26	16.86	8.13	8.42	7.49	9.42	6.31	7.65	9.1	1.35	0.81	2.88	1.74	0.73	1.9	3.32	1.54	2.04	3.81	0.39	0.52	21.05	6.51	9.43	19.36	12.71	0.93	1.08	0.39	15.42	10.18	18.62	10.79	5.51	4.78	12.21	7.07	3.47	1.36	8.89	7.26	1.61	4.22	1.08
LOC109399931	2.83	3.42	20.5	15.67	17.08	14.08	15.5	2.83	5.83	4	7.42	7.17	3.5	1.33	2.17	2	3.17	2.92	8.17	9.17	9	3.83	3.25	1.75	11.33	4.67	8.5	20.33	14.25	10.33	3	2	34.08	8.83	15.25	8.33	1.75	4.33	9.92	6.08	2.5	4	2.83	19.83	0	13.42	4.33
LOC109399932	643.83	574.5	442.07	806.33	792.83	2122.5	2105.17	2399.73	1668.5	2099.5	2493.33	2336.33	646.33	545.17	482.33	1003.5	219.33	618.13	620.67	155.67	527.5	348	439.9	299.83	749	1646.07	2927.5	428.67	2842.5	992.5	2626.33	897.33	457	972.4	865	2675.5	2549.83	2848.63	2286.25	1945.4	1992.67	761.33	1875.33	1234	1091	1235.5	897.5
LOC109399934	328.5	553.5	395	350.5	376.5	246	1047.5	684	562.5	736	682.5	744	258.5	78	333	281.5	249	252	176.5	305.5	338	139.5	145.5	70.5	850	278.5	254	359.5	860	248	129	67.5	538	342.5	297.5	246.5	197.5	214.5	264.5	169.67	85	112	511	137	68	164.5	80.5
LOC109399937	70	92	440	795	787.5	1003	59	141	83	82	215	148	114.33	76	60.25	66	52	104	61	49	165	105	215	50	346.5	789	977	331	347	334	279	165	353	731	532	730	744	716	1080	634	1117.5	173	55	500	104	1017	175
LOC109399938	3	3	1880	2894	2826	927	91	11	19	12	24	13	9545	5572	17469	9121	5579	5286	1851	153	331	202	2033	1327	423	1035	397	3333	47	8531	1587	1282	1666	2794	2147	303	336	293	816	334	522	83	4	2339	4492	429	68
LOC109399939	1116	898	974	1218	1241	1084	2881	2400	3018	4238	3151	3691	288	185	665	729	514	332	508	310	323	320	224	147	676	1093	895	2005	2659	331	565	193	1071	871	1825	952	502	526	1156	415	3058	286	3045	440	240	741	337
LOC109399942	47	65	677	787	827	556	781	674	541	341	329	367	317	208	563	455	584	406	888	450	736	585	450	171	536	722	569	653	1105	382	724	99	673	680	708	530	456	382	671	326	758	1006	233	546	193	743	1201
LOC109399943	1896.17	1892.17	1945	2458	2312	2398.17	3206.33	3402.17	2328.5	3344.83	3922.83	3916.33	1299.5	742.83	1540.17	2297.17	1085.67	1444	1533.5	1058.67	905.17	1854	953.33	623.5	1363.5	2000.5	2080.5	1589.33	4619.5	1263.83	2282.5	1183.33	1674.67	1960.33	1820.5	2102.67	1435.83	1449.83	2216.33	1079.67	10166.8	15967.7	2464.83	1376.17	939	10726.5	20478
LOC109399944	2	0	0	0	0	0	36.6	13.7	4.25	5.37	47.91	4.5	0	0	0	0	0	0	0.67	1.75	0.25	0.83	0	0.25	0.67	0	0	0	28.68	0	0.58	0.67	1	0.4	0	0.83	0	0.33	0	0.33	0	0	38.68	29.93	0	0	0
LOC109399946	12429	9875	4357.5	1105.5	867	2256	5749.5	5581	10672.8	16373.8	10393.3	11582.3	3305.17	2501.33	10956.3	12887.7	8151.17	6508.5	441.33	6894.83	2563.5	1537.5	721.83	6655.33	2367.83	1535	3371	1137.5	4725.5	6527.17	499.5	11081.5	4491.17	619	520.5	3180.33	1878	2085.67	2842.5	1785.5	1496.83	9540.17	10806.3	1751.83	10895.8	4287.33	10951.2
LOC109399948	389.5	336	685.5	965	1058	982	1067	601	870	997.5	649	816	416	398.5	823.5	777.5	565.5	589.5	1004	488.5	719	564	494	1447	802.5	1084.5	1277.5	1454	774	802	871.5	1315	827	775	1157.5	1244	1606.5	1853	1132	1429	1455	224.5	716	556.5	875.5	874	284
LOC109399950	0.33	0.67	4.83	4.08	2.99	1.62	1.04	0	0.33	0.33	1	0.58	0.33	0	0.25	0.71	0.33	1.25	1	1	0	1.58	1.2	0	2	0.94	3.16	3.34	1.92	0.33	0	1.17	7.37	5.64	2.58	0.83	0.58	2.23	2.2	1.33	4.74	0.25	0	3.37	1.97	1.98	1.67
LOC109399951	5715	8527	11547	12435	11711	8351	9218	8828	7237	6783	4949	5316	4441	1299	4047	5429	3655	4154	5511	9812	7554	5889	4320	1821	14290	10467	7593	11585	9563	5831	5896	2111	11889	10483	9963	7292	5517	5201	9446	3994	5774	9077	3891	3775	2399	6572	9475
LOC109399952	3127	3796	2452	2193	2023	1353	4128	3331	2973	3908	3391	3943	714	95	524	691	813	775	535	2504	2001	922	732	255	5320	1384	1387	1433	5245	1240	568	235	2523	2052	1083	1221	1143	1368	1378	1067	901	3941.5	2564	1826	90	2532	4264
LOC109399953	0	0	0	0	0	0	0	0	0	0	0	0	0	0.33	0.33	0.5	0.67	0	0	0	0	0	0	0.33	0	0	0	0.12	0	0	0.11	0	0	0	0	0	0	0	0	0	0	0	0	0	0.1	0	0
LOC109399954	995	1178	3065	2398	2687	921	2073	1621	2168	2382	1684	2042	529	184	651	635	786	543	1255	1326	1791	632	776	314	3218	1371	935	3353	1766	407	597	137	3068	2286	2040	1043	769	653	1324	618	492	641	1524	537	262	807	918
LOC109399955	6466	8659	3523	3833	4074	2273	5800	4793	5775	8372	6199	7476	1046	520	1360	1794	1298	925	2062	2280	1910	1535	1442	525	4155	2669	1862	4120	5546	1063	2107	499	3523	3481	3207	1930	1432	1498	2436	1173	1623	4284	5646	2366	481	4182	5217
LOC109399958	2544	2291	2402	2041	2223	1174	2655	1764	2002	2353	1508	1966	148	33	159	295	273	164	718	804	850	226	461	128	1385	1302	877	3039	1914	153	578	105	2898	2004	2419	1055	710	585	1522	466	165	86	1729	1528	43	327	64
LOC109399959	1725	1917	1045	1084	1145	711	2114	2142	1775	2602	2409	2873	153	74	246	334	194	117	385	183	282	209	175	53	1305	910	487	691	3267	115	460	126	800	1163	494	489	388	333	741	272	343	309	2011	558	75	472	297
LOC109399960	392	470	561	692	687	597	1095	1108	750	884	881	995	281	146	483	648	310	278	545	126	346	277	309	162	608	714	718	556	1904	478	636	247	666	637	424	572	684	638	618	493	92	164	695	466	246	247	160
LOC109399962	9	5	1	1	2	1	41	11	8	13	16	10	11	17	21	20	23	30	1623	2	0	3	0	1521	3	0	0	1	18	50	1597	1203	6	3	2	0	2	7	0	4	0	0	6	1	17	3	2
LOC109399963	0	0	0	0	0	0	0	0	0	0	0	0	0	0	0	0	0	0	0	0	0	0	0	0	2	0	0	1	0	0	0	0	0	0.33	0	0	0	0	0	0	0	0	0	0	0.33	0	0
LOC109399964	11	22	51.92	47.5	46.2	31	77.17	49.12	32	36	29.5	32	26	7	0	25.14	31	14	21	9	6	14	21	10	75.25	30	38	59	86.11	1	4	1	62.5	40.5	38.67	29	19	28	30	18	11.17	19	5	405.1	2.25	28	11
LOC109399965	12.5	11.5	7.5	5.5	15	58.5	51	28	16.5	45.5	30	75	38.5	35	12	72	7	24.5	10.5	19.5	33.5	14.5	29	33	23	83.5	121.5	9	90	85.5	70.5	96	4	21	41	126	163.5	201	91	151	131	35.5	18	189.5	94	49	34
LOC109399968	4574	3348	792	823	737	345	689	991	2161	2518	1988	2529	80	38	146	297	193	69	206	141	151	163	109	35	1631	606	288	940	810	51	174	31	866	704	679	310	253	210	416	142	276	185	3060	548	33	443	238
LOC109399984	285.17	5577.49	16.07	6.46	5.07	3.2	0.14	0	0.62	0.17	0	0	0	0	0	0	0	0	0	1.72	0.25	0.25	0	0	48	4.29	3.37	11.84	0	0	0	0	12.2	2.46	4.23	2.92	1.51	2.1	1.56	1.23	1.93	1.14	0	0	0	11.17	1.55
LOC109399985	161.12	2600.56	8.14	1.99	1.15	1.53	0	0	0	0	0	0	0	0	0	0	0	0	0	1.5	0	0	0	0	30.07	2.95	1.81	6.17	0	0	0	0	12.44	1.66	3.77	2.01	2.05	1.09	1.27	2.93	0.48	0.33	0	0	0	9.01	0
LOC109399987	0	0	0.58	2	0.25	2	0	0	0.33	0.33	0.33	0.33	1	0.2	1.33	0.33	1.33	0.25	0.67	0	0	0	0	0	0.5	0	1.67	0.75	0.53	0.2	0.45	1.5	1.73	0.39	1.67	0.25	0.2	0	1.5	0.83	1.67	0.87	0	0.4	0.5	0.67	0
LOC109399988	1.53	3.87	3.67	3.25	2.83	1.33	7.33	2.92	3	3.17	3.81	4.28	2	0	0.33	0.14	1.33	1	3.5	0.33	0.33	0	2.33	0.33	1.33	1.33	0.67	4.67	5.81	1.67	0.33	0	1.81	1.67	3.67	1.67	0.33	0	0.5	0	2.25	0.25	2.33	13.5	1	1	0.25
LOC109399989	0	0	22.17	0.33	0	2.83	2	0.33	0	0	0	0	57	66.33	624.5	103	133.5	106	9.83	145.33	136.83	202.67	199.17	12.83	35.83	0.5	6.83	0	1.67	36.67	12.83	6.83	30.5	1	0.67	14.33	26.83	61	4.5	44.67	1	36.83	0	197	53.17	17.5	27
LOC109399995	0	0	0	0	0	0	0	0	0.33	0	0	0	0	0	0	0	0	0	0	0	0	0	0	0	0	0	0	0	1	0	0	0	0	0	0	0	0	0	0	0	0	0	0	1	0	0	0
LOC109399998	1.5	1	1.67	0	0.87	0.58	1.17	0.33	5.32	0.73	2	0.83	0	0	0.87	0	0	0	1.4	0	0	0.33	0.4	0	4.67	1.92	1	1.5	1.73	0	0.83	0.2	2.32	0.78	1.83	5.12	0.67	1.03	1.03	1.33	2.17	0.5	1	3.77	0.25	0.25	0.33
LOC109399999	2339.75	2449.99	304.42	375.25	370.33	261.56	1017.17	1136.09	1449.47	2034.21	1512.31	1747.78	46.67	48.42	54.92	204.75	50.98	38.67	33.08	15.25	30.25	25	45.23	17.58	333.33	188.25	224.08	354.28	1183.14	70.17	88.25	35.75	291.17	373.33	250	225.25	154.17	139.42	287.67	102.98	269	55.08	1638.67	529.97	34.83	126.5	84.25
LOC109400000	16083.6	21114.7	11298.4	7812.08	9128.17	13159.9	11302.2	10519.4	16199	20534.4	17231.2	33331.8	268.46	1294.6	1875.33	1584.07	953.12	1354.55	497.95	1611.58	514.18	838.94	239.95	278.76	12012.3	6415.58	10384.7	16643.1	4563.52	1750.87	1412.16	367.7	12640.8	10481.3	11295.9	13395.7	10559.8	11301.9	11789.5	9682.8	17738.7	1723.23	21297.5	596.48	3165.46	6631.75	2080.46
LOC109400001	399.5	501	838.67	1767.67	1857.67	520	916	1373	863.5	1109.5	1671	1515.5	32.5	33	49	146.5	48	24.5	175	62	178.5	89.5	225	12.5	973	621	233.5	997.5	1336.5	36.5	233	55.5	863	2233.67	639	217.5	134	129.5	496	101.5	206.5	18.5	1463	934	17	193.5	9
LOC109400003	837.69	929.83	259.83	275.66	279.83	561.16	798.33	640.23	468.73	749.33	676.89	900.73	169.83	98.5	230	285.23	93.97	189.67	244.4	162.33	156.67	149.83	160.33	138.33	513.5	501.56	580.5	361.33	723.73	272.4	425	215.17	289.06	311.83	489.16	696.23	530.23	619.56	635.56	445.83	501.8	406.4	650.73	88.67	252.56	390.33	449.66
LOC109400004	9.17	10.33	8.83	15.17	23.17	429.16	111.17	25.58	21.17	52.83	38.5	21.75	93.92	113.67	164.83	192.25	156.58	134.42	195.42	110.08	357.16	273.25	138.75	268.42	14	355.41	454.66	39.58	194.4	265.5	407.46	329.75	6.33	20.67	417.65	499.06	667.63	906.58	418	644.4	177.75	95.92	24.92	17.08	333.25	262.15	138.48
LOC109400007	1629.32	1568.91	1908.15	1903.82	2149.65	2035.99	2150.49	1260.16	1276.16	1398.99	1033.16	1228.99	1093.33	438.33	1014.16	1057.49	1635.49	1077.66	1623.16	4151.64	1745.49	1564.82	980.49	622	1827.32	2715.48	2147.82	3650.31	1563.66	1105.66	1373.82	476.5	2283.32	2176.82	2990.81	2175.65	2097.99	1959.82	2754.32	1408.99	2497.48	2400.65	816.66	1060.99	564.16	2456.15	2962.31
LOC109400008	287.76	533.5	467.73	531.7	516.51	497.21	514.11	437.31	538.08	553.18	461.26	571.35	90.03	77.78	131.73	162.15	100.18	155.03	255.66	136.85	186.58	116.47	123.05	49.73	749.23	636.63	372.2	841.41	515.15	98.23	299.56	65.25	502.1	463.98	771.08	537.1	226.03	193.88	543.96	191.28	203.55	145.53	535.9	270.06	71.37	282.63	127.22
LOC109400009	447	489	585	478.5	502.5	355.5	657	380	472	411	260.5	332	342	159.5	511	440	578	367	1057.5	604.5	1256	417.5	456	366	435.5	402	583	855.5	309	379	804	272.5	683.5	512.5	560.5	651	645	676.5	517.5	577	48.5	38	281	519.5	359.5	113	35
LOC109400018	115.5	162.92	61.83	72.67	62.92	730.33	48.17	78.42	68.25	54.25	105.33	94.42	684.5	605	982.42	1063.42	637.42	1078.17	470.42	281.83	432.98	158.08	132.28	444.42	16	350.5	1436.67	24.67	84.75	1288.08	1324.25	1111.58	51.92	48.5	86.75	1393.58	1856.5	2327.25	529.08	2068.25	799	345.28	133.17	63.75	1740.58	936.83	394.67
LOC109400021	0.75	21.27	2.99	0.57	2.34	1.87	0.64	0.86	1.29	0.32	1.49	1	5.32	1.17	0	1.68	0.2	0.83	2.59	0.75	0.65	1.15	0.93	0	1.47	3.02	3.18	0.52	5.15	3.32	0.47	7	1.49	3.01	1.38	0.52	0.2	0.8	2.8	2.05	0	0	0	0.73	0.2	0.2	0
LOC109400027	0	0	0	0.6	0.32	0.55	0	0	0	0	0	0	0	0	0.12	0	0	0.12	0	0.45	0	0.25	0.22	0.32	0.45	0.22	0.22	0.6	0	0	0.38	0	0.5	0.43	1.15	0.92	0.12	0.2	0.5	0.38	0.12	0.33	0	0	0	0.4	0
LOC109400028	11	2.5	6	3	0	2	32.5	15	40	13.25	14.5	3.5	0	0	0	0.5	1	0	0	0.5	0	0	0.5	0	9	1.5	1.5	1.5	9.5	0	0	0	2.5	2.5	2.5	2.5	0	0.5	2	0	1	0	10	12.5	0	1.5	0
LOC109400032	17.78	17.38	8.48	12.1	12.83	7.53	36.35	43.12	62.93	132.58	39.3	91.57	2.25	3.67	2.42	21.88	2.75	4.68	1.17	3.62	8	0.25	1.4	3.02	23.58	9.33	8.87	11.48	43.82	0.7	3.33	1	11.42	16.23	10.2	6.68	3.83	5.34	6.45	4.98	0.2	2.83	47.83	69.5	2	4.33	1
LOC109400036	17.32	69.37	51.25	70.76	40.99	24.41	32.39	28.24	50.35	65.42	26.58	45.66	8.39	2.17	21.02	22.79	6.83	15.83	6.42	14.64	11.74	6.48	5.92	2.42	79.29	36.99	23.27	46.72	23.76	3.13	17.03	3.67	55.72	35.31	35.46	15.99	10.52	15.15	28.02	7.6	13.98	10.87	23.92	50.78	6.15	13	10.33
LOC109400039	4470.35	5014.48	2801.11	4064.73	3631.37	2769.78	3062.1	3201.4	2570.01	2224.11	3406.9	3297.83	879.49	673.16	1144.91	1771.91	666.66	976.49	1393.99	677.83	1010.06	725.39	786.56	550	4813.99	2407.64	2070.61	1708.38	3916.24	1310.15	2217.65	1065.16	2799.34	3860.26	2117.31	2117.71	1623.55	1729.15	2833.37	1425.39	5805.05	3075.81	3041.57	3231.53	973.66	2955.37	3137.47
LOC109400042	421.5	360	466.5	571.5	747.5	191.5	419.5	243	281.5	210.5	195	242.5	18.5	27.5	51.5	46	41.5	33	240	27.5	109	65.5	120	18.5	238	314	95.5	1415.5	316.5	19	92.5	11.5	562	608.5	737	118	76.5	46.5	333.5	45.5	59.5	15	209	188	18.5	72	12
LOC109400044	0	0	1	0	0.5	0.83	0	0	1	1	0	0	0.5	0	2.5	1	0	0	12	0	0	0	0	1	1	0	0	1	2	0	19.33	1	0	0	0.67	0.83	0.5	1	0.33	0	0	0	0	20.83	0.67	0.83	0
LOC109400045	1182.7	1324.18	1176.65	1773.89	1263.03	1213.25	926.04	1438.27	909.56	1353.22	1870.78	1721.85	400.86	227.25	578.99	698.91	213.2	349.9	283.56	78.83	487.66	347.23	345.03	250.66	1725.93	883.67	1659.63	644.76	1523.25	468.36	845.79	896.84	1018.99	1091.99	945.79	1507.1	814.22	838.46	1068.17	645.51	1090.22	417.56	1364.32	1013.22	365.11	731.21	394.6
LOC109400046	0	0	1	0	0	76	2	1	0	0	0	0	26	17	26	48	20	20	15	6	13	9	5	7	1	47	135	2	1	53	44	33	4	2	32	154	151	145	77	74	69	21	0	1	64	21	22
LOC109400047	1309.74	1560.01	1503.02	1908.9	1639.24	2128.47	1259.44	1344.52	1724.32	2004.07	1608.65	1665.43	511.95	354.58	856.08	980.69	563.5	620.06	869.66	617.66	978.08	878.74	541.83	807.29	2246.06	1197.72	2008.68	828.16	1675.73	704.58	1182.32	1382.57	1564.37	1620.65	1436.77	2325.66	1270.56	1294.41	1733.42	999.33	1465.15	729.99	1439.57	738.36	635.58	1302.94	673.28
LOC109400048	0	0	0	0	0	1	0	0.33	0	0	0	0	0.2	0	0	0.25	0.2	0	0	1.78	2.33	3.33	4.25	0	0	0	5.33	0	0.25	0	0	0.2	0	0	0	4.98	7.15	7.28	0	15	0	9.43	0	0.33	0	11.62	9.18
LOC109400049	16	10	23	66	56	129	168	172	173	236	139	141	32	37	61	77	74	97	48	94	67	34	14	22	24	85	182	30	156	71	127	98	16	33	52	134	247	249	120	228	196	116	50	116	133	197	261
LOC109400052	10	14.5	1	1	0.5	1	18.5	10	27.5	15	15	19	0	0	0	0	0.5	0	0	0.5	0	0	0	0	3	0	0	1.5	10.5	0	0.5	0.5	0	1	0	0	0.5	0	1	0	0	0	4	16	0	0	0.5
LOC109400053	1144.72	932.49	1524.15	2057.28	1870.01	247.96	1887.55	2539.9	2163.51	2918.87	2644.24	2689.44	57.17	6.17	12.17	262.16	56.83	12.5	73.67	173.5	378.76	82.5	223.76	29.5	933.39	228.16	104.73	564.03	3165.73	50	66.9	23.67	1068.82	1939.38	247.56	87.33	103.67	139.8	215.16	112	38	14.17	1555.48	444.83	7.33	111.57	13.5
LOC109400054	1418.15	1761.98	754.82	722.16	721.66	417.49	1273.82	1439.65	1123.15	1496.48	1562.15	1580.65	123.67	65.67	183.83	244.33	140	113.67	265.5	172.33	249.5	102.33	174.33	61.67	938.66	522.16	374	525.33	1398.82	109.5	304.83	65.83	651.22	591.99	451.33	288.16	242.5	199.33	444.66	173.5	189.33	230.83	1377.65	500.66	50.83	215.83	318.56
LOC109400055	2133.06	2360.71	892.66	934.89	1003.38	691.91	1315.97	1222.72	1525.4	1739.3	1246.31	1554.4	198.57	106.33	354.67	375.25	245.83	192.08	418.91	233.66	271.67	203.17	221	92.5	1112.66	878.49	571.16	1454.66	1161.13	155	440.73	96.5	1019.08	909.16	1025.99	586.33	402.33	349	709.58	278.66	388.08	136.5	1578.73	574.83	106	323.06	178.67
LOC109400056	174.33	244.66	175.33	163	167.33	104.4	420.66	242	248	192.33	169	201.33	82.67	26	90.33	91	67	50.33	94	107.33	135	33	50	25	356.33	118	99.67	221.66	234.66	43.33	56	23.33	223.33	151.33	209	126.66	82.67	85.67	139.33	75.67	29.67	23.67	162	89.67	14	52	24
LOC109400058	0	0	1	0	0	2.5	0.5	0	0	0	0	0	0	0	0	0	0	0	7	0	4.5	0.5	0	0	0	0	41.5	0	0	0	10.5	0.5	0	0	1.5	55.5	38	26	5	31.5	26.5	0	0	25	0	12	0
LOC109400059	53937.3	71094	46019.5	65933	66403.9	34480.9	35595.4	30306.9	27079.7	50675.3	43548.5	47448.3	1297.73	736.53	1084.67	4637.17	1536.7	1257.1	13623.4	4979.67	6336.53	7823.77	8366.93	799.7	52077.6	41943.9	27243	52116	35982.7	1247.1	22861.1	1385.4	43130.2	63956.8	43489.1	30887.2	16379.6	12979.4	41105.1	8430.7	25892.6	12000.9	41603.1	12291.3	641.03	25190.7	12939.6
LOC109400063	0	0	0	0	0.2	0	0.14	1.24	0	0	0.14	0.25	0	0	0	0	0	0.2	0	0	0.37	0	2.45	0	0.12	0.17	0	0.12	1.26	0.94	0.99	0.14	0	0	0	0	0	0	0	0	0	0	0	3.18	1.28	0.5	0
LOC109400064	5723.5	6968.33	4910.5	6463	5895.5	3496.83	2828.33	3558.75	3505.25	3807	4116	4005.5	1218	494	1500.5	1816.5	1056	1249	2008	1028.83	1369	1133	1290.33	358.5	6353.83	3829.5	2221	4053.17	3327.75	1317	2147.58	543	3824.5	4778	3256.75	1490.5	1381.5	1320	3498	1040.5	2379.33	1637.25	3999.5	2251	551.83	1806.5	2916.5
LOC109400065	707	594	624	811.5	756	296.5	1665	1769.5	1852	2503.5	2138.5	2228	97.5	41	96	244	150	123.5	126.5	135.5	176	81.5	136.5	38.5	462.5	329.5	267.5	595	1776.5	122.5	188.5	74	612.5	683	390.5	216.5	169.5	193.5	316.5	133	238.5	103.5	1800.5	842	74	202	93.5
LOC109400069	106.5	75.5	305	458.5	436	289.83	745.17	715.67	640.83	765.67	806.5	754	377.5	311.5	747	576	336.5	534	210.33	126	205.5	250	300.5	242.5	317.17	273.5	290.5	348.83	1098	757	368	247.5	304.5	374	333	288.5	236.33	320	360.33	282.5	79	115	445.5	438	422.5	239	97.5
LOC109400070	2.31	2.22	0	0.2	0	0.17	1.37	0.11	3.02	1.18	0	0.6	0	0	0	0	0	0	0	0	0	0	0	0	0.8	0	0.12	0.33	0.2	0	0	0	0.1	0.2	0	0	0.22	0	0	0	0	0	1.09	0.14	0	0	0
LOC109400071	9	28.5	70	114.5	106.5	3068.5	115.5	329.5	1285.2	274.5	32	32	302.5	129	312	370	353.5	497	1247.67	43	281	638.5	505	203	74.67	2854	3919.33	104.5	154	549	1648	153	48.5	75	1830	3469.5	1278.17	889	3579	621	1367.5	27.5	4	214.5	552.5	257.67	29
LOC109400072	9	7	0.5	1	1	8	19	7.5	7.5	13	7	16.5	17	17	35.5	36	47.5	68.5	378	13.5	259.5	149.5	297.5	53	1.5	8.5	8.5	1.83	27	46.5	395.5	127.5	1	1.5	4.5	3.5	10	13.83	7	7.5	1.5	9.5	9	13.5	13	4	6.5
LOC109400073	1.5	1.67	0	0.31	0	0.17	0.73	0	0.69	1.05	0	0.14	0	0	0	0	0	0	0	0	0	0	0	0	0.8	0	0.12	0	0.2	0	0	0	0.1	0.2	0	0	0.1	0	0	0	0	0	0.65	0.14	0	0	0
LOC109400074	8	1.5	50.5	39.5	29	21.17	9.5	9.5	2	8.5	6.5	13	1	0	0	0.5	0	0	1	0	0	1	5	1.5	141	15.5	19	25.5	4.5	0	0	0	70	18.5	21	14.5	9.5	2	15	7.5	15	1.5	17.5	10	0	6	0
LOC109400075	0	1	2.08	6.5	6	1.83	8.5	6.5	3	6	1	4	0	0	0	0.5	0	0	1.5	1.5	1.5	0.5	3	0.5	5.5	6.5	3.33	19	8	1.48	0.5	1.5	10.83	6.5	24.31	3	4	0.5	4.5	2	2.5	0	2	1.5	2	0	0
LOC109400078	0.57	0.21	0.64	0.27	0.2	0.86	2.93	0.12	1.04	0.31	0.54	0.22	0	0.12	0.2	0.1	0.64	2.12	0.41	0.12	0.38	1.31	0.38	0	0	0.57	1.23	0.4	1.7	2.22	1.38	0	0	0.32	0.77	1.78	0.89	0.86	1.26	0.79	0.44	0	0.72	0.67	0	0.34	0.25
LOC109400079	924	916	1858.5	2231.83	2285.33	1365.83	2470.16	2245.83	2338.16	2670	2372.66	2562.33	2046.33	1309.5	3312.16	3447.93	2219.17	2332	2279.5	1369.67	3213.66	3357.83	2786.33	2452	1021.67	1486.5	1698.83	1697.17	2685	4829.83	2700	3193.16	1724.83	1595.5	1338.17	1292	1548.17	1921	1492.5	1648.16	342.5	583.5	1844.16	1495.5	7074.49	998.83	598.33
LOC109400080	723.5	620.16	208.5	193.5	184.83	187.5	738.5	622.33	898.16	1053.16	688.16	908.5	1129.5	347.83	865.5	963.83	942.33	819	476.33	786.5	1088.16	1204.99	1319.66	191.33	231.67	201.83	274.67	233.33	662.33	308.17	426	208.67	227	179	180.83	233.17	231.17	240.83	193.17	237.67	64.83	651.5	594.83	327.67	214.5	283	735.5
LOC109400082	18027.2	20163.7	30775.4	29417.6	28303.4	20955	23081.4	16469.4	16140	14707.9	11005.2	12338.2	37032.4	14167	30073.4	20904.1	33491.4	26590.1	28044.9	77920.2	37660.1	37831.1	23681	13390.4	23739.3	27820.1	26881.5	26922.1	23218.6	26965.6	21560.3	11413.2	25498.1	18731	23213.2	19804.8	22894.8	25453.8	25753.6	21347.3	18698.3	44992.9	7876.09	11076.7	8978.81	37317.6	46279
LOC109400083	360.16	463.16	398.83	421	433.66	210.5	406.33	285.66	400.5	329.16	258.66	320.66	49.17	22.33	105.33	99.17	96.5	76	142.67	187.16	174.16	87.33	84.33	22.33	536.66	248.83	184.83	532.49	234.5	42.67	107.83	22.67	469.33	304	464	193.83	101.83	92.5	274.33	75.17	118	175.83	233	138.17	18.33	125	195.33
LOC109400084	2.58	1.83	0.58	0	0	0	0.75	4.33	4.33	3.67	2	1.25	598.17	756.92	493.58	1327.58	1186.16	1123.25	0	0.25	1.58	0.58	7.75	52.08	2.08	2.08	0.75	0	2.58	1111.66	0	3.58	0	0.25	0	0	0	0	0	0	0	0	2.92	2.08	27.67	0	0.25
LOC109400085	0	0	0	0	0	0	0	0	0	0	0.33	0	6.83	0.58	4.67	5.25	2.83	5.75	28.75	0	3.25	14.42	19.17	25.25	0	0	0	0	0	14.42	67.92	33.25	0	0	0	0	0	0	0	0	0	0	0	21.25	9.08	1	0
LOC109400086	5	4	1	1	1	40.5	9	3	6	6.5	9	7.5	4	8	13	18.5	17	13	23	6.5	8.5	2	1.5	15	3	43	30.5	0.5	6.5	16	57.5	35.5	3.5	1	23.5	45	28.5	30	52.5	28.5	11.5	8.5	1.5	409.5	28.5	10.5	7
LOC109400088	4132	4890	411	428.5	444.5	278.5	2714.17	3683	3754.33	3534.5	5686.5	5054	103	66.5	61	486.5	106	40.5	51	48.5	99	27	86.5	37	630	227	229.33	271.5	2407.5	171.5	301	150.5	324	409.5	235.5	173.5	192.5	221.5	269.5	167	290	96	4798.5	2958.83	113.5	149.5	66.5
LOC109400090	1195.33	1199.33	1150	1086	1037.67	604.67	2865.83	2135.33	2199.5	2572.03	2441.33	2593.66	3264.5	3762.33	6838.16	6853.82	5160.99	5288.99	987.83	4413.7	3710.06	4079.91	2308	2424.83	949.67	432.67	696.5	917.67	3581.49	3410	919.67	3554.5	1145.03	870.83	421.5	503.17	955.67	1319.5	522.83	1343.5	1156.33	15917.9	1841	1901.5	3642.73	8857.02	16818.5
LOC109400091	2464.33	2578.41	867.33	889	801.5	690.5	1846.66	1768.19	1693.66	1480.66	1320	1573.5	250.5	80.17	413.17	406.83	314.67	258.5	349.67	350.67	486.67	371.33	273.83	77.83	2183.33	685	559	555.83	2279.99	374.33	472	172.17	838.66	838.33	595.83	458.83	428.5	458.5	771.5	348.5	926.83	574	1392.33	2056.83	94.17	756.5	1042
LOC109400092	1085.66	1035.49	681.5	823.66	886	779.66	1344.16	775	658	904.16	725.83	844.33	256.17	106.67	129	154	148.33	161.17	292.67	197.83	247.83	241.5	295.83	75	335.16	739.66	498.83	1601.82	667.5	63.33	277.5	37.33	806.83	760.16	1184.66	571.5	285.83	195.5	693.33	150.83	170.17	191	738.5	272.83	31.33	270.83	189.17
LOC109400093	253.23	192.7	312.87	527.86	547	2651.1	932.31	953.03	1014.39	1290.91	951.96	1212.39	469.1	444.9	624.7	974.89	442.46	528.63	396.9	278.23	261.17	258.47	270.73	364.4	400.13	2406.2	2033.92	701.6	929.23	569.33	628.3	697.26	284.3	532.23	2638.55	2095.39	1501.13	1588.21	2574.15	1272.39	4996.42	334.53	881.13	533.88	611	904.63	425.36
LOC109400094	10	7.5	133	39.5	33.5	218.33	22	54	33	51.17	99.5	100.5	372	345	1306.17	526.5	294.5	516	262.17	186.33	215.5	456	425	80	204.5	234.5	198	29.5	41	430.5	318	109	132	38.5	129.5	201.5	178.5	199.5	220.5	175.17	364	477	7.5	681	194	344	571
LOC109400096	288.16	253.33	415.33	728.66	608.16	1154.49	197.83	291.16	185.33	219.16	305.16	285.16	122.83	92.17	126.33	134	56.83	135.5	332.33	105	134.67	87	123.17	109.67	498.66	971.49	1033.66	384.16	353.16	110.5	807.83	244.66	329.83	721.83	643.33	861.66	603.66	692.83	1185.82	515.16	179.33	57	306.16	34.5	208.83	185.33	47.83
LOC109400097	12843.5	14161.9	1786.98	2763.81	3072.47	3374.13	6818.6	5288.95	6833.43	11635.1	8613.25	9574.07	792.66	300.16	931.16	1758.65	726.49	796.16	1079.66	3250.47	1906.65	1101.82	995.32	358.16	1581.15	3571.55	2805.81	3526.3	7296.43	989.99	1361.15	398.83	1537.82	2894.04	3459.47	2733.64	2215.14	2158.88	3485.13	1510.57	3436.47	6861.5	9715.07	1441.65	316.83	7430.93	7668.34
LOC109400098	780.83	706.66	363.83	378.83	398.66	308.83	1073.49	916.73	944.39	1240.66	967.99	1119.89	91.5	52.67	99.17	173.5	108.83	74.33	158.67	98	95.17	69.5	90.33	53.33	591.66	315.33	236	418.66	797.83	90.17	171.83	72.33	385.33	380.66	316.66	262.5	166.33	130	315.16	118.67	96.83	159	780.33	379.4	55.67	151.33	179.33
LOC109400099	210.5	218.5	125.43	139.97	154.75	128.12	405.44	228.16	288	326.5	234	330.6	31.5	19.17	63.5	74.37	62.7	43.33	82.61	39	37.33	36.5	36.58	21.5	180.39	134.14	141.37	240	299.5	47.58	88.17	32.5	145.83	151.45	173.75	164.31	104	78.17	158	69	100.42	50	215.26	145.2	29.67	80.25	56.81
LOC109400102	2947.33	3130.88	2303.14	2332.96	2461.47	3346.42	2934.93	2471.39	2490.21	2558.55	1667.51	1940.14	2652	1270.32	4067.34	3336.86	1417.85	1673.93	2744.44	2790.05	2395.14	2654.71	2617.21	1502.25	3455.63	3060.83	3226.27	3024.5	1692.48	2188.64	3244.9	1904.86	2607.69	2446.24	3343.28	4051.37	2619.39	2857.5	3756.08	2414.08	2034.26	4376.62	1896.11	1422.7	1269.4	3882.89	5149.88
LOC109400103	0.67	1.33	1.33	33.17	54.5	69.17	15.17	0	1.67	0.33	1.33	0.83	757.28	330.91	561.75	655.81	685.75	448.33	323.83	677.16	747.7	712.36	271.17	94.17	1.83	72.33	117	84.5	27	576.16	386.5	199.5	0.83	49.83	60	136	146.5	147.67	82.5	214	153.33	834.91	0.33	205.17	747.5	437	793
LOC109400107	95.17	82.33	230.33	299	300.5	188	233.33	235.17	336	269.83	212.17	213.67	19.17	11.83	51.67	49.17	30.67	21.33	59.83	36.5	28.67	38.5	35	10.5	213.33	218	121.67	402.66	192.67	15.33	92.67	14.83	205.83	220.33	348.33	129.83	69.67	51.17	182.67	45.83	54.17	25.33	234.5	61.33	14.33	73.5	43.67
LOC109400108	696.86	876.83	427.66	494.16	454.16	390	483.66	547.5	555.33	590.33	738.06	734.73	68.67	42.5	123.5	148.14	90.33	75.83	149.83	68.33	68.67	81	71.17	45.17	434.5	445.5	300.16	501.66	807.49	90.5	198.33	73.67	327	384.33	379.33	215.17	167	169.58	349.83	162.83	480.5	288	621.75	339.9	52.67	389.16	367
LOC109400109	666.5	762	314.5	367	332	261.5	599.5	651.5	683.5	898.5	845.67	905.5	52	22	76	95	50.5	34.5	93.5	28.5	49.5	43.5	49.5	18.5	294	273	164	262.5	631.5	38	126.5	19.5	212.5	274.5	205	178	108	105.5	242	94.5	62.5	34	763.67	184.5	24	100.5	41.5
LOC109400110	1892.32	2174.82	2534.8	2903.73	2913.23	1568.49	2444.56	1803.13	1593.32	1999.55	1475.24	1727.4	1117.82	349.83	2045.82	1983.9	1180.41	897.99	1325.24	2389.06	1933.32	1654.65	1628.99	377.66	1950.57	2149.48	1793.32	4517.68	2137.9	984.07	1343.32	390.33	2372.15	1995.23	2413.15	1623.49	1230.74	1152.24	1929.57	970.99	819.08	2770.56	1226.41	1456.31	1112.32	2345.73	2956.98
LOC109400111	1739.82	1642.19	682.99	592	638.41	622.16	1514.02	920.66	1204.69	1067.36	1012.49	1238.86	1280.82	808.99	2128.32	1886.52	2556.48	1843.39	1043.56	1568.52	1324.32	1138.49	780.99	1173.06	697.33	663.66	694.99	746.83	1504.65	1224.49	738.66	1136.82	700.53	531	639.6	747.69	804.86	849.49	698.19	700.49	1216.82	5794.62	1132.07	795.86	1578.32	3082.88	6735.73
LOC109400112	725.66	759.33	232.6	234	260.83	173.33	525.36	587.36	861.86	1237.49	925.59	1016.09	19.17	11	45.83	97.87	54.67	21.67	36.5	29.67	45.1	46.67	33.17	15.17	260.5	192.83	140.3	312.43	512.63	21.33	151.33	53.4	218.9	193.07	205.17	147	92.73	74.4	184.67	56.67	84.83	62.5	916.09	199.23	16.67	85.67	67.23
LOC109400113	331	320	122	118	119	104.5	532.5	284	309.5	495.5	361.5	552	30.5	23.5	59	77	43	24	64	16.5	25.5	24.5	22.5	13	131	115	118	150	277	39.5	65.5	15	98	126.5	130.5	131.5	78	89	150.5	78.5	91.5	62.5	286	81	26.5	96.5	56.5
LOC109400116	535.5	427.5	556	457.66	498.66	306.16	470.66	373.66	462.66	432.16	330.33	450.5	759.66	565.33	1152.99	976.66	1798.49	1024.16	1123.83	745.66	1299.32	938.49	746.5	1810.99	236.17	446.33	552.66	814.16	418.33	1754.16	745.49	1415.16	516.5	389	593.66	486	535.5	606	461	579.83	101.5	231.17	253.33	586.66	2326.48	233	253.83
LOC109400120	198.83	113.83	286	262.16	272	169.67	388.5	275.83	336.16	310.5	214.33	256.5	171.5	150.67	672	451	635	196	308.33	129	226.33	260	247.33	144.83	135.17	182	175.33	414.66	261.5	190.17	232.67	181.17	274.66	170.17	328.16	205.83	147.17	149.33	247.5	126.33	63.17	89	200.17	173.33	167	109.67	81.33
LOC109400123	255	272.67	287	373.08	362.83	297.33	406.5	342.66	325.17	383.83	436.73	446.83	76.9	28.5	164.5	108	84.5	74.83	110.5	61.67	37.67	58.83	43.83	18.67	426.83	333.5	203.17	291.17	543.33	88.17	126	50.5	346	282	277.83	230.67	141.67	127.17	284.75	122.67	145.33	90.67	270.17	245.83	47.67	168.33	98.83
LOC109400124	1.5	1.67	4	4.67	4.17	31.17	121.83	31.67	37.33	92.67	54.33	48.17	248.83	247.17	1770.33	1047.63	601	428	37.83	48.17	91.17	77.33	77	638.5	7.83	29.5	95.17	2.83	224.5	853.5	35.33	618.63	6.33	4.5	26.67	55.5	249.5	374.5	28	392.67	10.67	38.67	3.5	169.33	1153.5	91.33	35
LOC109400125	431.5	429.17	413.83	406.5	383.33	369.83	827.67	916.83	1196.67	1455.33	1217.16	1341.33	82.83	62.83	152	189	118.17	107.33	185	115	104.33	82.83	84.5	50.33	460.83	354.83	244.5	443.33	718.33	100.83	201.17	56	356.17	286.17	444.5	240.17	171.33	163	302.33	142	274.33	39.5	1120.16	345	84.17	164	41.33
LOC109400126	1134.07	1304.82	94.67	83	82.83	52.67	605.91	862.74	830.58	762.24	1202.99	1076.49	28.67	36.83	52.5	145.17	36.67	23.33	17	2.83	8.83	10.67	27.17	10.5	66.5	31.17	58.33	79.83	1265.41	44.67	96.67	34.83	60.5	83.17	66.83	88.83	55.67	42.83	62.17	24.83	180.67	21.67	723.24	84.83	40.5	39.33	23.17
LOC109400127	84.17	63.83	136.67	198.83	204.67	239.5	274.83	231.5	257.33	348.83	351.17	331.83	69.17	35	101.83	126.17	53.5	76.33	123.33	33.83	61	71.5	74	22.33	99	273	198.5	204	327.17	76.17	257.83	65.17	131.5	217.67	254.83	171.83	121.5	110.67	258.33	82.5	125.17	54.5	278.67	63.33	44	67	46.83
LOC109400128	7616	7719	10646	9327.67	9881	7097	10132	5203	6229	6353.5	3612	4672.5	13125.2	5975.5	12170	7378	8842.5	8132	9934.5	38774	13219.5	12651	6541.5	5979.5	7702.5	8309.5	8777	13479	7233	7998.5	6744	4136.5	10135	8336	10722.5	9150.5	9017	9210.5	9181.5	7684.5	6442	14776	3111	4767	3439.5	13426	16966
LOC109400129	1.5	378	4201.17	6676.5	7354	8195.5	16.5	8.5	5.5	11	8.5	4	335.5	102.5	917	475.5	235	260.5	817	234	501.5	512.5	842	80	10112.7	9709	4168.83	11175.2	21.5	426.5	871	84.5	4548	8324.5	16837	4764.5	2592	2043.5	8699.5	1640	3000.5	168.5	7	183.5	292	1359.5	161
LOC109400131	45.83	32.63	105.17	106.17	121.33	97.83	220.5	170.17	207.5	233.75	219.33	222.75	72.5	16.67	44.4	86.33	38.67	66.83	60.67	18	20.5	34.83	25.17	11.83	105.33	132	84.17	110.67	231.83	28.83	53.33	15	90.4	78.5	98.33	95.5	54.83	56.67	106.17	35	60.33	71.17	197.25	105.5	17.17	69.83	73.57
LOC109400132	200	217.75	115.25	141.83	123.25	110.08	140.58	170.5	249.17	298.33	251.33	318.5	30.17	22.67	49.5	59.58	43.92	44.92	61.58	32.92	35.5	23.33	24.92	17.08	231.83	141.5	112	171.75	159.08	27.33	56.08	17.08	135.75	112.92	149.67	106.08	79.33	76.33	124.67	56.17	78.67	40.42	201.17	106.58	20.83	91.75	37.75
LOC109400134	17.87	16.65	17.5	39.43	39.28	30.07	11.03	13.28	23.83	36.98	15.13	11.37	18.08	1.33	24.43	79.43	15.08	8.07	6.03	5.23	7.8	3.67	12.95	10.03	29	28.12	32.18	33.58	15.08	19.38	6.4	0.33	22.47	54.13	49	23.03	15.33	16.83	31.43	11.23	8.97	2.37	17.18	7.8	3.23	9.17	2.7
LOC109400136	12.94	30.95	29.19	26.82	29.66	29.02	56.63	29.54	33.26	27.26	26.17	31.78	2.56	0.42	0.53	5.77	1.33	0.6	5.74	2.86	6.63	5.31	5.65	4.24	41.39	14.78	12.45	52.55	52.64	1.88	9.42	2.24	31.98	31.86	43.24	18.51	13.95	12.35	19.06	9.81	4.16	2.49	27.56	68.4	0.75	7.4	4.59
LOC109400137	0	0.5	3.5	6	5	0	1	0	0.5	31.5	0	2	492	120.5	44	16	23	11	149.5	316	161	719	427	28.5	2	0.5	2.5	2	3	10.5	140.5	35	5.5	5	1.5	1	12.5	22.5	2	18.5	12.5	1875	1	2	12	355	2047.83
LOC109400138	600	642.33	450	391.5	450.5	266	844	441	345.5	327.5	265	304.5	97	30	132.5	162	125.5	98.5	210.5	189.5	287	114.5	107	40.5	393.5	238.5	255.5	750.5	454.5	86	137	40	574	356.5	443	308	238.5	225	346	169.5	86	59	352.5	156.5	48	127.5	74
LOC109400140	0	0.95	2.33	1	1	1	0.25	0.25	0	0.5	0	0	0	0.5	0	0	0	0	4.33	0.5	0	0.25	1.67	0	1.33	1.45	0.33	0.33	1	0	1.33	0	0.5	1.2	5.83	2.7	0.33	0.33	0.87	0.5	0.78	0.5	0	0	0	2	0.5
LOC109400141	0	3	8.5	5.5	11.5	45	27	53.5	1.5	0.5	3.5	1	69.5	55.5	92	93	143.5	96	321	233	445.5	865	1350.5	158	11	56.5	56.5	9	2.5	64	244	111.5	7.5	12.5	35.5	39	198	331	55.5	291	20.5	260	0.5	16.5	94	336	289.5
LOC109400144	1	0.5	38.5	37.5	50	52	13	74	16.5	3	3	3	5.5	3.5	18	9.5	4	3	1108.5	31.5	72.5	44.5	39.5	10	126	59	42.5	42	15	3.5	694.5	19	33.5	39	38	42.5	157	323	58.5	312.5	28.5	87	0.5	7	18.5	112.5	124
LOC109400145	33.97	22.6	31.52	23.42	31.27	14.03	23.15	20.87	17.5	36.28	1.03	7.7	5.37	3.53	78.2	37.12	3.23	43.58	8.98	1.25	6.53	16.27	18.78	0.83	28.67	12.12	9.33	54.12	15.95	5.57	1.08	15.42	49.57	17.98	29.22	14.37	9.57	7.92	14.45	13.15	4.95	0.5	17.17	13.17	7.08	3.25	1.5
LOC109400151	0	0.11	0.5	0.5	0.5	0.11	2.5	3	0.5	0	0.5	0.5	0	0	0	0	0	0	0	1	0.5	0	0.5	0.5	0	0	0	1	2	0	0	0	0	0	1	0	0	1.5	1	1	0	0.5	0	1	0.12	0.5	1.5
LOC109400164	0	0	0	0.32	0.42	0	0	0	0.25	0	0.17	0	1.83	0	0.12	0	0.5	0	0	0	0	0.37	2.2	0	2.16	0	0.33	0	0.2	0.25	0.14	0.1	0.36	0.14	0.14	0.1	0.62	0.33	0.34	0.14	0.3	0	0	0.25	0	0.45	0
LOC109400170	22.17	6.83	1.83	2	4.67	1.17	10	9.83	28.33	32.5	27.17	33.83	3.83	0.83	1	1	1.33	0.83	2	0	2.67	0	2	0	1.5	3	5	1.5	23.67	7.5	7.17	4.67	0.5	1.5	1	7.5	10.33	12.33	0.67	5.83	5.33	6.5	30.67	28.83	0.83	1.5	2.17
LOC109400173	96.5	59	119	131	147.5	94	147.5	43	22	41	41.5	27	18.5	12	52.5	51	29.5	33.5	51.5	19.5	33	40	20	36.5	100	125	99.5	293.5	66.5	31	66	38	178	132	195.5	136.5	83	72.5	159.5	65	28.5	10.5	49.5	31	29.5	15.5	10.5
LOC109400174	9	15.5	84	205.67	194.5	653.17	25	21.5	10.5	27	43.5	52.5	88.5	94.83	66.5	146.83	30.83	77.67	103	6	69.17	55.83	147	23.83	13.5	440.33	647	190.5	73	171.83	468.83	99	72	227.5	438.17	637.17	379.33	395	665.17	307.17	712.5	130	27	78	155.83	297.17	160.67
LOC109400175	8.5	3.5	2.67	5.67	6.17	5	11.33	9.33	4.17	9.17	7.83	6.33	4.67	1.67	2.17	12.83	2.33	0	0.5	1	0.5	1.33	1	0.5	5.83	4.17	4.5	10.67	2.17	0	0.5	1	4.17	4.83	5.17	4.58	2	0.5	3.67	0.33	0.5	2	0.5	6.83	1.83	1.5	3
LOC109400176	0.25	0.25	6.25	7.28	6.77	348.23	16.75	11.45	3.4	3.92	0.5	0.58	2.58	2.23	2.2	3.45	0.58	5.78	712.05	3.08	121	168.97	15.12	6.37	5.55	209.17	778.75	12.37	2.25	0.58	1083.18	5	3.17	5.77	45.87	837.33	327.63	199.27	310.08	123.98	241.53	1.67	0.75	3.2	0.5	17.25	3.32
LOC109400181	0.2	0.1	0.65	0.75	0.52	0.51	0.1	0.4	0.2	0	0.1	0	0.5	0.2	0	0.6	0.12	0	0.1	0.1	0.3	0.1	0	0.1	0.1	0.8	0.4	2.2	0	0.1	0	0.2	0.7	0.1	0.4	0.37	0.1	0.27	0.14	0.2	0	0	0	0.25	0	0.17	0.1
LOC109400182	11.5	19	8.5	11.17	6.33	4.5	31.67	20.5	15.17	30	16	30.33	0	1.5	2.67	2.83	0	6	1.83	0	5	1	1	1.33	6	3.5	1	13.33	6.67	1.5	4	1.5	9.5	7.17	3.83	5.17	3.5	5.5	0.67	0.83	9	1.33	69.67	6.5	0.33	6.5	5
LOC109400183	0.2	0.25	0	0	0.25	0	0.53	0.5	0	0.6	0	0.4	0.2	0	0.2	0.45	0	0.17	0	0	0	0	0	0	0	1.2	0.42	0	1.78	0	0	0	0	0	0.25	0	0	0.2	0	0.2	0.17	0	0	0	0	0.2	0
LOC109400184	33.5	40	26.5	33	28.5	20.5	243.5	268	91.5	61	143	136	190.5	195	229.5	384.5	65	170	6.5	22.5	88.5	67	81.5	17	14.5	10.5	26.5	24	486.5	358	52	65.5	14.5	33	19.5	37.5	134	178	26	140	64.67	244.5	88.5	29.5	222.5	193	195
LOC109400185	383.5	1484.5	1029.5	1119.17	1122	871.67	1770.17	1594.33	1935.67	1819.5	1883.17	2347.67	359.67	235.5	668	530.5	297.67	325.5	905.83	295.17	599.67	314	505.5	584.5	2494.83	970.67	712.5	1121.17	1984.33	423	1159	886.5	969.5	930.67	1041.17	695.17	492.67	479.17	985.67	436.17	388	206	1487.33	1950.17	353.67	475.5	274.5
LOC109400186	4738.47	7181.63	4472.53	5300.9	4776.87	2135.63	2791.63	3576.57	4036.67	3303.73	5686.88	5206.57	160	208.83	271	782.4	262.83	298.33	414.9	337	414.83	215	295.9	140.33	10725.9	1760.97	872.3	2696.97	4205.09	360.83	987.5	361.67	4166.67	6206.07	2787.6	1048.07	878.57	987.25	2045.45	834.3	1605.43	312.83	4810.55	1176.73	436	1000.4	374.7
LOC109400187	0.5	0.5	6.5	13.5	7.5	14	14	13	3.5	9.5	2.5	15.5	1120	350.25	286.25	443.25	156.5	359.75	24	27	366.75	1677.5	2217.25	16	10	32	6.5	3.5	3.5	119	17.5	23.5	6	4.5	19.5	8	25	37	30.5	54	7	13	2.5	28	126.5	61	24
LOC109400188	6.5	14	1087	2598.5	2647.67	2805.33	99.5	66.5	36.5	23	44	42.5	374.07	424	234	288	171.83	202	763	401	805	364	391	131	959.83	1977.67	1215.67	1628.17	154	332.5	1467.5	327.5	884.83	2174.67	2738	1256	918	1009	2693.33	1103.83	2084.67	740	20.33	46.5	308	1076	672
LOC109400189	0	0.1	0	0	0	0.2	0.8	0.12	0.17	0.1	0	0	0	0	0	0.2	0	0	0	0.25	0.3	0	0	0	0.55	0	1.08	0.57	0.43	0.17	0	0.1	0.47	1.22	0	0	0.33	0	0.12	0.17	0	0	0	0.3	0.27	0.12	0.1
LOC109400190	3837.92	1781	7184	12858.4	12387.7	7097.5	13413.2	18916.8	15898.2	17154.8	20301.3	21336.8	1650.17	753	1550	3099.83	1333	1597	2708.83	908	2311	1952.5	2139.92	430	4807.67	5075.25	3486.75	7125.83	16767.6	1934.83	3657.5	722.5	6353.67	13069.9	8109.33	4124.17	2530.92	2385	6657.17	2054.33	5186.83	3078	16187.7	3629.67	1049.5	4171.33	2608.5
LOC109400191	107.67	325.12	4106.88	5215.44	3295.86	2145.9	679.58	452.11	1225.26	2207.39	1344.76	1071.17	381.48	370.3	664.26	756.07	446.08	452.75	2026.62	468.75	2678.25	1891.46	1933.68	2316.4	14521.9	2014.76	2813.06	959.27	1054.52	1098.83	3508.38	2892.33	2515.03	2820.91	866.66	1750.72	3493.11	4511.81	2144.31	2377.51	1209.86	677.77	24.9	1703.63	642.98	1444.54	731.82
LOC109400192	744.5	291	2199	5080.5	5254	2427.5	1661	2292.5	2106.5	2591	2947	2617.5	102	87	195	420	152	155.5	1095	65	184	166.5	213	79	2500.5	2599	1609.5	3382	2398	150.5	1795	193	1718.5	5284	2704	1394	846.5	737.5	2296.5	525.5	2373	90	2594	1070.5	175.5	697.5	92
LOC109400194	3957.16	5607.33	2448.33	2899.83	2883.33	1581.83	1999	2132.66	2718.83	3111.16	3100.83	3099.5	313.83	124.83	390.83	636.5	326.67	312.83	553.17	553.83	605.67	435	585.17	107.5	4380.16	2034.66	1099.5	1930	2283.33	301.83	777.83	154.5	1915.83	2302.66	1646.16	944	588.5	546.67	1564.33	425.5	796.67	903.67	3436.66	1061.17	138.33	890.5	1256.5
LOC109400195	1243.24	730.83	893.33	531.16	422.41	230.67	2773.48	3543.22	3080.29	4546.28	4260.39	4818.45	294.66	221.17	657.16	540.83	173	84.17	624.5	114.67	377.5	172.83	156.67	489.83	658.91	227.67	95.83	400.33	3405.31	326.16	712.49	807.89	725.99	312.06	192.83	101	125.5	139.17	215.33	232.16	320.16	1488.89	4490.05	84.17	102.5	427.33	1101.83
LOC109400199	829.5	3067.67	5232.5	5263	5462	3930.5	3305	2393	3113.5	2718.5	2223	2427.5	583.5	211	539	801	506.5	599.5	2364.5	2031	1821	1142	1393.5	252	9036.5	5143.33	3728.5	7680	2823.5	497	2321	259.5	5251.5	3882.5	5789.5	3221	1879.5	1669.5	4622.5	1245.5	2611	1607.5	2537	1931.5	224.5	2486	2027.5
LOC109400200	2195	2095.5	2469	2404	2750.5	1243.5	1833	1242.5	1793.5	1758	935.5	1010	788.5	269.5	755	696.5	757	652.5	2186.5	906.5	1466	667	982	1153.67	2715	2112.5	1215	3991	1425.5	523	1524	1152.5	2557	2086	2495.5	1237.5	947	817.5	1679	599	268	238.5	1047.5	1115.5	362	433.5	324.5
LOC109400201	433.5	233.67	6042.12	12391.7	9806.42	444.83	316.16	311	9654.09	1277.99	374.66	362.16	725.33	402	654	737.49	565.66	407.66	525.33	206.33	1645.82	751.83	318.5	2794.81	28.83	602.33	144.5	3710.31	405.16	1128.33	323.66	3966.64	2186.48	9533.42	1899.82	107	1790.32	2445.65	284.16	1755.99	180.17	83.83	335.33	38.5	779.83	1017.83	129.67
LOC109400203	0	0	17.33	16.17	11.42	12.75	2.67	71.75	11.17	6.42	0	0.83	45.42	77.67	82.58	112.92	62.17	107.33	76.42	2.58	154.58	213.75	34.08	497.25	2.58	3	789	3.92	2.67	76.67	82.5	403.5	8.75	10.83	1.33	650.75	1111.5	875.25	5.5	288.75	136.75	5.08	0.83	4.5	135.75	47.25	11.67
LOC109400204	281	327.5	149	143	153	114.5	329.5	330.5	488.5	552	382.5	432	93	51	188	160.5	201.5	119.5	337.5	108.5	232.5	164.5	136	57	199.5	139	122.5	203.5	227	79.5	252	51.5	147	129	176	128.5	124.5	123	134	114	53	39	448.5	200	62	60	38
LOC109400205	1.53	1.17	1589.86	6536.35	4634.94	67.12	29.65	5.1	6.2	9.5	9.28	11.6	179.05	214	216.45	441.23	202.35	358.98	461.73	477.75	2324.02	752.2	892.66	528.81	2.28	152.38	20.13	1552.46	22.95	697.48	383.63	905.38	124.98	5594.42	566.76	29.35	540.65	1167.11	72.62	1841.59	116.15	158.85	2.33	13.52	421.21	570.26	196.18
LOC109400206	11.5	17.53	2.5	1.33	2.25	2.2	11.87	16.03	11.35	15.73	13.82	18.55	264.63	81.07	145.78	204.73	176.43	415.35	0.25	1	0	0.5	0.5	40.7	4.58	3.5	3.5	4.25	21.17	377.8	0.5	33.62	0.5	2.5	1.5	0.83	0.5	1	2.5	1	2.33	0.5	10.75	15	357.35	0	0.5
LOC109400207	0	0.25	127.25	118.67	69.43	1	2.25	0	2.75	1.17	0	0.5	295.58	343.75	337.58	805.58	104.25	1138.84	120	1.58	237.08	104.42	43.85	241.83	4	1	1.25	38.25	0.92	393.92	111	244.42	50	93.17	19.25	2.17	119.42	208.64	0	262.42	3.83	14.75	0	0.67	528.47	19.75	13
LOC109400208	2	0	0	0	0	1.5	4	5.5	3	2	10	26.5	6.5	1.5	6	7	2.5	6.5	2	0.5	4.5	1	1	0.5	0.5	1.5	8.5	1	16.5	14.5	4.5	3.5	0	0	1	5.5	8	12	0.5	13	5	12	5	10	15	13	8
LOC109400213	0	0	0.25	2.25	0.25	1.42	0.25	0.14	0	1	0	0	11.95	5.25	24.23	12.42	5.5	3.92	1	0	0	19	39.17	1	0	1	3	0.17	1.25	3.5	3.81	2.25	0.58	1.25	0	0.5	7.17	12	0.25	5.25	0	1	0	0.25	9	1	2
LOC109400217	97.5	23839.3	733.5	943	1090.5	251.5	75.5	64.5	64	64	200.5	111.5	3	0	0.5	9	2	0.5	3.5	9	10.5	12.5	22.5	0	868	242.5	103	1106.5	96.5	0	9	2	723.5	877.5	532.5	109	51.5	37	216	29	70	4	147.58	21.5	0	94	2
LOC109400219	0	3	1	0	0	50	0	0.5	1	0	3.5	1.5	1.5	2	1.5	3	2.5	3.5	21	1	4	3	1.5	5	0	42.5	66	0	3.5	2	260.5	86.5	1	0	2	53.5	28	31.5	44	21.5	90	4	0	3402	7	31	5
LOC109400222	0.5	0.5	1	0.25	0	0.5	2.33	0.83	0.5	0	2.25	1.92	14.42	4.17	6.25	14.33	2.92	5.92	0.5	0.5	5.83	1.25	2.33	2.5	0	0.33	3.08	0	9.17	14.17	14.25	15.42	0.33	0.5	0	2	1.33	3.92	3	3.83	1.67	4	0.25	30.25	18.25	7.92	4.17
LOC109400223	103.33	89.67	560.83	805.5	699.83	372	289.92	358.92	472.83	340.17	394	434.75	243.75	194.92	352.33	383.03	139	335.17	145.58	34	139.92	104.5	114.42	132.33	796.17	238.83	260.67	539.5	972.67	359.17	371.45	341	546.58	708.33	656.25	306.33	241.75	226.2	397.42	203.83	644.83	241.58	199.92	338.42	436.78	485.33	272.17
LOC109400226	0	0.33	0.17	0	0.43	0.35	0	0.71	0	0	0	0.1	0.12	0	0	0	0	0	0	0	0	0.22	0	0.11	0	0	0.48	0	1	0	0.5	0.5	0	0	0.33	0.33	0	0.14	0.12	0	0	0.11	0	0.17	0.17	0.11	0.21
LOC109400228	2.33	4.3	2.97	3.8	2.31	3.28	7.89	0.66	0.93	0	2.71	1.35	0	0.31	0	1.29	0.25	0.17	0.62	0.89	0.76	2.38	0.12	1.37	3.05	2.27	3.8	4.47	8.4	0.84	4.77	1.48	2.95	5.65	1.79	2.73	2.99	3.64	1.3	1.43	2.16	0.68	1.32	27.51	0.77	1.94	1.28
LOC109400229	16	15.5	12	4	3	35.5	19.5	14.17	19	21	22.5	36	11	10.5	11	22.5	14.5	22.5	41	23.5	61.5	11	5	86	17	21	43	5.5	48	17	240.25	956.17	9.5	5.5	4.5	27.5	72.83	100	36.5	102.75	89.83	60.25	9	3206.5	20.5	195.92	62.5
LOC109400232	1.5	2.5	13.5	6.5	11	9.5	14	9	9.5	14.5	8.64	11.5	3	3	12	0	6	3	11.5	2.5	4	8.5	6	1.5	9.61	4	5.5	16.5	20.14	4	15	11.29	24.5	11.5	12.5	5	8	8.5	7	5.5	15	5	3.5	26	3	9	9.5
LOC109400233	0	0	0	0.17	0.24	0.1	0	0.38	0	0	0	0.1	0.12	0	0	0	0	0	0	0	0	0	0	0.11	0.11	0	0	0	0.33	0	0.33	0	0.17	0	0.53	0.33	0	0	0.12	0	0	0.11	0	0.17	0.17	0.11	0
LOC109400239	0	1.5	0	0	0	0	2	1	4	0.5	0	0	2.33	1	3	0.5	4.83	3.5	0	0	0	0	0	0	0	0	0	0	2	0.5	0	0	0	0	0	0	0	1	0	1	0.33	0	1	11.5	1	0.5	0
LOC109400240	451	405	53	62	60	81	602	304	360	447	443	533	58	40	30	83	24	45	18	16	24	9	26	36	66	69	107	79	505	105	162	147	45	70	83	116	170	173	95	140	71	17	397	256	104	39	16
LOC109400244	2781.99	2692.82	1001.5	1111.16	1036.16	1550.66	1525.69	2371.64	1808.16	1802.53	3207.82	2557.66	511.5	370.33	739	1023.83	418.33	489.75	1294.16	111.83	361.17	311.33	325	451.16	1250.83	1169.58	1560.38	714.5	2301.59	609.5	1961.29	888.5	821.33	866.16	1135.5	1190	592.83	595.5	1327.83	543.5	1842.56	567.56	1772.23	333.67	613.16	848	539.33
LOC109400246	4744.5	5761	2740	2315	2110	1975	2324	2953	2752	2771	3825	3851	560	295	815	948.5	617	480	928	458	594	668	681	184	3664	1857	1128	2112	3501.5	515	1079	349	2093	1511.29	2048	792	543.5	594	1895	586	3026	1765.5	3444.5	2653.25	307	3548	2039
LOC109400247	3504	3083	710	633	591	622	1591	2072	3079	4089	2916	3420	296	201	641	464	597	469	375	236	200	351	183	177	883	629	498	834	1886	436	355	187	689	530	563	566	463	435	625	327	432	526	3225	362	245	562	748
LOC109400248	99.17	54.83	329.83	266.33	229.5	169.33	392.33	249.83	354.5	361.5	319.33	310.33	609.83	306.5	845	1224.33	440.17	384.33	262.17	1853.83	1493.33	1543.5	1682.5	529	532.5	200.5	158	235.67	435.83	753.67	313.5	595.17	314.5	174.83	207.67	166.67	180.33	255.17	191	341.83	88.33	3634.91	287.5	279	587	1722	4074.33
LOC109400249	4.2	2.17	10.95	10.03	12.34	6.37	50	20.1	15.34	24.05	20.04	29.64	8.48	3.25	11.48	28.02	24.15	15.85	4.74	4.01	6.11	13.84	12.56	3.49	7.27	8.93	13.27	11.01	16.72	12.51	9.93	0.33	10.64	6.79	9.67	13.88	5.69	5.6	7.64	5.67	2.96	7.06	5.31	18.36	0.98	9.46	3.49
LOC109400250	76.17	64.33	120.5	102.33	91.33	46.17	147.33	133	143.33	176.17	84.5	105.33	53.17	18.67	87.17	113.5	99.33	61.67	85.5	168.17	105.33	81.67	69.17	39.83	193.5	73.83	73.5	125.5	125.67	44	72.83	20.33	139.83	87.67	89.33	56.67	50.67	54.33	68.67	50.5	8.67	91.83	59.83	163.17	31.5	77.33	120.5
LOC109400251	1.92	35.29	80.09	79.45	67.5	19.72	32.62	11.19	28.6	6.58	21.13	8.81	569.39	92.58	31.66	25.26	32.96	28.13	12.94	210.53	11.11	9.56	20.42	2.43	23.6	22.49	16.49	51.25	5.3	4.67	26.39	14.2	63.62	21.89	27.66	17.13	17.35	44.4	10.38	12.43	147.08	228.51	1.03	14.22	3.87	67.46	195.78
LOC109400252	2.8	77.19	68.69	75.89	59.89	23.58	39.79	13.07	49.21	7.79	26.13	5.56	1162.35	46.25	38.19	53.54	44.71	37.38	38.9	402.2	32.83	22.96	79.93	3.92	30.21	42.21	16.19	64.05	7.06	14.05	36.31	29.47	49.27	26.5	19.81	16.98	15.07	54.78	15.6	10.6	140.67	423.41	0.2	9.96	14.41	72.32	359.85
LOC109400253	1.25	12.51	90.92	94.58	84.33	144.33	89.67	19.92	481.03	35.28	112.83	134.03	31.11	1.25	125	54.45	63.42	219.32	9.5	402.93	32.17	125.13	18.5	3.2	52.45	178.92	338.32	86.72	120.95	213.28	42.31	37.17	65.65	26.42	36.7	329.03	219.18	222.52	117.83	201.02	4909.44	1348.39	0.67	73.12	42.67	5041.34	1755.46
LOC109400255	8.33	34.33	28.5	18.17	26.5	106.83	26	33.67	7.5	5	9.33	30.67	41.17	33.83	67.33	77	53.67	89.17	19.33	6	19.5	15.75	20	43.5	74.83	105.17	89.67	7.67	32.67	95	794.08	608.42	25.5	14.67	37.83	69.67	46.67	50.17	122.5	51.83	72.17	16.5	2.67	12168.5	120.17	61	24.33
LOC109400257	0	0	1	0	0	5	5	2	1	7	7	1	12	1	7	17	1	9	7	2	18486	14259.2	30	8847.5	9	15	28	9	9	32	19	5415	0	0	3	13	6144	10290.7	3	11060.5	109	4	10	24	15	1619	12
LOC109400258	0	0	0	0	0	4.5	0	0	0.5	0	0	0	0	0.5	0	0	0	0	0.5	4	15.5	127.5	126	0	0	0	12.5	0	0	1	1	0	0	0	0.5	12	130.5	186.5	1	166.5	0.5	2.5	0.5	2	0	10.5	2
LOC109400259	0	0.5	2.2	0.2	0	0.4	0.58	0	0	0	1.83	0.62	0	0	0	0.25	0	0.34	0	0.65	0.25	0	0	0	1.7	0.65	0.87	0.2	1.62	0	2.33	6.93	0.75	0.5	1.03	0.67	0.2	0	0.83	0.25	0.5	0	0	89.41	0	0.5	0.25
LOC109400261	0.33	2.56	8.28	5.09	6.02	4.77	3.53	0.33	0.73	0.33	0.25	1.95	2.03	0.5	1.03	0.33	4.78	2.83	2.98	4.78	2.23	1.7	2.08	1.08	8.6	5.43	2.48	9.9	1.12	3.32	1.76	0.67	5.97	5.65	3.15	2.97	2.23	4.85	3.32	1.98	0.45	1.65	0.33	3.71	0.25	1.45	0
LOC109400262	3.17	1.08	36	15.75	9.5	39.58	18.08	36.33	33.58	409.25	58.17	38.12	30	20.58	74.08	90.08	46.08	42.58	101.33	15.75	78.58	15.67	22.42	282.83	27.33	64.58	27.5	16	35.92	38.08	165.58	746.33	26.92	5.5	22.75	23.33	23.67	21.75	60.67	22.83	77.67	258.5	10.83	54.75	36	156.67	303.91
LOC109400263	197.53	143.57	342.28	346.68	478.59	73.78	133.77	255.22	261.8	675.81	493.75	468.23	1874.51	1128.1	7549.82	4430.73	5291.78	6893.78	53.42	20.75	122.65	90.53	94.9	1128.37	32.95	99.55	48.4	417.42	97.67	2579.32	50.57	1065.73	418.47	336.12	132.56	49.85	19.5	26.07	82.17	16.7	20.92	7.42	312.34	947.4	3556.84	34.48	5.38
LOC109400264	7.84	91.59	132.71	123.08	127.01	38.91	73.33	17.25	71.51	19.5	36.1	10.57	918.13	23.47	37.37	53.95	41.64	55.44	61.53	584.38	55.64	52.31	83.83	4.91	58.04	93.39	24.55	119.55	13.85	19.56	155.45	108.62	94.26	53	54.86	29.41	17.51	55.83	26.75	10.25	213.51	511.96	0	9.07	23.63	111.38	501.73
LOC109400265	251.58	306.58	212.42	229.5	225.08	156.92	263.08	272.5	304.17	306.33	264.58	320.08	77.83	36.5	165.92	148.17	76.67	66.17	187.4	64.42	185.92	55.83	88	50	186.25	127.83	132.58	141.25	338.25	71	204.08	70.33	171.08	149.92	130	134.42	131.75	146.92	116.08	121.67	17.67	32.5	217.33	133.42	31	51.83	23
LOC109400267	164.17	81.83	32	69.33	46.33	85.83	121	297.5	234.5	439	327.5	237	45.83	41.33	46.17	92.33	16.83	37.33	1092.5	1.67	17.83	12.5	34	294.17	18.33	72.5	54.83	32.33	104.5	29.83	2310	480.5	29	49.5	20.67	49.67	33.67	45.83	65.5	43.83	18.33	12.17	234.83	196	21.67	9.83	7.5
LOC109400268	1.5	1.5	57.08	224.25	169.83	60.5	1.5	0.25	1.08	4.58	2.83	2.5	23.42	20.83	14	35.5	1.58	7.67	0	3.33	13.58	3.75	11.33	4.5	98.75	124.75	149	87.08	0.33	32.83	21.42	19.83	96.25	230.75	127.67	105.92	76.5	58.83	116.33	56.75	126.75	16.5	0	3	14	27.25	16.5
LOC109400270	2.3	74.8	101.68	78.76	76.28	29.92	29.24	13.71	38.21	13.46	15.39	7.74	813.49	21.12	37.83	19.43	26.96	62.49	34.84	396.43	27.77	19.13	69.42	0.4	36.04	36.75	8.31	74.19	6.38	12.83	69.32	43.01	54.9	28.05	21.46	15.38	11.11	57.65	17.91	8.8	143.06	426.18	0	12.08	11.26	84.38	330.54
LOC109400271	419	645	490	629	537.5	433	677.5	891	1424	1518.5	1311.5	1390	99.5	40.5	132	233	113	77.5	234	155.5	114	129	133.5	49	661.5	587	373.5	485.5	841.5	88	237.5	58.5	398.5	454	547	333.5	258.5	227	525	162	244.5	154.5	1304.5	330	62	321.5	170
LOC109400276	0.5	0.33	1.5	1.39	4.33	59.17	0.33	0.67	0	0	0	0.67	29.34	6.57	15.2	13.16	9.07	11.3	320.86	1963.51	10697.1	2600.98	1503.42	576.39	0.6	92.04	110.27	4.06	1.17	11.99	107.19	205	2.48	4.9	15.72	58.22	3883.21	6590.52	80.58	6107.32	52.44	181.44	2.25	11.17	13.33	4150.35	213.9
LOC109400278	0	2	0	0	0	0.67	0	0	1.67	0.33	1.33	1.33	19.02	7.67	11.87	15.5	9.52	20.1	8079.88	20.6	9958.51	4438.28	355.41	4510.94	2.58	5.96	1.49	10.38	1.83	14.64	3179.93	4521.87	0	0	1.28	0.2	156.46	260.07	0.42	297.53	0	4.05	0.5	13.33	53.7	30.71	4.32
LOC109400279	0	1	2	2	3	14	2	5	4	2	7	4	2	0	2	1	6	6	0	0	1	0	0	0	1	10	15	1	4	5	1330	1986	0	0	0	13	11	0	36	6	4	9	1	47695	2	10	13
LOC109400283	0	2.05	1.12	0.45	1.85	2.07	0.2	0.53	0.95	0.92	1.28	1.15	1.67	0.6	0.57	0.17	0.57	0.17	0.33	0	0	0.5	0.17	0.2	2.45	1.23	1.37	0.37	1.88	0.37	0.17	0.17	1.23	1.22	1.25	0.7	0.87	0.9	0.5	1.48	0.7	0	0	2.35	1.02	0.98	0.2
LOC109400286	0	0	0	0	0.29	0.38	0	0	0	0	0	1	1.33	0	0.33	0	0	0	0	0.2	0	0	0.24	0	1.91	0	0.5	0	0	0	0.11	0.2	0.33	0.33	0	1.43	0	0	0.48	0	0	0	0	0	0.14	0.17	0
LOC109400287	165	146	411	396	393	323.14	771	468	429	287	230	359	126	56	196	181	177	149	310	247	197	152	123	98	270	467	388	718	535	107	280	67	476	389	554	415	302	251	483	216	365	281	110	597	83	368	357
LOC109400289	1	0	3	9	16	52	1	2	7	1	10	5	1	0	1	0	0	2	5	284	4817	2831.5	6	640.5	2	84	199	12	6	1	5	381.5	0	3	62	70	19112.3	32729.3	62	32174.3	339	140	28	21	4	8685	348
LOC109400294	623.5	597.5	2732	4894.17	4705.33	3739.83	3250	3557.5	2719.67	2718	3567.33	3943	1139.67	684.5	1376.17	1404	604	1134.5	1499.5	1136.5	3083	2108.67	2329.5	482.5	1913	4275.83	2249.83	2850	4646.33	1006.17	2784.67	747	2791.83	4876.33	3092.67	2316	1499.5	1927	4009	1882	1232.5	748.5	2280.17	1715	1025	1758.83	817.33
LOC109400295	4254.83	7138.33	3516.83	3871.83	3282.33	2264.33	2622.17	4233.5	3977.5	2269.17	3160.5	3529.5	782.17	664.5	1405.83	1971.67	669.67	801	1091.67	592.17	1176.5	612	773.83	415.5	4080.67	2117.33	1744.33	2309.5	3509	925	1826.5	672	2789.83	2530.17	2306.33	1220.67	841.17	902.17	2185.83	970.17	1471.67	2079.83	3381.83	1428.5	647	1689.83	2046.33
LOC109400297	824.33	786.5	565.83	664.83	717.17	439.83	1127.5	748.67	837.83	1155.17	985.67	1162.83	199	121	477.83	289.5	301.83	193	421.17	164.5	199	194.5	168.5	101	332.67	612	422	1040.33	751.5	218.67	408.67	148.5	501	538.17	590.83	493.5	308.67	249	501.5	235.67	487	297.5	901.33	536.5	143.83	257.17	400.5
LOC109400301	0	2.5	0	0	0	2	2.5	0	0	0	0	0	0	0	0	0	0	0	8	0	400.17	2178.67	2	3	0.5	0	0	1	0	0.5	9	1.5	1	0	0	1	18.17	39	0	30	0	0	0	4	1	0	0
LOC109400303	0.5	2	1	1	0	0	3	0	0	1	1	1	0	0	2	0	0	0	21.5	0	860.67	4008	5	7	4.5	0	4	2	1	0.5	26	6.5	1	0	0	3	82.33	110.5	0	61.33	1	0	1	3.5	0	2	0
LOC109400304	2.58	2.5	11.58	3.25	7.83	6.17	0.25	1.5	7.33	1.25	0.33	0	0.5	1.33	8.25	0	0	0	0	1	1	4	0	2	2.25	3.25	5	9.58	0.33	0	0	0	4.33	2.5	3.83	1.5	3.83	1.75	6.17	2	1	3	0.92	2.25	0	1.25	1
LOC109400308	142	175	194	333	437	654	522	203	100	192	157	212	2444	1592	3361	3807	2713	3204	1277	2366	1402	692	575	2071	66	387	1404	471	541	4063	2951	3637	206	445	351	1883	4201	5674	694	4784	940	3325	110	255	5788	4353	4072
LOC109400309	53	102	22.5	12.5	6	54.5	76.5	66.5	44	47.5	59	40.5	194.5	94	316.5	195.5	254.5	204	87	20	49	16.5	22	185	19.5	25.5	100	13	65	228.5	162.5	248.5	25	13	9.5	102.5	100.5	101.5	68.5	113.5	25	32	36	6	185	43.5	41
LOC109400310	0.1	0.1	0	0	0.1	0	2.69	0.21	0.2	0	0	0.21	0	0	0.2	0	0	0	0	0	0	0	0	0	0	0.1	0.21	0	0.1	0	0	0	0	0	0	0.32	0.11	0	0.1	0	0	0	0	0	0.2	0	0
LOC109400311	0.1	0.1	0	0	0	0	1.37	0.21	0.2	0	0	0.11	0	0	0.2	0	0	0	0	0	0	0.1	0	0	0	0	0.24	0	0	0	0	0	0	0	0	0.22	0.11	0	0.1	0	0	0	0	0	0.2	0	0
LOC109400327	2672	1795	2659	3095	3268.11	3423	3851	4850	7252	10055	3662	4828	6356	7212	81003	77791	32366	18908	3865	2738	2811	2393	2488	4421	994	3442	4270.5	3379	2500	16631	4590.12	5706.62	2693	2921	3632	3685	4646	5855.11	3834.11	5576.5	1464	454	3891	7837	22713	1325	618
LOC109400329	0.12	0.12	0	1.17	0.2	0.61	0.61	0.33	0	0.17	0.29	0.17	0	0.1	0.29	0.11	0	0	0	0	0.33	0.44	0	0	0.11	0.1	2.38	0.17	1.94	0	1.22	0	0	0	0.14	0.22	2.67	1.57	0	2.1	0.6	0	0.11	0	0.92	1.25	0.12
LOC109400333	1869	2147.5	2013.5	2607.5	2834	1392	852	898.5	1356	1556.5	1202	1384	335	141	596	469	410	304.5	542	379.5	439.5	298	324.5	144.5	1241	1483	993.5	2201	968	386	624	152.5	1790.5	2308	1904	1044	621.5	541.5	1340.5	395	639	913	1294.5	702.5	213	805.5	1296
LOC109400335	138	85	14	15	16	38	131	227	160	249	207	218	16	20	19	28	17	48	19	8	41	18	21	31	16	17	144	13	294	66	50	122	10	24	16	89	151	252	43	146	126	30	146	65	30	66	41
LOC109400336	40.33	26	1339.5	1161	1053.67	2491.5	414.33	83	34.17	76.33	45.33	49.33	79.17	75	137.67	144.83	97.67	147.83	2139.16	143.5	310.33	207.83	382.33	180.33	184.33	1929.16	3669.33	1154.33	203.67	138	3221.5	333.17	1580.66	1084.33	1379.17	3463.66	1683.66	1471.5	2103.16	1188.67	1728.5	77.33	16.83	40.5	165.17	697.83	100.17
LOC109400337	1661	1256	507	809	966	1276	3245	2371	2356	3298	2882	3371	667	620	1167	1347	912	832	720	347	608	452	418	1052	493	1143	1269	1222	2888	931	976	1123	554	950	1329	1330	1239	1373	1396	1037	593	178	2743	659	1032	434	225
LOC109400338	81	262	6	4	6	11.5	72.5	102.5	79	64.5	78	61.5	64	41.5	29	69.5	24.5	57	11.5	51.5	63	16	12.5	49.5	11	0.5	32	7	67.5	172.5	106	203	14.5	7	5	47.5	203	268.5	11.5	189.5	15	30	50	20.5	202.5	40	36.5
LOC109400340	84	79.5	2124.5	3560.17	2985.17	329.5	32.5	59.5	29.5	36.5	104.5	70.83	15	8	50	42.5	21.5	18	12	2.5	9.5	18	83	13	1298.33	336.5	282	1565	131.5	8.5	37	14.5	1784.33	2163	281.5	229.17	132.5	99.5	295	63.5	343.5	18	62	21	16	288.5	12
LOC109400343	453	445	160	130.5	144.5	125	413.5	366	480.5	627.5	474.5	608.5	83.5	41	152	118	127.5	97	126.5	97	159	57	63	43.5	301.5	114	112.5	135.5	467.5	79	110	34	159.5	132.5	128	144.5	109	98	136.5	95	39.5	60	519.5	131	46.5	52.5	58
LOC109400348	154.5	201.5	240	202.5	279	116.5	269.5	137.5	94.5	120	107.5	153	38	18.5	55	35	19.5	55	88.5	22.5	53	42	50.5	14.5	309.5	123.5	72	337	123.5	46	69	7.5	293	200.5	237.5	121.5	45.5	35.5	148	30	13	13	131.5	91	9.5	36.5	7.5
LOC109400349	50	50	8	10	0	54	32	40	25	67	31	66	2	2	34	6	2	4	13	1333	366.5	1544	794	6	20	22	214	4	40	1	25.25	5	14	6	0	191	361	490.25	38	606	26	79	59	10	1	85	59
LOC109400350	1	16.67	0	0	0	1	0	1	0	1	1	1.5	0	0	1	1	1	0	6.87	0	2182.53	1776.82	2	1432.02	0	3.5	7.17	1.33	4.33	2	1	2026.8	1	2.33	0.5	2.5	323.98	410.43	1	397.92	12	6.2	1.5	5.5	0	48.3	0.7
LOC109400352	0.6	6.33	2	0	1	2	0	0.25	0	1	0	1	0	0	0.5	0	2	0	3.8	0	3004.58	2523.96	4	4096.13	0	7.2	21.67	1.33	3.83	2	6.7	5216.8	0	0.33	0.5	5	639.08	763.2	2	904.9	5.75	1.2	1.5	3	1	38.55	4.7
LOC109400353	0	1.25	0	0	0	0	0	0	0	0	0	0	0	0	0	0	0	0	2.25	0	1968.5	1608.92	5	856.25	1	2	3	1	0	0	2	721.83	0	1	0	1.33	29.75	39.67	1	60.5	1.33	0	0	2.5	0	0	0
LOC109400357	0.69	5.02	0.47	1.3	1.34	0.7	0.63	0.47	0.61	0.25	0.2	0.65	0	0.25	0.24	0	0.11	0.35	0.22	0	0.1	0.24	0.25	0	2.51	0.39	0.96	0.88	1.75	0	0	1.28	0.89	2.29	2.02	1.88	0.8	1.29	1.44	3.43	1.37	0.22	0	2.44	0.1	0.9	0.2
LOC109400358	4	37	2.5	2	2	2.83	7.25	13.06	2.5	5.83	12.17	11.4	7	4.5	5.5	4.5	2	2	74	0.5	3	13.33	0.5	17	107.58	2	68	2	12	13.67	3506.17	19	3.83	4	6.5	67	87	79.83	3	26.5	104.83	0.33	7.14	19	9	17.5	0.75
LOC109400361	1.33	0.25	0.25	0	0	0	0	0.33	0	0.33	0.83	0.83	0.33	0.5	0.33	0.83	0	0.33	0	0.25	0	0	0.5	0	0	0.25	0	0	0.75	0.33	0.5	0	0	0.33	0	0	0	0.75	0	0	0.75	0.5	0.58	1.67	1.58	0.58	0.83
LOC109400362	7.67	3.33	1.33	1	0.33	2	5.5	6	3.67	5.17	5.67	5	0	0.33	0	2	1.67	1	0.33	0.5	0	0	0.5	0	0.33	2	6.17	0.33	11.5	0.33	0	1.33	1.33	0	1.33	5.67	2.83	2	5.83	4.33	1.67	3	2.17	3.67	0	4.33	8.5
LOC109400364	1475.33	1253.23	941	1143.5	1137.5	962.83	933.33	1495.25	939.73	1269.16	2347.33	2085.16	471.83	356	945.66	1002.41	527.66	694.33	560.16	116.83	402.47	491.5	380.5	620.5	1503.33	588.5	846.83	703.66	1671.16	807.9	1104.66	1089.5	920.5	964.33	845.83	749.5	591.03	632.16	926.66	609	1371.56	1024.66	1468.33	1129.16	731.66	1344	1017.16
LOC109400366	3087	2774	818	916.5	979.5	879	1595	1989.33	2254	2480.83	2459.5	2384.33	481.5	260.5	622	916.83	365	463	693.5	303.5	317.5	449.67	289	387	1059	849.33	860	826	1485	429	682.5	572	771.5	800	830.5	696	476.33	546.5	873	474.5	1019.83	1563	2416.67	1091.67	338.5	1311.83	1828.5
LOC109400368	2.5	5.5	134.5	184	235.5	834.17	1671.33	643.5	102.5	216.5	143.5	151.17	118	119.5	265.5	252.5	169	275.5	703.67	225.5	391	341.67	361	510	113	632	713	282.17	637	263.5	1009.17	596.5	158.5	239.5	678.17	819.67	692.5	830.67	767	614.33	542.5	259.67	7.5	881.17	227.5	458.5	335.5
LOC109400371	312.25	219	505.5	397	463.75	173.75	588.25	270.2	307.5	243.5	213	326.5	271.5	140	419.25	332.25	252	291.5	453.5	333	797.5	234.5	355	333.5	425.67	284.5	355.75	724.75	351.5	290	304.5	300.5	629.25	344.5	400	384	424	434.75	335.5	423.5	57.75	115.25	382.25	428.5	327.5	117.25	126.75
[truncated: 34,830 more rows]
